# Supplementary material for: Integrated proteomic and metabolomic analysis to study the effects of spaceflight on Candida albicans
Source: BMC Genomics. 2020 Jan 17;21:57. doi: 10.1186/s12864-020-6476-5 (PMC6969454; doi:10.1186/s12864-020-6476-5)
Supplement: Supplementary file 4 — Additional file 4: Table S1. List of proteins identified and quantified with TMT. [file 12864_2020_6476_MOESM4_ESM.xlsx]

## Sheet: Table S1
Table S1. List of proteins identified and quantified with TMT
Uniprot Accession	Description	Coverage [%]	# Peptides	# PSMs	# Unique Peptides	# AAs	MW [kDa]	Calc. pI	Score Sequest HT	Spaceflight_R1_Abundances	Spaceflight_R2_Abundances	Spaceflight_R3_Abundances	Control_R1_Abundances	Control_R2_Abundances	Control_R3_Abundances	Used for Protein Identification	Used for Protein Quantitation
A0A075MMC0	Mannose phosphate isomerase (Fragment) OS=Candida albicans OX=5476 PE=4 SV=1	28	4	6	1	125	14	5.01	9.14	112.2	119.1	115.7	82.5	86.6	83.9	Yes	Yes
A0A1D8PC56	Uncharacterized protein OS=Candida albicans (strain SC5314 / ATCC MYA-2876) OX=237561 GN=orf19.6082 PE=4 SV=1	32	14	25	14	384	44.4	5.86	29.62	105.2	101.2	105.8	96.7	94.2	96.9	Yes	Yes
A0A1D8PC71	CCR4-NOT core subunit OS=Candida albicans (strain SC5314 / ATCC MYA-2876) OX=237561 GN=orf19.6075 PE=4 SV=1	6	1	1	1	182	20.9	5.63	0	121.8	88.5	122.9	91.4	78	97.4	Yes	No
A0A1D8PC77	Ubiquitin-specific protease OS=Candida albicans (strain SC5314 / ATCC MYA-2876) OX=237561 GN=UBP6 PE=3 SV=1	30	14	17	14	478	54.1	6.2	40.34	97.3	98.1	99.1	103.8	99.8	101.8	Yes	Yes
A0A1D8PCA8	Serine/threonine-protein phosphatase OS=Candida albicans (strain SC5314 / ATCC MYA-2876) OX=237561 GN=CMP1 PE=3 SV=1	18	10	14	10	609	69.6	6.42	22.22	96.9	89.1	93.5	108.1	106.5	105.9	Yes	Yes
A0A1D8PCB0	Phospholipid:diacylglycerol acyltransferase OS=Candida albicans (strain SC5314 / ATCC MYA-2876) OX=237561 GN=LRO1 PE=4 SV=1	8	5	6	5	698	78.6	6.84	9.34	96.2	103	102.3	95.4	99.2	104	Yes	Yes
A0A1D8PCD0	DNA-directed RNA polymerase II core subunit OS=Candida albicans (strain SC5314 / ATCC MYA-2876) OX=237561 GN=RPB11 PE=4 SV=1	15	2	3	2	124	14.2	4.86	3.05	101.8	106.5	105.8	95.3	96.1	94.4	Yes	Yes
A0A1D8PCD3	Uncharacterized protein OS=Candida albicans (strain SC5314 / ATCC MYA-2876) OX=237561 GN=orf19.3290 PE=4 SV=1	19	2	3	2	156	17.8	9.54	2.43	88	92.5	92.5	95	127.5	104.4	Yes	Yes
A0A1D8PCF5	Zcf17p OS=Candida albicans (strain SC5314 / ATCC MYA-2876) OX=237561 GN=ZCF17 PE=4 SV=1	2	1	2	1	738	86	8.1	0	96.2	102.6	94.9	105.9	93.6	106.8	Yes	No
A0A1D8PCG3	Trm2p OS=Candida albicans (strain SC5314 / ATCC MYA-2876) OX=237561 GN=TRM2 PE=3 SV=1	9	3	3	3	551	62.4	6.48	2.11	93.7	99.4	102.7	89.2	115	100	Yes	Yes
A0A1D8PCG7	40S ribosomal protein S21 OS=Candida albicans (strain SC5314 / ATCC MYA-2876) OX=237561 GN=RPS21B PE=3 SV=1	53	4	9	4	87	9.6	8.15	19.75	106.5	103.4	105.1	99.1	99.1	86.7	Yes	Yes
A0A1D8PCG9	Mrs7p OS=Candida albicans (strain SC5314 / ATCC MYA-2876) OX=237561 GN=MRS7 PE=4 SV=1	22	12	16	12	508	58.1	8.9	32.06	94.9	91.3	94.1	108.2	106.4	105.1	Yes	Yes
A0A1D8PCH2	mRNA-binding protein OS=Candida albicans (strain SC5314 / ATCC MYA-2876) OX=237561 GN=orf19.3333 PE=4 SV=1	29	9	10	9	431	48	8.19	9.89	113	113.5	107.5	87.6	75	103.4	Yes	Yes
A0A1D8PCJ1	Mitochondrial 54S ribosomal protein YmL41 OS=Candida albicans (strain SC5314 / ATCC MYA-2876) OX=237561 GN=MRP20 PE=4 SV=1	27	8	11	8	293	34.4	9.98	15.91	103.1	105	103.6	96.8	96.4	95.1	Yes	Yes
A0A1D8PCM3	Ptr3p OS=Candida albicans (strain SC5314 / ATCC MYA-2876) OX=237561 GN=PTR3 PE=4 SV=1	1	1	1	1	775	87.1	7.97	1.74	87.8	107.6	92.4	97.8	121.2	93.1	Yes	Yes
A0A1D8PCP0	Uncharacterized protein OS=Candida albicans (strain SC5314 / ATCC MYA-2876) OX=237561 GN=orf19.4534 PE=4 SV=1	8	4	4	4	509	57.2	6.34	5.71	115.7	113.6	113.4	86.8	82.3	88.3	Yes	Yes
A0A1D8PCP2	Uncharacterized protein OS=Candida albicans (strain SC5314 / ATCC MYA-2876) OX=237561 GN=orf19.3666 PE=4 SV=1	9	4	4	4	495	56.6	7.91	4.92	105.3	96.4	99.5	103.9	89.9	105.1	Yes	Yes
A0A1D8PCP6	Age3p OS=Candida albicans (strain SC5314 / ATCC MYA-2876) OX=237561 GN=AGE3 PE=4 SV=1	25	8	8	1	379	41.9	6.2	10.43	112.7	121.1	108.7	85.6	88.5	83.4	Yes	Yes
A0A1D8PCP7	Bifunctional fructose-2,6-bisphosphate 2-phosphatase/6-phosphofructo-2-kinase OS=Candida albicans (strain SC5314 / ATCC MYA-2876) OX=237561 GN=orf19.3689 PE=4 SV=1	13	5	5	5	543	61.8	6.49	10.09	99.6	93.9	97.6	105.3	97.5	106.1	Yes	Yes
A0A1D8PCP8	ATP synthase complex assembly protein OS=Candida albicans (strain SC5314 / ATCC MYA-2876) OX=237561 GN=orf19.3686 PE=4 SV=1	21	8	9	8	403	47.3	8.63	16.94	118.4	115.9	117.6	81.9	82.3	83.8	Yes	Yes
A0A1D8PCQ5	Ribosomal 60S subunit protein L26B OS=Candida albicans (strain SC5314 / ATCC MYA-2876) OX=237561 GN=orf19.3690.2 PE=4 SV=1	39	8	13	8	127	14.2	10.48	15.1	107.7	103.9	105.7	95.7	93.1	93.9	Yes	Yes
A0A1D8PCR2	Ubiquitin-specific protease OS=Candida albicans (strain SC5314 / ATCC MYA-2876) OX=237561 GN=orf19.2933 PE=4 SV=1	11	2	2	2	333	37.8	5.08	3.1	93.3	101.8	101.3	108.6	116.9	78.1	Yes	Yes
A0A1D8PCV0	Threonine--tRNA ligase OS=Candida albicans (strain SC5314 / ATCC MYA-2876) OX=237561 GN=MST1 PE=4 SV=1	2	1	1	1	455	52.3	7.4	2.09	97.9	105.9	89.4	110.8	100.9	95.1	Yes	Yes
A0A1D8PCV7	L-aminoadipate-semialdehyde dehydrogenase OS=Candida albicans (strain SC5314 / ATCC MYA-2876) OX=237561 GN=LYS2 PE=4 SV=1	29	31	50	5	1404	155.2	5.52	103.4	96.6	97	97.7	103.8	101.2	103.6	Yes	Yes
A0A1D8PCW6	Ribosomal 40S subunit protein S16A OS=Candida albicans (strain SC5314 / ATCC MYA-2876) OX=237561 GN=RPS16A PE=3 SV=1	65	12	34	12	142	15.7	10.29	59.8	107.2	110.5	106.8	89.1	96.3	90.1	Yes	Yes
A0A1D8PCX0	Uncharacterized protein OS=Candida albicans (strain SC5314 / ATCC MYA-2876) OX=237561 GN=orf19.3003 PE=4 SV=1	25	30	44	13	1417	158.3	5.86	76.39	90.7	88.4	90.7	111.6	109.8	108.8	Yes	Yes
A0A1D8PCY1	Origin recognition complex subunit 1 OS=Candida albicans (strain SC5314 / ATCC MYA-2876) OX=237561 GN=ORC1 PE=3 SV=1	4	3	4	3	805	91.1	6.42	6.92	103.3	106.7	88.2	96.4	107.7	97.6	Yes	Yes
A0A1D8PCY5	Septin OS=Candida albicans (strain SC5314 / ATCC MYA-2876) OX=237561 GN=CDC12 PE=3 SV=1	15	8	8	8	397	45.8	6.27	5.47	111.7	108.3	111	88.9	85.9	94.3	Yes	Yes
A0A1D8PCY8	Mas1p OS=Candida albicans (strain SC5314 / ATCC MYA-2876) OX=237561 GN=MAS1 PE=3 SV=1	11	4	7	4	467	51.1	6.06	11.99	101	106.3	105.2	98.3	94.6	94.5	Yes	Yes
A0A1D8PCZ5	Uncharacterized protein OS=Candida albicans (strain SC5314 / ATCC MYA-2876) OX=237561 GN=orf19.3027 PE=3 SV=1	19	6	8	2	378	43	5.08	15.08	98.4	93.6	99.1	108.5	96.9	103.5	Yes	Yes
A0A1D8PCZ8	Uncharacterized protein OS=Candida albicans (strain SC5314 / ATCC MYA-2876) OX=237561 GN=orf19.3041 PE=4 SV=1	6	5	5	5	649	72.8	7.18	10.36	94.5	100	94.4	102.3	102	106.9	Yes	Yes
A0A1D8PD05	Medium-chain fatty acid ethyl ester synthase/esterase OS=Candida albicans (strain SC5314 / ATCC MYA-2876) OX=237561 GN=EHT1 PE=4 SV=1	2	1	2	1	425	48	5.97	0	131.5	112.4	138.9	70.7	74.6	71.8	Yes	No
A0A1D8PD32	Uncharacterized protein OS=Candida albicans (strain SC5314 / ATCC MYA-2876) OX=237561 GN=orf19.1037 PE=4 SV=1	2	1	1	1	590	68.8	4.94	1.68	124.7	141.7	162.3	54	57.1	60.2	Yes	Yes
A0A1D8PD38	alpha-1,2-Mannosidase OS=Candida albicans (strain SC5314 / ATCC MYA-2876) OX=237561 GN=MNS1 PE=3 SV=1	28	15	18	15	615	70.2	5.57	33.98	104.3	105.7	104.5	93.8	96	95.7	Yes	Yes
A0A1D8PD39	3-hydroxy-3-methylglutaryl coenzyme A reductase OS=Candida albicans (strain SC5314 / ATCC MYA-2876) OX=237561 GN=HMG1 PE=3 SV=1	16	13	17	1	1073	116.4	7.33	28.92	97.7	105.4	111.6	91.6	97.3	96.4	Yes	Yes
A0A1D8PD42	Uncharacterized protein OS=Candida albicans (strain SC5314 / ATCC MYA-2876) OX=237561 GN=orf19.1026.1 PE=4 SV=1	9	1	1	1	89	10.2	5.03	0	104	136.1	112.7	77.8	93.6	75.8	Yes	No
A0A1D8PD47	Cystathionine gamma-synthase OS=Candida albicans (strain SC5314 / ATCC MYA-2876) OX=237561 GN=STR2 PE=3 SV=1	12	7	7	7	595	67.1	5.97	9.6	94.3	105.4	99	96.5	102.6	102.2	Yes	Yes
A0A1D8PD49	Uncharacterized protein OS=Candida albicans (strain SC5314 / ATCC MYA-2876) OX=237561 GN=orf19.4470 PE=4 SV=1	6	1	1	1	179	20.3	5.06	1.79	102.7	84.8	101	108.7	82.8	119.9	Yes	Yes
A0A1D8PD53	Uncharacterized protein OS=Candida albicans (strain SC5314 / ATCC MYA-2876) OX=237561 GN=orf19.4471 PE=4 SV=1	3	3	3	3	869	98	6.27	3.82	100.5	110.5	100.9	93.4	101.9	92.7	Yes	Yes
A0A1D8PD78	Ifd6p OS=Candida albicans (strain SC5314 / ATCC MYA-2876) OX=237561 GN=IFD6 PE=4 SV=1	33	10	23	1	344	39.2	5.64	68.62	88	73.5	69.8	111	125.2	132.6	Yes	Yes
A0A1D8PD80	Lysophosphatidic acid acyltransferase OS=Candida albicans (strain SC5314 / ATCC MYA-2876) OX=237561 GN=orf19.1043 PE=4 SV=1	10	3	3	3	305	34.8	9.45	5.34	100.4	91.3	104.6	101.3	92.4	109.9	Yes	Yes
A0A1D8PD99	mRNA-binding ribosome biosynthesis protein OS=Candida albicans (strain SC5314 / ATCC MYA-2876) OX=237561 GN=NOP4 PE=4 SV=1	6	4	4	4	741	84.1	8.22	11.36	110.2	108.9	106.8	93.4	92	88.7	Yes	Yes
A0A1D8PDA0	Sepiapterin reductase family protein OS=Candida albicans (strain SC5314 / ATCC MYA-2876) OX=237561 GN=orf19.5194.1 PE=4 SV=1	28	6	7	1	253	27.4	6.42	13.45							Yes	No
A0A1D8PDB1	Uncharacterized protein OS=Candida albicans (strain SC5314 / ATCC MYA-2876) OX=237561 GN=orf19.6843 PE=4 SV=1	12	5	5	5	373	42.1	4.51	6.89	110	126.6	108.5	87.8	98	69	Yes	Yes
A0A1D8PDC4	ATP synthase subunit alpha OS=Candida albicans (strain SC5314 / ATCC MYA-2876) OX=237561 GN=ATP1 PE=3 SV=1	35	18	55	18	546	58.9	9.04	113.94	99.9	97.8	96.7	102.8	99.6	103.2	Yes	Yes
A0A1D8PDE3	Coatomer subunit gamma OS=Candida albicans (strain SC5314 / ATCC MYA-2876) OX=237561 GN=SEC21 PE=3 SV=1	21	16	22	1	936	104.2	5.19	42.95	101.7	121.4	112.3	91.3	80.6	92.6	Yes	Yes
A0A1D8PDE5	Uncharacterized protein OS=Candida albicans (strain SC5314 / ATCC MYA-2876) OX=237561 GN=orf19.757 PE=4 SV=1	7	6	6	1	856	98	4.88	7.68							Yes	No
A0A1D8PDE8	Obg-like ATPase 1 OS=Candida albicans (strain SC5314 / ATCC MYA-2876) OX=237561 GN=YBN5 PE=3 SV=1	46	21	36	21	396	44.3	5.95	78.17	105.9	102.7	105.6	94.5	94.9	96.4	Yes	Yes
A0A1D8PDG9	Uncharacterized protein OS=Candida albicans (strain SC5314 / ATCC MYA-2876) OX=237561 GN=orf19.445 PE=4 SV=1	12	5	5	5	385	44.2	9.77	9.24	97.9	104.7	99	103.3	98.3	96.7	Yes	Yes
A0A1D8PDJ5	Protein kinase OS=Candida albicans (strain SC5314 / ATCC MYA-2876) OX=237561 GN=orf19.428 PE=4 SV=1	4	3	3	3	727	84.1	5.58	6.74	94.8	87.1	83.3	114.8	108.4	111.6	Yes	Yes
A0A1D8PDK0	Uncharacterized protein OS=Candida albicans (strain SC5314 / ATCC MYA-2876) OX=237561 GN=orf19.426 PE=4 SV=1	9	6	8	6	684	79.4	5.26	6.49	100.9	102.4	106	97.4	98.6	94.7	Yes	Yes
A0A1D8PDK6	6,7-dimethyl-8-ribityllumazine synthase OS=Candida albicans (strain SC5314 / ATCC MYA-2876) OX=237561 GN=RIB4 PE=3 SV=1	13	4	4	4	206	23.1	8.72	8.4	100.4	97.2	101.2	101.4	101.9	97.9	Yes	Yes
A0A1D8PDK7	Uncharacterized protein OS=Candida albicans (strain SC5314 / ATCC MYA-2876) OX=237561 GN=orf19.2485 PE=4 SV=1	11	14	18	14	1426	161.6	5.76	28.96	109.9	99.4	103	97.6	90.2	99.9	Yes	Yes
A0A1D8PDL6	Ribosomal 60S subunit protein L7A OS=Candida albicans (strain SC5314 / ATCC MYA-2876) OX=237561 GN=orf19.2478.1 PE=4 SV=1	32	7	13	1	241	27.4	10.24	32.56	112.8	112.5	109.4	87.2	94	84.1	Yes	Yes
A0A1D8PDL7	Uncharacterized protein OS=Candida albicans (strain SC5314 / ATCC MYA-2876) OX=237561 GN=orf19.2489 PE=4 SV=1	22	24	41	1	1109	122.1	4.61	94.18	105.6	106.2	105.7	94	93.4	95.2	Yes	Yes
A0A1D8PDN2	Glutamine amidotransferase subunit OS=Candida albicans (strain SC5314 / ATCC MYA-2876) OX=237561 GN=orf19.2455 PE=4 SV=1	2	1	1	1	1131	126.9	6.76	3.43	101.2	101.5	88.9	103.8	107.9	96.7	Yes	Yes
A0A1D8PDP3	Rgd1p OS=Candida albicans (strain SC5314 / ATCC MYA-2876) OX=237561 GN=RGD1 PE=4 SV=1	10	6	7	6	677	74.8	7.83	7.55	95.9	107.7	100.7	97.3	103.4	95	Yes	Yes
A0A1D8PDR9	Ubiquitin carboxyl-terminal hydrolase OS=Candida albicans (strain SC5314 / ATCC MYA-2876) OX=237561 GN=orf19.6272 PE=3 SV=1	13	3	3	3	258	29.4	4.87	5.27	87.8	88.8	88.7	112.8	112.7	109.2	Yes	Yes
A0A1D8PDS9	Serine/threonine protein kinase OS=Candida albicans (strain SC5314 / ATCC MYA-2876) OX=237561 GN=orf19.2436 PE=4 SV=1	4	3	3	3	882	99.8	6.46	5.31	106.6	112.2	107.7	94.5	88.1	90.9	Yes	Yes
A0A1D8PDU0	Uncharacterized protein OS=Candida albicans (strain SC5314 / ATCC MYA-2876) OX=237561 GN=orf19.6255 PE=4 SV=1	12	5	5	5	437	49.9	5.83	7.13	95.9	93	93.4	107.4	103.8	106.5	Yes	Yes
A0A1D8PDU2	Chromatin-binding protein OS=Candida albicans (strain SC5314 / ATCC MYA-2876) OX=237561 GN=orf19.6247 PE=4 SV=1	4	4	4	4	871	98.1	4.93	9.34	122.2	124.5	120.8	80.8	69.6	82.2	Yes	Yes
A0A1D8PDU5	Uncharacterized protein OS=Candida albicans (strain SC5314 / ATCC MYA-2876) OX=237561 GN=orf19.177 PE=4 SV=1	1	1	1	1	798	88.6	9.01	1.85	121	124.8	117.3	89.7	80.8	66.4	Yes	Yes
A0A1D8PDU9	Glutamate synthase (NADH) OS=Candida albicans (strain SC5314 / ATCC MYA-2876) OX=237561 GN=GLT1 PE=4 SV=1	29	54	69	1	2126	235.2	6.49	149.53	100	101.2	99.7	100.3	100	98.8	Yes	Yes
A0A1D8PDV1	Uncharacterized protein OS=Candida albicans (strain SC5314 / ATCC MYA-2876) OX=237561 GN=orf19.6245 PE=4 SV=1	23	12	19	12	566	64.4	5.12	45.29	92.2	88.7	92.1	110.1	104	112.8	Yes	Yes
A0A1D8PDW7	Uncharacterized protein OS=Candida albicans (strain SC5314 / ATCC MYA-2876) OX=237561 GN=orf19.6238 PE=4 SV=1	4	2	2	2	400	44.5	6.3	1.98	97.1	95.4	91.4	110.6	106.2	99.3	Yes	Yes
A0A1D8PE25	Pex3p OS=Candida albicans (strain SC5314 / ATCC MYA-2876) OX=237561 GN=PEX3 PE=4 SV=1	7	3	3	3	463	52.4	5.05	6.62	101.4	105.3	104.4	102.6	92.2	94.1	Yes	Yes
A0A1D8PE35	Hap2p OS=Candida albicans (strain SC5314 / ATCC MYA-2876) OX=237561 GN=HAP2 PE=4 SV=1	2	1	1	1	364	41	5.01	1.83	104.6	106.8	113.5	93.6	84.9	96.7	Yes	Yes
A0A1D8PE36	Lhp1p OS=Candida albicans (strain SC5314 / ATCC MYA-2876) OX=237561 GN=LHP1 PE=4 SV=1	31	13	15	10	324	37.6	5.48	19.96	108	111	107.6	89.1	91.2	93.1	Yes	Yes
A0A1D8PE41	Ist2p OS=Candida albicans (strain SC5314 / ATCC MYA-2876) OX=237561 GN=IST2 PE=4 SV=1	25	20	36	20	953	107	8.27	65.62	92.5	91.6	89.6	110.3	106.2	109.9	Yes	Yes
A0A1D8PE56	Uncharacterized protein OS=Candida albicans (strain SC5314 / ATCC MYA-2876) OX=237561 GN=orf19.4713 PE=4 SV=1	4	4	4	1	858	98.9	5.2	8.37	99	92.1	121.3	105	91	91.6	Yes	Yes
A0A1D8PE63	Glutamate--cysteine ligase OS=Candida albicans (strain SC5314 / ATCC MYA-2876) OX=237561 GN=GCS1 PE=4 SV=1	6	4	4	4	772	88.4	5.74	8.09	100.1	97.6	93.9	107.3	100.1	101	Yes	Yes
A0A1D8PE78	Importin-alpha export receptor OS=Candida albicans (strain SC5314 / ATCC MYA-2876) OX=237561 GN=orf19.1229 PE=4 SV=1	9	8	8	8	1045	119.1	5.21	19.03	98.3	96.6	95.7	105.6	103	100.8	Yes	Yes
A0A1D8PE87	CCR4-NOT core subunit OS=Candida albicans (strain SC5314 / ATCC MYA-2876) OX=237561 GN=NOT5 PE=4 SV=1	6	4	5	4	662	74.7	5.24	7.41	100.5	102.2	109.5	94.4	94.2	99.2	Yes	Yes
A0A1D8PE97	Glycine cleavage system P protein OS=Candida albicans (strain SC5314 / ATCC MYA-2876) OX=237561 GN=GCV2 PE=3 SV=1	32	25	34	25	999	109.8	6.58	66.03	114.1	107.1	112	91	86.1	89.7	Yes	Yes
A0A1D8PEA2	Dolichol-phosphate mannosyltransferase subunit 1 OS=Candida albicans (strain SC5314 / ATCC MYA-2876) OX=237561 GN=DPM1 PE=3 SV=1	36	8	15	8	239	26.9	8.68	28.9	102.6	101.3	99.7	99	99.7	97.6	Yes	Yes
A0A1D8PEA9	Uncharacterized protein OS=Candida albicans (strain SC5314 / ATCC MYA-2876) OX=237561 GN=orf19.5085 PE=4 SV=1	12	11	13	11	1091	120.5	4.68	19.15	99.7	104.6	100.1	97.6	94.7	103.2	Yes	Yes
A0A1D8PED2	Transcriptional regulator OS=Candida albicans (strain SC5314 / ATCC MYA-2876) OX=237561 GN=SWI6 PE=4 SV=1	10	8	8	8	729	82.4	5.6	12.37	109.4	110.6	111.4	89.2	85.8	93.6	Yes	Yes
A0A1D8PEE6	Uncharacterized protein OS=Candida albicans (strain SC5314 / ATCC MYA-2876) OX=237561 GN=orf19.4735 PE=4 SV=1	11	3	4	3	350	38.3	5.54	8.99	83.9	85.1	81.7	111.4	125.2	112.6	Yes	Yes
A0A1D8PEF5	Uncharacterized protein OS=Candida albicans (strain SC5314 / ATCC MYA-2876) OX=237561 GN=orf19.4721 PE=4 SV=1	2	1	1	1	445	51.8	7.84	1.95	117.9	93.9	109.3	109.1	94.4	75.6	Yes	Yes
A0A1D8PEF8	Frequenin OS=Candida albicans (strain SC5314 / ATCC MYA-2876) OX=237561 GN=orf19.4726 PE=4 SV=1	20	3	3	3	191	22.4	7.87	4.47	100.5	99.5	112.4	93.1	101.1	93.4	Yes	Yes
A0A1D8PEI2	Dihydroxyacetone kinase OS=Candida albicans (strain SC5314 / ATCC MYA-2876) OX=237561 GN=DAK2 PE=4 SV=1	47	27	58	4	595	64.9	5.44	121.61	97.3	100.4	99.3	99.7	104.6	98.7	Yes	Yes
A0A1D8PEJ7	Basic amino acid transporter OS=Candida albicans (strain SC5314 / ATCC MYA-2876) OX=237561 GN=orf19.4779 PE=4 SV=1	2	1	2	1	620	67.4	7.74	1.71	150.1	128.7	153.5	56.1	62.7	48.9	Yes	Yes
A0A1D8PEJ8	Grp1p OS=Candida albicans (strain SC5314 / ATCC MYA-2876) OX=237561 GN=GRP1 PE=4 SV=1	10	4	5	4	337	37.8	5.19	9.62	90.6	93	89.4	110.4	106	110.7	Yes	Yes
A0A1D8PEK0	Uncharacterized protein OS=Candida albicans (strain SC5314 / ATCC MYA-2876) OX=237561 GN=orf19.4795 PE=4 SV=1	5	6	6	6	1166	135	6.09	10.89	91.7	92	97	106.2	102.5	110.5	Yes	Yes
A0A1D8PEL1	Mevalonate kinase OS=Candida albicans (strain SC5314 / ATCC MYA-2876) OX=237561 GN=ERG12 PE=3 SV=1	16	7	8	7	431	47	5.68	15.46	104.9	110	99.8	92.7	95.3	97.3	Yes	Yes
A0A1D8PEL3	Nup188p OS=Candida albicans (strain SC5314 / ATCC MYA-2876) OX=237561 GN=NUP188 PE=4 SV=1	7	10	12	10	1642	185.9	5.59	17.71	98.8	101.2	98.7	96.3	106.8	98.2	Yes	Yes
A0A1D8PEQ9	Vacuolar protein sorting-associated protein 41 OS=Candida albicans (strain SC5314 / ATCC MYA-2876) OX=237561 GN=VPS41 PE=3 SV=1	1	1	1	1	961	110.1	4.88	0							Yes	No
A0A1D8PET7	Uncharacterized protein OS=Candida albicans (strain SC5314 / ATCC MYA-2876) OX=237561 GN=orf19.4888 PE=4 SV=1	8	2	2	2	277	30.9	8.41	5.38	118.9	120	117.6	78.9	79.8	84.8	Yes	Yes
A0A1D8PEV4	Ribosomal 60S subunit protein L42A OS=Candida albicans (strain SC5314 / ATCC MYA-2876) OX=237561 GN=RPL42 PE=3 SV=1	28	4	5	4	106	12.2	10.37	11.55	113.5	111.2	113	90.1	86.4	85.8	Yes	Yes
A0A1D8PEX6	DNA-(Apurinic or apyrimidinic site) lyase OS=Candida albicans (strain SC5314 / ATCC MYA-2876) OX=237561 GN=APN2 PE=4 SV=1	2	1	1	1	451	51.9	6.7	2.03	107.9	111.3	113.5	90.8	79.5	97.1	Yes	Yes
A0A1D8PEX7	Pea2p OS=Candida albicans (strain SC5314 / ATCC MYA-2876) OX=237561 GN=PEA2 PE=4 SV=1	4	2	2	2	634	71.3	5.83	2.41	102.1	114.5	105.1	98.7	90.6	89.1	Yes	Yes
A0A1D8PEZ9	Uncharacterized protein OS=Candida albicans (strain SC5314 / ATCC MYA-2876) OX=237561 GN=orf19.2333 PE=4 SV=1	8	4	4	4	496	54.9	4.79	7.82	103.9	110.5	108.5	90.2	98.2	88.6	Yes	Yes
A0A1D8PF11	Rpl82p OS=Candida albicans (strain SC5314 / ATCC MYA-2876) OX=237561 GN=RPL82 PE=4 SV=1	60	17	74	2	260	28.2	10.08	187.87	112.7	111.7	108.8	92.1	82.4	92.4	Yes	Yes
A0A1D8PF14	SnoRNA-binding rRNA-processing protein OS=Candida albicans (strain SC5314 / ATCC MYA-2876) OX=237561 GN=orf19.2330 PE=4 SV=1	13	5	5	5	431	50.2	8.88	14.35	100.3	105.9	102.9	98.1	94.1	98.7	Yes	Yes
A0A1D8PF23	Arf family GTPase OS=Candida albicans (strain SC5314 / ATCC MYA-2876) OX=237561 GN=ARL3 PE=4 SV=1	14	3	4	3	255	29.2	5.4	9.61	96.2	100.6	92	100.6	107.6	103	Yes	Yes
A0A1D8PF30	Tubulin-binding prefolding complex subunit OS=Candida albicans (strain SC5314 / ATCC MYA-2876) OX=237561 GN=orf19.2305 PE=4 SV=1	5	1	1	1	124	14.3	7.18	0	101.2	131	123.4	94.9	69.3	80.2	Yes	No
A0A1D8PF32	CDP-diacylglycerol--serine O-phosphatidyltransferase OS=Candida albicans (strain SC5314 / ATCC MYA-2876) OX=237561 GN=CHO1 PE=3 SV=1	8	2	3	2	273	30.7	7.01	4.77	100.8	98.9	109	88.7	92.7	109.9	Yes	Yes
A0A1D8PF42	Uncharacterized protein OS=Candida albicans (strain SC5314 / ATCC MYA-2876) OX=237561 GN=orf19.2296 PE=4 SV=1	42	98	163	1	2551	264.4	6.38	296.26	75.6	78.4	82.1	126.6	138.8	98.5	Yes	Yes
A0A1D8PF45	Ribosomal protein L37 OS=Candida albicans (strain SC5314 / ATCC MYA-2876) OX=237561 GN=RPL37B PE=3 SV=1	46	6	14	6	90	10.1	11.8	30.09	111	107.6	114.7	92.8	85.3	88.6	Yes	Yes
A0A1D8PF50	18S rRNA pseudouridine methyltransferase OS=Candida albicans (strain SC5314 / ATCC MYA-2876) OX=237561 GN=NEP1 PE=4 SV=1	25	6	7	6	267	29.5	8.43	21.03	94.8	99.2	100.8	102	100.8	102.4	Yes	Yes
A0A1D8PF53	Cta3p OS=Candida albicans (strain SC5314 / ATCC MYA-2876) OX=237561 GN=CTA3 PE=4 SV=1	22	21	28	21	1296	140.2	4.73	37.36	93.7	95.5	97.1	105.6	106.1	102	Yes	Yes
A0A1D8PF54	Phosphate transporter OS=Candida albicans (strain SC5314 / ATCC MYA-2876) OX=237561 GN=PHO84 PE=4 SV=1	5	2	3	2	545	59.4	6.77	1.71	69.4	73.5	71.1	140.3	118.6	127.1	Yes	Yes
A0A1D8PF57	60S ribosomal protein L29 OS=Candida albicans (strain SC5314 / ATCC MYA-2876) OX=237561 GN=RPL29 PE=3 SV=1	13	1	2	1	63	7.1	11	0	87.6	127.5	92.6	67.6	151.7	72.9	Yes	No
A0A1D8PF62	Phospholipase OS=Candida albicans (strain SC5314 / ATCC MYA-2876) OX=237561 GN=PLD1 PE=3 SV=1	6	8	10	8	1710	195.8	6.51	11.07	101.4	102.6	105.6	101.4	89.9	99.2	Yes	Yes
A0A1D8PF73	Uncharacterized protein OS=Candida albicans (strain SC5314 / ATCC MYA-2876) OX=237561 GN=orf19.1163 PE=4 SV=1	6	2	3	2	363	41.5	9.16	1.69	108.2	93.8	101.8	94.4	103.2	98.6	Yes	Yes
A0A1D8PF76	Uncharacterized protein OS=Candida albicans (strain SC5314 / ATCC MYA-2876) OX=237561 GN=orf19.1139 PE=4 SV=1	4	5	5	5	974	109.8	8.9	10.2	115.8	111.5	109.2	86.6	87.2	89.8	Yes	Yes
A0A1D8PF84	Avt4p OS=Candida albicans (strain SC5314 / ATCC MYA-2876) OX=237561 GN=AVT4 PE=4 SV=1	2	1	1	1	639	71.7	7.28	2.55	106.5	108.5	102.5	92	95.4	95.2	Yes	Yes
A0A1D8PF97	Uncharacterized protein OS=Candida albicans (strain SC5314 / ATCC MYA-2876) OX=237561 GN=orf19.5274 PE=4 SV=1	7	7	7	1	1021	115.1	9.28	11.13	112.6	103.5	108.8	93.9	89.2	92	Yes	Yes
A0A1D8PFA3	Uncharacterized protein OS=Candida albicans (strain SC5314 / ATCC MYA-2876) OX=237561 GN=orf19.1159 PE=3 SV=1	12	5	5	5	506	56.6	8.29	5.37	113.2	126.2	123.5	78.1	76.5	82.5	Yes	Yes
A0A1D8PFB0	ATP-binding cassette long-chain fatty acid transporter OS=Candida albicans (strain SC5314 / ATCC MYA-2876) OX=237561 GN=PXA2 PE=4 SV=1	3	2	2	2	667	75.3	9.36	1.91	108.3	100.9	101.5	97.3	88.3	103.7	Yes	Yes
A0A1D8PFB2	Uncharacterized protein OS=Candida albicans (strain SC5314 / ATCC MYA-2876) OX=237561 GN=orf19.5258 PE=4 SV=1	2	1	1	1	626	71.8	5.44	1.91	109.3	98.2	100.7	96.9	98.2	96.7	Yes	Yes
A0A1D8PFE8	Ras GTPase activating protein OS=Candida albicans (strain SC5314 / ATCC MYA-2876) OX=237561 GN=IRA2 PE=4 SV=1	6	13	13	13	2643	304.7	6.6	13.57	88	92	91.5	104.4	103.9	120.2	Yes	Yes
A0A1D8PFH1	Gsg1p OS=Candida albicans (strain SC5314 / ATCC MYA-2876) OX=237561 GN=GSG1 PE=4 SV=1	2	2	2	2	759	88.4	7.06	1.89	103.1	98.6	97.6	97.7	98.3	104.7	Yes	Yes
A0A1D8PFH4	Spa2p OS=Candida albicans (strain SC5314 / ATCC MYA-2876) OX=237561 GN=SPA2 PE=4 SV=1	9	11	12	11	1466	164.4	6	13.19	99.3	111.5	99.9	91.8	100.4	97.2	Yes	Yes
A0A1D8PFH5	Sortilin OS=Candida albicans (strain SC5314 / ATCC MYA-2876) OX=237561 GN=PEP1 PE=4 SV=1	21	24	30	1	1339	150.4	4.92	58.5	107.2	109.6	120	82.1	92.5	88.7	Yes	Yes
A0A1D8PFH7	Uncharacterized protein OS=Candida albicans (strain SC5314 / ATCC MYA-2876) OX=237561 GN=orf19.6347 PE=4 SV=1	1	1	1	1	520	59.7	8.72	2.12	101.8	108.7	95.7	85.8	107.8	100.1	Yes	Yes
A0A1D8PFI2	U4/U6-U5 snRNP complex subunit OS=Candida albicans (strain SC5314 / ATCC MYA-2876) OX=237561 GN=orf19.6356 PE=4 SV=1	2	2	2	2	911	105.6	8.78	1.94	89.5	91.2	98	104.4	104.8	112.1	Yes	Yes
A0A1D8PFK5	Chitin synthase OS=Candida albicans (strain SC5314 / ATCC MYA-2876) OX=237561 GN=CHS3 PE=4 SV=1	10	9	10	9	1213	136.1	7.17	12.86	112	105.6	109.3	91.4	89.4	92.3	Yes	Yes
A0A1D8PFL7	26S proteasome regulatory subunit RPN1 OS=Candida albicans (strain SC5314 / ATCC MYA-2876) OX=237561 GN=RPN1 PE=3 SV=1	24	20	28	5	993	109.8	4.73	38.83	104	107	104.2	94.6	97.6	92.5	Yes	Yes
A0A1D8PFM7	Uncharacterized protein OS=Candida albicans (strain SC5314 / ATCC MYA-2876) OX=237561 GN=orf19.4959 PE=4 SV=1	14	7	9	7	573	64	6.86	14.76	109.3	107.8	110.9	89.6	90	92.3	Yes	Yes
A0A1D8PFM9	Peptidylprolyl isomerase OS=Candida albicans (strain SC5314 / ATCC MYA-2876) OX=237561 GN=orf19.4952.1 PE=4 SV=1	17	2	2	2	151	16.5	5.07	2.35	109.9	114.8	116.1	81.5	89.4	88.3	Yes	Yes
A0A1D8PFN5	Uncharacterized protein (Fragment) OS=Candida albicans (strain SC5314 / ATCC MYA-2876) OX=237561 GN=orf19.4963 PE=4 SV=1	6	2	2	2	391	44.8	4.13	1.89	129.9	130.3	120.5	68.9	75.3	75	Yes	Yes
A0A1D8PFP3	5'-3' exoribonuclease 1 OS=Candida albicans (strain SC5314 / ATCC MYA-2876) OX=237561 GN=KEM1 PE=3 SV=1	8	13	20	13	1504	172.6	7.28	27.43	108.8	110.2	109.8	89.5	93.5	88.1	Yes	Yes
A0A1D8PFQ0	FG-nucleoporin OS=Candida albicans (strain SC5314 / ATCC MYA-2876) OX=237561 GN=NUP49 PE=4 SV=1	2	1	2	1	449	47	9.23	3.79	97.9	99.6	98.5	100.7	86	117.2	Yes	Yes
A0A1D8PFS4	6-phosphogluconate dehydrogenase, decarboxylating OS=Candida albicans (strain SC5314 / ATCC MYA-2876) OX=237561 GN=GND1 PE=3 SV=1	52	31	123	31	495	54.3	6.09	271.75	93.9	94.3	93.8	104.7	108.4	105	Yes	Yes
A0A1D8PFT9	Rab family GTPase OS=Candida albicans (strain SC5314 / ATCC MYA-2876) OX=237561 GN=YPT52 PE=4 SV=1	33	5	7	5	221	24.3	5.53	12.95	100.9	105.7	103.8	94.7	99.2	95.6	Yes	Yes
A0A1D8PFU8	Uncharacterized protein OS=Candida albicans (strain SC5314 / ATCC MYA-2876) OX=237561 GN=orf19.7215.3 PE=3 SV=1	28	3	6	3	106	11.5	8.97	9.09	84.2	82.4	83.2	116.8	115.7	117.6	Yes	Yes
A0A1D8PFV6	Uncharacterized protein OS=Candida albicans (strain SC5314 / ATCC MYA-2876) OX=237561 GN=orf19.7244 PE=4 SV=1	25	7	11	7	231	25.7	8.05	25.52	96	93.5	99.4	99.2	108.1	103.8	Yes	Yes
A0A1D8PFV7	Mdg1p OS=Candida albicans (strain SC5314 / ATCC MYA-2876) OX=237561 GN=MDG1 PE=4 SV=1	38	15	20	2	660	70.5	4.86	37.33	100.1	96	87.8	98	103.2	114.8	Yes	Yes
A0A1D8PFW3	Uncharacterized protein OS=Candida albicans (strain SC5314 / ATCC MYA-2876) OX=237561 GN=orf19.7234 PE=4 SV=1	34	19	24	19	561	64.3	5.17	54.21	108.9	114	110.4	89.3	90.3	87.2	Yes	Yes
A0A1D8PFW5	RBR-type E3 ubiquitin transferase OS=Candida albicans (strain SC5314 / ATCC MYA-2876) OX=237561 GN=orf19.7224 PE=3 SV=1	2	1	1	1	558	65.2	5.94	0	91.2	83.6	81.1	122.1	114.7	107.4	Yes	No
A0A1D8PFW9	Sphingolipid transporter OS=Candida albicans (strain SC5314 / ATCC MYA-2876) OX=237561 GN=NCR1 PE=4 SV=1	10	10	13	7	1256	141	5.76	22.7	87.5	89.6	89.8	109.5	113.7	109.9	Yes	Yes
A0A1D8PFX6	Ddi1p OS=Candida albicans (strain SC5314 / ATCC MYA-2876) OX=237561 GN=DDI1 PE=4 SV=1	26	7	8	1	323	35.9	4.88	19.19							Yes	No
A0A1D8PFX9	Uncharacterized protein OS=Candida albicans (strain SC5314 / ATCC MYA-2876) OX=237561 GN=orf19.7235 PE=4 SV=1	5	5	5	5	892	100.4	7.11	7.24	88.5	88.5	98.2	109.5	104.2	111.1	Yes	Yes
A0A1D8PFY5	Putative Xaa-Pro dipeptidase OS=Candida albicans (strain SC5314 / ATCC MYA-2876) OX=237561 GN=orf19.7263 PE=3 SV=1	35	11	15	2	450	51.3	5.97	26.62	105.4	107.6	107.3	92.3	90.2	97.2	Yes	Yes
A0A1D8PFZ8	Proteasome regulatory particle lid subunit OS=Candida albicans (strain SC5314 / ATCC MYA-2876) OX=237561 GN=orf19.7264 PE=4 SV=1	16	5	7	5	312	34.9	6.28	13.54	87.6	86.8	93.4	149.7	92.8	89.8	Yes	Yes
A0A1D8PG13	Transcription factor IIF subunit OS=Candida albicans (strain SC5314 / ATCC MYA-2876) OX=237561 GN=orf19.2111 PE=4 SV=1	8	2	2	2	381	44.1	8.38	2.44	94.7	104.7	97.4	102.4	110.9	89.9	Yes	Yes
A0A1D8PG38	Pdr6p OS=Candida albicans (strain SC5314 / ATCC MYA-2876) OX=237561 GN=PDR6 PE=4 SV=1	1	1	1	1	1004	115.1	4.98	0	89.4	101	95.6	115.7	112.9	85.4	Yes	No
A0A1D8PG47	Uncharacterized protein OS=Candida albicans (strain SC5314 / ATCC MYA-2876) OX=237561 GN=orf19.2068 PE=4 SV=1	3	2	2	2	526	60.7	5.44	4.6	96.3	95.3	91.9	100.9	114.4	101.2	Yes	Yes
A0A1D8PG81	Hgt7p OS=Candida albicans (strain SC5314 / ATCC MYA-2876) OX=237561 GN=HGT7 PE=3 SV=1	14	5	15	1	546	60.6	6.33	13.35	141.4	140.8	149.5	59.9	58.8	49.6	Yes	Yes
A0A1D8PG90	ESCRT-III subunit protein OS=Candida albicans (strain SC5314 / ATCC MYA-2876) OX=237561 GN=VPS24 PE=4 SV=1	5	2	2	2	223	26.1	5.07	6.38	105.7	104.6	106.8	95.3	90.2	97.3	Yes	Yes
A0A1D8PGE7	Uncharacterized protein OS=Candida albicans (strain SC5314 / ATCC MYA-2876) OX=237561 GN=orf19.1461 PE=4 SV=1	13	4	4	4	389	43.7	6.32	4.59	96.9	97.9	88.6	109.8	104.3	102.5	Yes	Yes
A0A1D8PGE9	tRNA(Adenine34) deaminase OS=Candida albicans (strain SC5314 / ATCC MYA-2876) OX=237561 GN=orf19.1458 PE=4 SV=1	4	1	1	1	270	30.7	5.38	1.72	83.1	93.3	87.8	104.8	124.7	106.4	Yes	Yes
A0A1D8PGG1	Rod1p OS=Candida albicans (strain SC5314 / ATCC MYA-2876) OX=237561 GN=ROD1 PE=4 SV=1	5	4	5	4	923	99.4	7.85	4.11	102.8	100.9	102	98.6	98.5	97.2	Yes	Yes
A0A1D8PGG3	Rex2p OS=Candida albicans (strain SC5314 / ATCC MYA-2876) OX=237561 GN=REX2 PE=4 SV=1	11	3	3	3	237	27.7	5.47	2.87	110.7	109.7	111.8	87.1	88.4	92.3	Yes	Yes
A0A1D8PGG5	Uncharacterized protein OS=Candida albicans (strain SC5314 / ATCC MYA-2876) OX=237561 GN=orf19.1514 PE=4 SV=1	17	6	7	6	340	38.5	5.44	14.47	102.3	100	101.6	97.5	93	105.6	Yes	Yes
A0A1D8PGI8	Phospho-2-dehydro-3-deoxyheptonate aldolase OS=Candida albicans (strain SC5314 / ATCC MYA-2876) OX=237561 GN=ARO3 PE=3 SV=1	27	10	19	8	371	40.6	6.61	34.9	93.5	95.4	97.1	106.3	105.8	102	Yes	Yes
A0A1D8PGJ8	Uncharacterized protein OS=Candida albicans (strain SC5314 / ATCC MYA-2876) OX=237561 GN=orf19.1533 PE=4 SV=1	5	1	1	1	458	53.1	8.62	3.53	99	102.4	98.7	92.6	101.5	105.8	Yes	Yes
A0A1D8PGK8	Transcriptional regulator OS=Candida albicans (strain SC5314 / ATCC MYA-2876) OX=237561 GN=OPI1 PE=4 SV=1	2	1	1	1	432	47.8	6.16	1.62	138.4	118.3	121.4	62.7	83.5	75.7	Yes	Yes
A0A1D8PGL1	Uncharacterized protein OS=Candida albicans (strain SC5314 / ATCC MYA-2876) OX=237561 GN=orf19.1564 PE=4 SV=1	43	6	12	6	189	21.4	7.91	25.42	88.2	84.5	86.2	109.6	120.2	111.3	Yes	Yes
A0A1D8PGM1	Uncharacterized protein OS=Candida albicans (strain SC5314 / ATCC MYA-2876) OX=237561 GN=orf19.1576 PE=4 SV=1	3	2	2	2	622	70.1	5.83	1.88	92.3	99.5	104.8	106.5	98.5	98.5	Yes	Yes
A0A1D8PGR0	Kynurenine--oxoglutarate transaminase OS=Candida albicans (strain SC5314 / ATCC MYA-2876) OX=237561 GN=BNA31 PE=4 SV=1	10	4	4	4	453	51.3	5.67	7.5	102.6	96.6	98.2	102.1	98.4	102.2	Yes	Yes
A0A1D8PGR6	5-oxoprolinase OS=Candida albicans (strain SC5314 / ATCC MYA-2876) OX=237561 GN=HYU1 PE=4 SV=1	17	19	20	19	1303	141.9	5.96	29.85	93.6	94.9	91.9	105.6	106.9	107	Yes	Yes
A0A1D8PGS5	Isocitrate dehydrogenase [NAD] subunit, mitochondrial OS=Candida albicans (strain SC5314 / ATCC MYA-2876) OX=237561 GN=IDH2 PE=3 SV=1	36	12	25	12	369	39.8	7.18	46.67	100.6	98.6	100.1	101.2	97.9	101.7	Yes	Yes
A0A1D8PGT1	Putative carboxylic ester hydrolase OS=Candida albicans (strain SC5314 / ATCC MYA-2876) OX=237561 GN=orf19.5782 PE=4 SV=1	7	4	4	1	751	85.5	5.57	4.84	89.7	91.3	91.7	112.6	117.2	97.4	Yes	Yes
A0A1D8PGT3	E3 ubiquitin-protein ligase OS=Candida albicans (strain SC5314 / ATCC MYA-2876) OX=237561 GN=TOM1 PE=4 SV=1	10	30	34	16	3286	375.2	5.07	60.52	99.9	99.5	99.2	100.7	99	101.6	Yes	Yes
A0A1D8PGU0	Hsp70 family chaperone OS=Candida albicans (strain SC5314 / ATCC MYA-2876) OX=237561 GN=LHS1 PE=3 SV=1	12	11	15	11	932	104.7	5.05	25.53	117.2	117.5	116.8	84.7	83.2	80.5	Yes	Yes
A0A1D8PGW9	Amidase OS=Candida albicans (strain SC5314 / ATCC MYA-2876) OX=237561 GN=orf19.850 PE=4 SV=1	3	1	1	1	374	42.6	4.83	0	116.5	85.6	104.1	103.3	87.7	102.8	Yes	No
A0A1D8PGY0	Ribosomal 60S subunit protein L21A OS=Candida albicans (strain SC5314 / ATCC MYA-2876) OX=237561 GN=RPL21A PE=4 SV=1	24	4	11	4	160	18	10.33	28.48	114.4	109.6	115.9	87.2	82.4	90.4	Yes	Yes
A0A1D8PGY1	Diphthine--ammonia ligase OS=Candida albicans (strain SC5314 / ATCC MYA-2876) OX=237561 GN=orf19.839 PE=4 SV=1	5	3	3	3	627	70.7	5.38	2.43	101.7	109.3	96.3	97.8	104.9	90	Yes	Yes
A0A1D8PGY8	Ribosomal 40S subunit protein S9B OS=Candida albicans (strain SC5314 / ATCC MYA-2876) OX=237561 GN=RPS9B PE=4 SV=1	46	11	21	11	189	21.7	10.2	30.57	108.7	106.6	113	90.8	87	93.9	Yes	Yes
A0A1D8PGZ6	Uncharacterized protein OS=Candida albicans (strain SC5314 / ATCC MYA-2876) OX=237561 GN=orf19.835 PE=4 SV=1	2	1	1	1	786	89	6.74	2.68	97	102.5	97.4	98.9	108.1	96.2	Yes	Yes
A0A1D8PH00	Asr3p OS=Candida albicans (strain SC5314 / ATCC MYA-2876) OX=237561 GN=ASR3 PE=4 SV=1	52	6	10	6	114	13	5.88	26.09	92.7	92.4	93.9	107.3	107.5	106.3	Yes	Yes
A0A1D8PH10	Protein kinase OS=Candida albicans (strain SC5314 / ATCC MYA-2876) OX=237561 GN=orf19.846 PE=4 SV=1	2	3	3	3	962	108.4	7.97	2.08	100.4	105.6	103.3	98.7	92.2	99.8	Yes	Yes
A0A1D8PH18	Ino4p OS=Candida albicans (strain SC5314 / ATCC MYA-2876) OX=237561 GN=INO4 PE=4 SV=1	31	4	4	4	130	14.5	6.58	10.34	112.4	111.2	106.9	88.2	89.2	92.2	Yes	Yes
A0A1D8PH20	Small nuclear ribonucleoprotein G OS=Candida albicans (strain SC5314 / ATCC MYA-2876) OX=237561 GN=orf19.836.1 PE=3 SV=1	11	1	1	1	74	8.1	5.36	3.39	94.2	95.2	92.3	110.4	101.3	106.7	Yes	Yes
A0A1D8PH31	TATA-binding protein-associated factor OS=Candida albicans (strain SC5314 / ATCC MYA-2876) OX=237561 GN=TAF14 PE=4 SV=1	28	7	9	7	263	29.1	6.9	20.2	97.3	95.3	99.8	105.1	99.8	102.7	Yes	Yes
A0A1D8PH39	Uncharacterized protein OS=Candida albicans (strain SC5314 / ATCC MYA-2876) OX=237561 GN=orf19.804.1 PE=4 SV=1	12	1	1	1	76	8.7	9.31	2.83	98.5	95.5	100.7	107.2	88.8	109.2	Yes	Yes
A0A1D8PH70	DNA-binding ATPase OS=Candida albicans (strain SC5314 / ATCC MYA-2876) OX=237561 GN=orf19.4502 PE=4 SV=1	7	11	11	1	1915	213.9	6.44	10.24	103.2	104.5	90.6	97.9	91.5	112.4	Yes	Yes
A0A1D8PH72	Uncharacterized protein OS=Candida albicans (strain SC5314 / ATCC MYA-2876) OX=237561 GN=orf19.4492 PE=4 SV=1	6	3	3	3	427	48.8	5.44	5.04	107.8	110.6	106.2	94	86.7	94.7	Yes	Yes
A0A1D8PH80	DNA-directed RNA polymerase II subunit OS=Candida albicans (strain SC5314 / ATCC MYA-2876) OX=237561 GN=RPB4 PE=4 SV=1	12	3	3	3	268	30	4.7	4.12	108.1	118.3	109.7	92.7	88.6	82.6	Yes	Yes
A0A1D8PH89	Uncharacterized protein OS=Candida albicans (strain SC5314 / ATCC MYA-2876) OX=237561 GN=orf19.4127 PE=4 SV=1	27	9	10	9	442	47	9.28	16.91	92.4	91.4	91	105.5	102.5	117.2	Yes	Yes
A0A1D8PH91	Mitochondrial 37S ribosomal protein MRP51 OS=Candida albicans (strain SC5314 / ATCC MYA-2876) OX=237561 GN=orf19.185 PE=4 SV=1	30	10	11	10	368	41	9.94	21.86	102.1	99.3	104.5	101.8	91.8	100.5	Yes	Yes
A0A1D8PH93	Uncharacterized protein OS=Candida albicans (strain SC5314 / ATCC MYA-2876) OX=237561 GN=orf19.4503 PE=4 SV=1	35	7	11	6	225	25.1	9.48	21.07	102.6	102	99	97.8	103.4	95.2	Yes	Yes
A0A1D8PH98	Myo-inositol transporter OS=Candida albicans (strain SC5314 / ATCC MYA-2876) OX=237561 GN=ITR1 PE=3 SV=1	1	1	1	1	554	59.7	9.03	0	118.3	98.9	88.4	102.2	87.2	105.1	Yes	No
A0A1D8PHA0	Uncharacterized protein OS=Candida albicans (strain SC5314 / ATCC MYA-2876) OX=237561 GN=orf19.182 PE=4 SV=1	16	6	6	6	471	52.9	8.91	4.85	95.9	95.8	97.1	100.6	102.8	107.9	Yes	Yes
A0A1D8PHC4	Uncharacterized protein OS=Candida albicans (strain SC5314 / ATCC MYA-2876) OX=237561 GN=orf19.3547 PE=4 SV=1	3	2	2	1	667	75.4	5.78	6.19	100.6	105.5	103.4	99.5	96.1	94.9	Yes	Yes
A0A1D8PHC5	Uncharacterized protein OS=Candida albicans (strain SC5314 / ATCC MYA-2876) OX=237561 GN=orf19.3552 PE=4 SV=1	15	13	13	13	1032	117.8	5.94	30.69	100.8	100.2	100.3	100.2	99.4	99.2	Yes	Yes
A0A1D8PHC9	Aspartate transaminase OS=Candida albicans (strain SC5314 / ATCC MYA-2876) OX=237561 GN=AAT1 PE=4 SV=1	42	19	42	18	437	48.9	8.51	88.52	89.6	90.6	91.1	108.3	111.9	108.5	Yes	Yes
A0A1D8PHE5	Uncharacterized protein OS=Candida albicans (strain SC5314 / ATCC MYA-2876) OX=237561 GN=orf19.6867 PE=3 SV=1	33	3	4	3	129	14.9	6	4.52	88.1	95.5	88.9	111.8	115.2	100.5	Yes	Yes
A0A1D8PHF5	Ribosomal 60S subunit protein L31B OS=Candida albicans (strain SC5314 / ATCC MYA-2876) OX=237561 GN=orf19.3572.3 PE=4 SV=1	54	8	28	8	112	13	9.82	47.67	112.6	109.4	111.8	87.6	88.4	90.2	Yes	Yes
A0A1D8PHF8	Wh11p OS=Candida albicans (strain SC5314 / ATCC MYA-2876) OX=237561 GN=WH11 PE=4 SV=1	91	8	13	8	65	7	5.15	25.39	116.2	118.1	117.6	82.7	83.4	82	Yes	Yes
A0A1D8PHG8	Uncharacterized protein OS=Candida albicans (strain SC5314 / ATCC MYA-2876) OX=237561 GN=orf19.3572 PE=4 SV=1	2	1	1	1	430	49.3	6.65	0	86.3	98.7	100.5	104.9	103.8	105.7	Yes	No
A0A1D8PHG9	Uncharacterized protein OS=Candida albicans (strain SC5314 / ATCC MYA-2876) OX=237561 GN=orf19.6893 PE=4 SV=1	11	4	4	4	453	51.6	4.88	10.18	105	108.5	106.6	92.7	91.2	96	Yes	Yes
A0A1D8PHH0	Protein-lysine N-methyltransferase EFM4 OS=Candida albicans (strain SC5314 / ATCC MYA-2876) OX=237561 GN=EFM4 PE=3 SV=1	18	4	4	4	246	28.1	4.42	1.91	108.4	104.7	116	92	90.4	88.6	Yes	Yes
A0A1D8PHH4	Ribosomal 60S subunit protein L33A OS=Candida albicans (strain SC5314 / ATCC MYA-2876) OX=237561 GN=orf19.6882.1 PE=3 SV=1	37	4	10	4	107	12.1	10.78	18.66	111.5	109.3	112.6	88.2	86.3	92	Yes	Yes
A0A1D8PHH7	Isocitrate dehydrogenase [NADP] OS=Candida albicans (strain SC5314 / ATCC MYA-2876) OX=237561 GN=IDP1 PE=3 SV=1	39	18	29	2	433	48.6	6.96	54.68	99.5	97.3	97.2	102.1	103.3	100.6	Yes	Yes
A0A1D8PHH9	Uncharacterized protein OS=Candida albicans (strain SC5314 / ATCC MYA-2876) OX=237561 GN=orf19.5213 PE=4 SV=1	1	1	1	1	814	92.4	6.34	0							Yes	No
A0A1D8PHL7	F1F0 ATP synthase subunit h OS=Candida albicans (strain SC5314 / ATCC MYA-2876) OX=237561 GN=ATP14 PE=4 SV=1	31	2	6	2	108	12	5.25	22.51	97.5	104.7	104.2	96.3	96.6	100.7	Yes	Yes
A0A1D8PHQ3	Uncharacterized protein OS=Candida albicans (strain SC5314 / ATCC MYA-2876) OX=237561 GN=orf19.36.1 PE=4 SV=1	50	4	6	4	68	7.6	6.1	12.44	94.3	95.5	90.7	107.2	107.3	104.9	Yes	Yes
A0A1D8PHQ6	Gre2p OS=Candida albicans (strain SC5314 / ATCC MYA-2876) OX=237561 GN=GRE2 PE=4 SV=1	43	12	21	1	345	38	5.38	47.02	92.4	89.4	89.2	108.6	113.3	107.1	Yes	Yes
A0A1D8PHR5	Pst1p OS=Candida albicans (strain SC5314 / ATCC MYA-2876) OX=237561 GN=PST1 PE=4 SV=1	26	5	10	5	198	21.3	6.64	21.43	84.2	83.5	87.6	120.5	103.5	120.7	Yes	Yes
A0A1D8PHS1	Uncharacterized protein OS=Candida albicans (strain SC5314 / ATCC MYA-2876) OX=237561 GN=orf19.2237.1 PE=4 SV=1	5	2	2	2	201	22.9	10.1	2.09	113.5	103.6	115.1	92.8	81.7	93.4	Yes	Yes
A0A1D8PHT4	Uncharacterized protein OS=Candida albicans (strain SC5314 / ATCC MYA-2876) OX=237561 GN=orf19.2265 PE=4 SV=1	22	8	13	8	469	53.6	5.33	11.41	112.5	107.7	108.3	91.6	90.4	89.4	Yes	Yes
A0A1D8PHT9	Acyl-CoA desaturase OS=Candida albicans (strain SC5314 / ATCC MYA-2876) OX=237561 GN=OLE2 PE=3 SV=1	3	1	1	1	526	60.8	8.73	0							Yes	No
A0A1D8PHW4	DNA helicase OS=Candida albicans (strain SC5314 / ATCC MYA-2876) OX=237561 GN=MCM3 PE=3 SV=1	8	7	8	7	878	98.5	5.5	19.63	105.6	103.6	110.1	92.7	96.4	91.6	Yes	Yes
A0A1D8PHY0	Uncharacterized protein OS=Candida albicans (strain SC5314 / ATCC MYA-2876) OX=237561 GN=orf19.1872 PE=4 SV=1	25	3	4	3	211	23.5	5.07	4.69	86.5	93.5	105.7	106.8	105.3	102.2	Yes	Yes
A0A1D8PI02	Uncharacterized protein OS=Candida albicans (strain SC5314 / ATCC MYA-2876) OX=237561 GN=orf19.2191.1 PE=4 SV=1	14	1	1	1	58	6.5	6.6	0	98.9	97.4	101.5	113.6	78	110.6	Yes	No
A0A1D8PI07	Serine/threonine protein kinase OS=Candida albicans (strain SC5314 / ATCC MYA-2876) OX=237561 GN=RCK2 PE=4 SV=1	19	9	13	9	572	65.8	5.97	25.73	108.6	110.8	111.1	90.6	88.8	90.1	Yes	Yes
A0A1D8PI10	Uncharacterized protein OS=Candida albicans (strain SC5314 / ATCC MYA-2876) OX=237561 GN=orf19.2184 PE=4 SV=1	36	7	10	1	292	32.2	5.41	20.66							Yes	No
A0A1D8PI15	Ribosomal 40S subunit protein S10A OS=Candida albicans (strain SC5314 / ATCC MYA-2876) OX=237561 GN=RPS10 PE=4 SV=1	37	5	25	5	118	13.8	9.83	71.81	114.5	110.6	112.3	88.6	86	87.9	Yes	Yes
A0A1D8PI20	Ribosome biosynthesis protein OS=Candida albicans (strain SC5314 / ATCC MYA-2876) OX=237561 GN=NOC4 PE=4 SV=1	12	5	5	5	562	65.2	6.49	5.68	101.9	98.7	100.1	103.6	97.6	98.1	Yes	Yes
A0A1D8PI21	Repressor of RNA polymerase III transcription MAF1 OS=Candida albicans (strain SC5314 / ATCC MYA-2876) OX=237561 GN=MAF1 PE=3 SV=1	7	2	3	2	380	42.8	4.88	7.8	108	99.8	98.2	98.7	93.4	101.8	Yes	Yes
A0A1D8PI24	D-arabinose 1-dehydrogenase (NAD(P)(+)) OS=Candida albicans (strain SC5314 / ATCC MYA-2876) OX=237561 GN=ARA1 PE=4 SV=1	35	10	18	1	326	37.3	5.62	21.55	88	89.5	85.8	108	118.1	110.6	Yes	Yes
A0A1D8PI34	Uncharacterized protein OS=Candida albicans (strain SC5314 / ATCC MYA-2876) OX=237561 GN=orf19.2165 PE=4 SV=1	20	3	4	3	278	31.6	8.29	9.29	98.4	90.7	88.6	112.7	104.1	105.6	Yes	Yes
A0A1D8PI53	Uncharacterized protein OS=Candida albicans (strain SC5314 / ATCC MYA-2876) OX=237561 GN=orf19.3635 PE=4 SV=1	2	3	3	3	1563	171.1	8.41	2.05	118.1	122.2	119.9	77	77.9	85	Yes	Yes
A0A1D8PI59	Structural maintenance of chromosomes protein OS=Candida albicans (strain SC5314 / ATCC MYA-2876) OX=237561 GN=SMC2 PE=3 SV=1	6	6	6	6	1171	133.9	7.18	16.69	108.7	112.9	112.3	87.3	90.3	88.4	Yes	Yes
A0A1D8PI64	Rag GTPase OS=Candida albicans (strain SC5314 / ATCC MYA-2876) OX=237561 GN=GTR1 PE=4 SV=1	11	3	3	3	352	41.1	7.94	6.25	106.7	108.3	105.1	95.2	89.3	95.5	Yes	Yes
A0A1D8PI65	Uncharacterized protein OS=Candida albicans (strain SC5314 / ATCC MYA-2876) OX=237561 GN=orf19.3627 PE=4 SV=1	3	1	1	1	239	26.9	5.76	2.62	89.9	96.7	91.7	107.4	106.8	107.5	Yes	Yes
A0A1D8PI71	Bifunctional farnesyl-diphosphate farnesyltransferase/squalene synthase OS=Candida albicans (strain SC5314 / ATCC MYA-2876) OX=237561 GN=ERG9 PE=4 SV=1	22	11	15	11	448	51.2	6.84	31.33	109	112.2	112.4	87.8	88.9	89.6	Yes	Yes
A0A1D8PI73	Translation initiation factor eIF4G OS=Candida albicans (strain SC5314 / ATCC MYA-2876) OX=237561 GN=TIF4631 PE=4 SV=1	19	16	25	1	1084	118.2	6.13	35.66	94.2	112.5	129.3	89.4	87.3	87.3	Yes	Yes
A0A1D8PI76	Protein YOP1 OS=Candida albicans (strain SC5314 / ATCC MYA-2876) OX=237561 GN=orf19.2168.3 PE=3 SV=1	19	3	3	3	173	19.3	8.22	4.03	89.7	97.9	97	113.6	102.4	99.3	Yes	Yes
A0A1D8PI93	Proteasome regulatory particle base subunit OS=Candida albicans (strain SC5314 / ATCC MYA-2876) OX=237561 GN=RPT6 PE=3 SV=1	50	18	27	17	401	44.9	8.91	49.85	100.8	101.5	99.7	99	101.2	97.7	Yes	Yes
A0A1D8PI94	Serine/threonine protein kinase OS=Candida albicans (strain SC5314 / ATCC MYA-2876) OX=237561 GN=orf19.223 PE=4 SV=1	5	4	4	4	794	89.2	8.48	5.2	93.3	97.4	98.6	102.4	104.9	103.4	Yes	Yes
A0A1D8PI95	Peptide hydrolase OS=Candida albicans (strain SC5314 / ATCC MYA-2876) OX=237561 GN=APE3 PE=3 SV=1	11	7	7	7	550	60.9	5.08	12.75	102.9	108.1	102	94.4	100	92.6	Yes	Yes
A0A1D8PIA0	Uncharacterized protein OS=Candida albicans (strain SC5314 / ATCC MYA-2876) OX=237561 GN=orf19.216 PE=4 SV=1	5	2	2	2	508	56.8	6.86	1.79	103.3	95.1	105.1	89.6	106.8	100	Yes	Yes
A0A1D8PIA3	Putative asparagine synthase OS=Candida albicans (strain SC5314 / ATCC MYA-2876) OX=237561 GN=orf19.3626 PE=4 SV=1	5	3	3	3	704	81.6	7.17	2.01	93.5	104	102.8	96.5	107.6	95.6	Yes	Yes
A0A1D8PIA5	Uncharacterized protein OS=Candida albicans (strain SC5314 / ATCC MYA-2876) OX=237561 GN=orf19.3607 PE=4 SV=1	3	1	1	1	469	55.3	5.1	0	110.5	108	84.4	87.4	114.4	95.3	Yes	No
A0A1D8PIA6	Slp2p OS=Candida albicans (strain SC5314 / ATCC MYA-2876) OX=237561 GN=SLP2 PE=4 SV=1	11	3	4	3	263	29.5	9.35	9.22	101.6	100	94.8	104.2	103.2	96.2	Yes	Yes
A0A1D8PID4	Hydroxyacylglutathione hydrolase OS=Candida albicans (strain SC5314 / ATCC MYA-2876) OX=237561 GN=GLO2 PE=4 SV=1	38	10	13	10	268	30.7	6.84	26.98	90.6	94	93.1	107.1	109.4	105.8	Yes	Yes
A0A1D8PIF6	Sulfite reductase subunit alpha OS=Candida albicans (strain SC5314 / ATCC MYA-2876) OX=237561 GN=MET10 PE=4 SV=1	20	17	19	17	1094	121.9	5.01	38.96	127.2	130.9	131.1	70.6	68	72.3	Yes	Yes
A0A1D8PIG1	Age2p OS=Candida albicans (strain SC5314 / ATCC MYA-2876) OX=237561 GN=AGE2 PE=4 SV=1	11	4	5	4	387	42.8	9.22	9.12	104	102.8	102.3	98.9	92.1	99.9	Yes	Yes
A0A1D8PIG5	Co-chaperone OS=Candida albicans (strain SC5314 / ATCC MYA-2876) OX=237561 GN=SGT1 PE=4 SV=1	31	12	15	12	413	47.3	5.06	27.97	103.2	105.3	105.3	96.1	93.3	96.8	Yes	Yes
A0A1D8PII4	Putative pantetheine-phosphate adenylyltransferase OS=Candida albicans (strain SC5314 / ATCC MYA-2876) OX=237561 GN=orf19.1776 PE=4 SV=1	5	2	2	2	322	36.8	5.68	1.6	97	80.3	98.5	95.9	126.1	102.2	Yes	Yes
A0A1D8PIJ4	Uncharacterized protein OS=Candida albicans (strain SC5314 / ATCC MYA-2876) OX=237561 GN=orf19.1381 PE=4 SV=1	9	4	5	4	464	51.9	5.62	6.44	101.7	103	108.3	98.8	84.7	103.5	Yes	Yes
A0A1D8PIK2	DNA-binding transcription factor OS=Candida albicans (strain SC5314 / ATCC MYA-2876) OX=237561 GN=RAP1 PE=4 SV=1	4	2	2	2	430	49.8	6.42	4.2	94.3	126.1	107.3	86.9	94.2	91.1	Yes	Yes
A0A1D8PIL7	Uncharacterized protein OS=Candida albicans (strain SC5314 / ATCC MYA-2876) OX=237561 GN=orf19.1772 PE=4 SV=1	3	3	3	3	984	113.4	9.35	7.2	96.4	102.7	102.4	103.5	96.4	98.6	Yes	Yes
A0A1D8PIM2	ATP-binding cassette transporter OS=Candida albicans (strain SC5314 / ATCC MYA-2876) OX=237561 GN=YOR1 PE=4 SV=1	1	1	1	1	1488	168.2	5.63	2.27	117.3	127.5	126.3	76.7	80.4	71.8	Yes	Yes
A0A1D8PIM4	Ubiquitin-specific protease OS=Candida albicans (strain SC5314 / ATCC MYA-2876) OX=237561 GN=orf19.1777 PE=3 SV=1	16	19	21	19	1383	159.8	4.97	46.4	90.2	83.7	88.1	113.7	108	116.3	Yes	Yes
A0A1D8PIQ7	Gyp5p OS=Candida albicans (strain SC5314 / ATCC MYA-2876) OX=237561 GN=GYP5 PE=4 SV=1	7	4	5	4	548	63.5	5.34	5.46	96.4	94.1	96.9	106.8	106	99.8	Yes	Yes
A0A1D8PIR2	Gcn1p OS=Candida albicans (strain SC5314 / ATCC MYA-2876) OX=237561 GN=GCN1 PE=4 SV=1	17	38	50	2	2415	265.7	5.5	87.49	103.6	102.3	103.3	97.2	97	96.6	Yes	Yes
A0A1D8PIS4	Trehalose 6-phosphate synthase/phosphatase complex subunit OS=Candida albicans (strain SC5314 / ATCC MYA-2876) OX=237561 GN=TPS3 PE=1 SV=1	32	26	45	2	1007	112.3	5.91	98.38	83.2	84.8	85.7	113.3	117.1	115.9	Yes	Yes
A0A1D8PJ01	Plasma membrane ATPase OS=Candida albicans (strain SC5314 / ATCC MYA-2876) OX=237561 GN=PMA1 PE=3 SV=1	31	26	119	26	895	97.5	4.98	192.4	99.4	100.4	99.3	100	102.3	98.6	Yes	Yes
A0A1D8PJ13	Bifunctional hydroxyacyl-CoA dehydrogenase/enoyl-CoA hydratase OS=Candida albicans (strain SC5314 / ATCC MYA-2876) OX=237561 GN=FOX2 PE=4 SV=1	32	22	28	22	906	99.3	5.44	61.76	92.2	90.9	93	110.5	105	108.4	Yes	Yes
A0A1D8PJ17	Histone deacetylase OS=Candida albicans (strain SC5314 / ATCC MYA-2876) OX=237561 GN=HOS2 PE=3 SV=1	2	1	1	1	454	51.8	5.38	2.68	99.2	105.4	96.9	104.5	96	98.1	Yes	Yes
A0A1D8PJ26	Alpha-ketoglutarate dehydrogenase OS=Candida albicans (strain SC5314 / ATCC MYA-2876) OX=237561 GN=KGD1 PE=4 SV=1	32	26	45	26	996	112	6.29	78.98	91.9	93.3	93.4	107.4	109.2	104.8	Yes	Yes
A0A1D8PJ31	1-phosphatidylinositol-4-phosphate 5-kinase OS=Candida albicans (strain SC5314 / ATCC MYA-2876) OX=237561 GN=MSS4 PE=4 SV=1	4	3	3	3	718	81.9	9.44	4.24	94.4	101.7	104	104.1	94.9	100.9	Yes	Yes
A0A1D8PJ35	Uncharacterized protein OS=Candida albicans (strain SC5314 / ATCC MYA-2876) OX=237561 GN=orf19.2515 PE=4 SV=1	5	5	6	4	884	98.2	5.07	13.71	112.3	115	110.5	84	87.4	90.8	Yes	Yes
A0A1D8PJ36	Uncharacterized protein OS=Candida albicans (strain SC5314 / ATCC MYA-2876) OX=237561 GN=orf19.2516 PE=4 SV=1	11	3	4	3	238	27.3	5.12	0	89.5	94.4	87.8	103.9	116.9	107.5	Yes	No
A0A1D8PJ38	Bifunctional glycerol-3-phosphate/glycerone-phosphate O-acyltransferase OS=Candida albicans (strain SC5314 / ATCC MYA-2876) OX=237561 GN=SCT1 PE=4 SV=1	9	5	6	5	770	87.5	8.65	11.95	104.1	100.7	105.7	98.5	93.2	97.7	Yes	Yes
A0A1D8PJ61	Uncharacterized protein OS=Candida albicans (strain SC5314 / ATCC MYA-2876) OX=237561 GN=orf19.158 PE=4 SV=1	10	3	3	3	308	35.1	7.36	3.96	100.1	114.9	110.5	94.9	87.2	92.4	Yes	Yes
A0A1D8PJ80	Serine/threonine-protein phosphatase OS=Candida albicans (strain SC5314 / ATCC MYA-2876) OX=237561 GN=PPH21 PE=3 SV=1	16	3	6	3	360	40.9	4.83	6.94	98.4	105	109.1	99.9	91.3	96.4	Yes	Yes
A0A1D8PJ88	Uncharacterized protein OS=Candida albicans (strain SC5314 / ATCC MYA-2876) OX=237561 GN=orf19.1676 PE=4 SV=1	4	1	1	1	368	42	7.8	0							Yes	No
A0A1D8PJ95	Met18p (Fragment) OS=Candida albicans (strain SC5314 / ATCC MYA-2876) OX=237561 GN=MET18 PE=4 SV=1	4	3	4	2	1084	125.1	5	6.07	102.7	101.8	102.8	99.3	95.7	97.7	Yes	Yes
A0A1D8PJB0	Coatomer subunit alpha OS=Candida albicans (strain SC5314 / ATCC MYA-2876) OX=237561 GN=orf19.1672 PE=4 SV=1	30	32	51	1	1221	138.1	5.87	107.1	102	102.6	102.9	97.3	97.2	97.9	Yes	Yes
A0A1D8PJC7	Uncharacterized protein OS=Candida albicans (strain SC5314 / ATCC MYA-2876) OX=237561 GN=orf19.1637 PE=4 SV=1	6	1	1	1	313	34.7	5.39	3.33	92.5	91.1	90.6	114.1	103.7	107.9	Yes	Yes
A0A1D8PJD1	MRX complex DNA-binding subunit OS=Candida albicans (strain SC5314 / ATCC MYA-2876) OX=237561 GN=RAD50 PE=4 SV=1	4	6	6	6	1332	152	5.33	10.9	95.5	100.1	96.2	100.3	100.1	107.9	Yes	Yes
A0A1D8PJD2	Deoxyhypusine synthase OS=Candida albicans (strain SC5314 / ATCC MYA-2876) OX=237561 GN=orf19.1626 PE=4 SV=1	35	11	16	11	379	41.6	5.76	27.4	111	107.6	108.9	89.4	90.9	92.2	Yes	Yes
A0A1D8PJE0	Metalloaminopeptidase OS=Candida albicans (strain SC5314 / ATCC MYA-2876) OX=237561 GN=LAP41 PE=3 SV=1	21	10	16	10	517	56.7	5.85	29.96	99.9	101.9	100.8	99.4	101.2	96.9	Yes	Yes
A0A1D8PJE4	Ste50p OS=Candida albicans (strain SC5314 / ATCC MYA-2876) OX=237561 GN=STE50 PE=4 SV=1	2	1	1	1	460	50.6	9.06	2.89	104.6	94.8	95.1	106.8	100.3	98.4	Yes	Yes
A0A1D8PJE6	Uncharacterized protein OS=Candida albicans (strain SC5314 / ATCC MYA-2876) OX=237561 GN=orf19.1630 PE=4 SV=1	8	4	4	4	760	84.4	9.36	10	95.2	96.3	94.3	111.3	107.3	95.7	Yes	Yes
A0A1D8PJF3	Uncharacterized protein OS=Candida albicans (strain SC5314 / ATCC MYA-2876) OX=237561 GN=orf19.1609 PE=4 SV=1	1	1	1	1	667	76.9	5.07	0	113.1	131.9	102.3	44.7	109.8	98.1	Yes	No
A0A1D8PJG1	Guanine nucleotide-binding protein subunit alpha OS=Candida albicans (strain SC5314 / ATCC MYA-2876) OX=237561 GN=GPA2 PE=4 SV=1	14	6	7	6	503	56.9	5.69	11.04	106.1	104.3	102	97.2	94.6	95.8	Yes	Yes
A0A1D8PJG4	RSC chromatin remodeling complex ATPase subunit OS=Candida albicans (strain SC5314 / ATCC MYA-2876) OX=237561 GN=orf19.239 PE=4 SV=1	7	9	14	7	1302	149.7	5.9	26.5	114.7	113.1	110.1	87	83.3	91.8	Yes	Yes
A0A1D8PJH3	Dolichol kinase OS=Candida albicans (strain SC5314 / ATCC MYA-2876) OX=237561 GN=orf19.261 PE=4 SV=1	5	2	3	2	586	67.1	6.21	5.8	95.6	90.6	99	102.1	108.8	103.9	Yes	Yes
A0A1D8PJI7	Medium-chain fatty acid-CoA ligase OS=Candida albicans (strain SC5314 / ATCC MYA-2876) OX=237561 GN=FAA21 PE=4 SV=1	8	5	5	4	718	80.3	6.67	10.54	110	108.7	102.6	97.7	87.4	93.5	Yes	Yes
A0A1D8PJK2	D-aminoacyl-tRNA deacylase OS=Candida albicans (strain SC5314 / ATCC MYA-2876) OX=237561 GN=DTD2 PE=3 SV=1	23	4	5	2	163	17.9	7.49	14.76	97.8	99.5	100.6	102.6	97.4	102.2	Yes	Yes
A0A1D8PJN1	Cleavage and polyadenylation specificity factor subunit 2 OS=Candida albicans (strain SC5314 / ATCC MYA-2876) OX=237561 GN=orf19.325 PE=3 SV=1	6	5	5	5	931	104.5	6.73	7.17	101.9	105.1	101.6	98.8	97.8	94.8	Yes	Yes
A0A1D8PJQ9	Sphinganine-1-phosphate aldolase OS=Candida albicans (strain SC5314 / ATCC MYA-2876) OX=237561 GN=orf19.6951 PE=3 SV=1	12	7	8	7	589	64.8	7.5	16.35	87.5	85.5	93.5	112.8	111.2	109.4	Yes	Yes
A0A1D8PJS2	Adrenodoxin OS=Candida albicans (strain SC5314 / ATCC MYA-2876) OX=237561 GN=YAH1 PE=4 SV=1	12	2	2	2	169	18.9	5.92	5.61	77.7	85.8	80.1	105.8	142.8	107.7	Yes	Yes
A0A1D8PJS8	Uncharacterized protein OS=Candida albicans (strain SC5314 / ATCC MYA-2876) OX=237561 GN=orf19.6934 PE=4 SV=1	4	2	2	2	399	46.8	9.22	3.92	95.9	98	92.5	101.8	109.7	102.1	Yes	Yes
A0A1D8PJW1	V-SNARE protein OS=Candida albicans (strain SC5314 / ATCC MYA-2876) OX=237561 GN=VTI1 PE=4 SV=1	24	5	5	5	217	24.8	5.52	6.7	102.9	103.8	104.3	95.9	93.8	99.4	Yes	Yes
A0A1D8PJW9	Atf1p OS=Candida albicans (strain SC5314 / ATCC MYA-2876) OX=237561 GN=ATF1 PE=4 SV=1	5	3	3	3	492	56.9	6.11	2.06	102.9	103	95.3	102.8	100.8	95.3	Yes	Yes
A0A1D8PK22	Ribosomal 40S subunit protein S15 OS=Candida albicans (strain SC5314 / ATCC MYA-2876) OX=237561 GN=RPS15 PE=3 SV=1	61	6	26	6	142	15.9	10.32	31.96	111.8	114.1	112.6	83.6	92.5	85.4	Yes	Yes
A0A1D8PK28	DNA polymerase OS=Candida albicans (strain SC5314 / ATCC MYA-2876) OX=237561 GN=POL1 PE=3 SV=1	2	4	5	4	1470	167.5	6.84	1.91	121.7	124.1	119.6	83.2	73	78.3	Yes	Yes
A0A1D8PK30	Ribosomal 60S subunit protein L35A OS=Candida albicans (strain SC5314 / ATCC MYA-2876) OX=237561 GN=RPL35 PE=3 SV=1	32	7	19	7	120	14.1	11.24	42.29	109.7	111.2	113.5	87.9	91.3	86.3	Yes	Yes
A0A1D8PK79	Smi1bp OS=Candida albicans (strain SC5314 / ATCC MYA-2876) OX=237561 GN=SMI1B PE=4 SV=1	1	1	1	1	550	61.9	5.52	2.53	117	115.2	122.9	88	76.3	80.5	Yes	Yes
A0A1D8PK87	Dolichyl-diphosphooligosaccharide--protein glycosyltransferase subunit 1 OS=Candida albicans (strain SC5314 / ATCC MYA-2876) OX=237561 GN=OST1 PE=3 SV=1	29	11	16	1	470	54.2	5.81	41.26	85.4	111.7	155.6	88	69.3	90.1	Yes	Yes
A0A1D8PK98	Putative serine/threonine protein kinase OS=Candida albicans (strain SC5314 / ATCC MYA-2876) OX=237561 GN=orf19.6980 PE=4 SV=1	6	3	3	3	585	66.3	9.1	2.35	98.1	105.7	99	113.5	94	89.8	Yes	Yes
A0A1D8PKB0	Phosphopantothenate--cysteine ligase OS=Candida albicans (strain SC5314 / ATCC MYA-2876) OX=237561 GN=orf19.7357 PE=4 SV=1	20	6	7	6	348	40.2	6.38	13.57	97	101.2	95.2	102.3	100.3	104	Yes	Yes
A0A1D8PKC2	Oleate-activated transcription factor OS=Candida albicans (strain SC5314 / ATCC MYA-2876) OX=237561 GN=CTA4 PE=4 SV=1	3	3	3	3	1016	117.1	7.12	4.02	115.9	128.5	128.2	82.2	69.5	75.7	Yes	Yes
A0A1D8PKC9	Dynamin-related GTPase OS=Candida albicans (strain SC5314 / ATCC MYA-2876) OX=237561 GN=DNM1 PE=3 SV=1	17	12	14	12	866	97.8	6.09	31.67	108.2	110.5	109.8	89	91.5	91	Yes	Yes
A0A1D8PKE5	Uncharacterized protein OS=Candida albicans (strain SC5314 / ATCC MYA-2876) OX=237561 GN=orf19.7397 PE=4 SV=1	1	1	1	1	1089	123.5	8.19	0							Yes	No
A0A1D8PKF3	Mitochondrial 54S ribosomal protein YmL39 OS=Candida albicans (strain SC5314 / ATCC MYA-2876) OX=237561 GN=orf19.7409.1 PE=4 SV=1	20	2	3	2	70	8.4	10.83	4.74	98.7	108.1	102.6	96.1	97.6	96.9	Yes	Yes
A0A1D8PKG2	Bis(5'-adenosyl)-triphosphatase OS=Candida albicans (strain SC5314 / ATCC MYA-2876) OX=237561 GN=HNT2 PE=4 SV=1	6	1	1	1	180	21.1	6.96	0	128.6	76.6	98.4	105.8	89.2	101.4	Yes	No
A0A1D8PKH0	Ecm15p OS=Candida albicans (strain SC5314 / ATCC MYA-2876) OX=237561 GN=ECM15 PE=4 SV=1	16	2	3	2	112	12.4	7.03	4.94	94	90.9	94.8	105.3	107.8	107.2	Yes	Yes
A0A1D8PKH5	Uracil-DNA glycosylase OS=Candida albicans (strain SC5314 / ATCC MYA-2876) OX=237561 GN=UNG1 PE=3 SV=1	7	2	2	2	355	40.6	9.31	4.87	107.6	93.6	97.7	97.2	84.8	119.2	Yes	Yes
A0A1D8PKI0	Uncharacterized protein OS=Candida albicans (strain SC5314 / ATCC MYA-2876) OX=237561 GN=orf19.7442 PE=4 SV=1	2	1	1	1	298	33.9	9.14	2.16	96.7	93.2	92.2	103.5	109.3	105.1	Yes	Yes
A0A1D8PKI6	Uncharacterized protein OS=Candida albicans (strain SC5314 / ATCC MYA-2876) OX=237561 GN=orf19.7386 PE=4 SV=1	19	5	5	5	291	33.1	9.67	10.31	90.1	97.2	93.3	96.1	128	95.3	Yes	Yes
A0A1D8PKJ1	Uncharacterized protein OS=Candida albicans (strain SC5314 / ATCC MYA-2876) OX=237561 GN=CAALFM_C306630WA PE=4 SV=1	1	1	1	1	736	83.8	5.78	0	97.3	103.6	101.9	101.4	93.4	102.4	Yes	No
A0A1D8PKK5	Uncharacterized protein OS=Candida albicans (strain SC5314 / ATCC MYA-2876) OX=237561 GN=orf19.7406 PE=4 SV=1	1	1	1	1	686	80.3	7.5	0	108.6	118.8	95.7	70.4	107.5	99.1	Yes	No
A0A1D8PKV4	Fum12p OS=Candida albicans (strain SC5314 / ATCC MYA-2876) OX=237561 GN=FUM12 PE=3 SV=1	21	9	13	8	510	55.2	7.53	16.53	100.9	103.6	100.1	101	95.7	98.7	Yes	Yes
A0A1D8PKX3	V-type proton ATPase subunit OS=Candida albicans (strain SC5314 / ATCC MYA-2876) OX=237561 GN=VMA6 PE=3 SV=1	15	5	7	5	348	40.2	4.75	9.11	122.7	113.6	113	83.8	83.6	83.5	Yes	Yes
A0A1D8PKX5	Putative zinc metalloprotease OS=Candida albicans (strain SC5314 / ATCC MYA-2876) OX=237561 GN=orf19.374 PE=4 SV=1	5	4	4	4	792	90.2	5.8	8.82	94.7	94.6	94.3	102.4	113	101.1	Yes	Yes
A0A1D8PKZ9	ATP synthase subunit beta OS=Candida albicans (strain SC5314 / ATCC MYA-2876) OX=237561 GN=ATP2 PE=3 SV=1	60	23	129	23	504	53.9	5.19	245.24	100.3	103.2	102.2	97.3	99.9	97.1	Yes	Yes
A0A1D8PL24	Histone demethylase OS=Candida albicans (strain SC5314 / ATCC MYA-2876) OX=237561 GN=orf19.5651 PE=4 SV=1	7	5	5	5	723	83.6	6.27	5.83	86.5	85.2	89.8	116.6	106.2	115.7	Yes	Yes
A0A1D8PL36	Uncharacterized protein OS=Candida albicans (strain SC5314 / ATCC MYA-2876) OX=237561 GN=orf19.4184 PE=4 SV=1	8	5	6	5	668	76.1	9.14	6.8	101.4	102.9	99.5	97.6	94.5	104.1	Yes	Yes
A0A1D8PL37	Histidinol-phosphate transaminase OS=Candida albicans (strain SC5314 / ATCC MYA-2876) OX=237561 GN=HIS5 PE=3 SV=1	15	5	5	5	389	43.1	5.66	4.79	94.2	95.4	96.9	110.1	100.7	102.8	Yes	Yes
A0A1D8PL78	Crd2p OS=Candida albicans (strain SC5314 / ATCC MYA-2876) OX=237561 GN=CRD2 PE=4 SV=1	43	2	2	2	76	7.7	7.91	4.66	95.7	95.1	102.6	106.2	99.2	101.3	Yes	Yes
A0A1D8PL84	Uncharacterized protein OS=Candida albicans (strain SC5314 / ATCC MYA-2876) OX=237561 GN=orf19.4686 PE=4 SV=1	6	7	7	7	1200	137	6.15	15.85	99.5	100.8	105.3	97.9	95.3	101.2	Yes	Yes
A0A1D8PL86	Mlp1p OS=Candida albicans (strain SC5314 / ATCC MYA-2876) OX=237561 GN=MLP1 PE=4 SV=1	18	31	33	1	1832	207.6	5.15	51.23	87.3	94.3	91	106.2	119.9	101.4	Yes	Yes
A0A1D8PL88	Uncharacterized protein OS=Candida albicans (strain SC5314 / ATCC MYA-2876) OX=237561 GN=orf19.4656 PE=4 SV=1	3	2	2	2	632	73	5.16	2.49	83.2	94.5	87.5	106.4	119.2	109.2	Yes	Yes
A0A1D8PL99	40S ribosomal protein S6 OS=Candida albicans (strain SC5314 / ATCC MYA-2876) OX=237561 GN=RPS6A PE=3 SV=1	39	9	45	9	236	27.1	10.15	55.18	111.1	112.5	112.6	87.1	91.2	85.5	Yes	Yes
A0A1D8PLA3	rRNA-processing protein OS=Candida albicans (strain SC5314 / ATCC MYA-2876) OX=237561 GN=PWP1 PE=4 SV=1	13	6	8	6	613	67.9	4.53	11.77	101.2	98.9	101.6	100.2	100.5	97.6	Yes	Yes
A0A1D8PLA4	Zcf27p OS=Candida albicans (strain SC5314 / ATCC MYA-2876) OX=237561 GN=ZCF27 PE=4 SV=1	3	3	3	3	1196	137	6.25	2.17	103.1	95.5	99.1	101.7	92	108.6	Yes	Yes
A0A1D8PLC1	Ubiquitin-ubiquitin ligase OS=Candida albicans (strain SC5314 / ATCC MYA-2876) OX=237561 GN=orf19.4629 PE=4 SV=1	1	1	1	1	965	109.2	6.65	1.88	86.6	107.5	97.7	116.3	95.9	96.1	Yes	Yes
A0A1D8PLC3	Putative tubulin tyrosine ligase OS=Candida albicans (strain SC5314 / ATCC MYA-2876) OX=237561 GN=orf19.4621 PE=4 SV=1	9	6	6	6	705	80.4	4.88	15.2	87.4	109	88.9	107	117	90.8	Yes	Yes
A0A1D8PLF7	Uncharacterized protein OS=Candida albicans (strain SC5314 / ATCC MYA-2876) OX=237561 GN=orf19.4627 PE=4 SV=1	10	11	14	11	1114	128	5.33	26	102.3	106.8	104.4	95.3	96.1	95.2	Yes	Yes
A0A1D8PLH8	Histone deacetylase OS=Candida albicans (strain SC5314 / ATCC MYA-2876) OX=237561 GN=HOS3 PE=4 SV=1	5	3	3	3	713	81.9	6.6	3.04	103.9	103.9	104.6	92.9	94.9	99.7	Yes	Yes
A0A1D8PLI4	Zcf25p OS=Candida albicans (strain SC5314 / ATCC MYA-2876) OX=237561 GN=ZCF25 PE=4 SV=1	1	1	1	1	805	92.3	6.92	0	68	74.9	68.7	105.9	183.6	98.9	Yes	No
A0A1D8PLK4	Uncharacterized protein OS=Candida albicans (strain SC5314 / ATCC MYA-2876) OX=237561 GN=orf19.2749 PE=4 SV=1	5	2	2	2	491	57.3	6.87	3.15	100.5	86.5	96	111.2	95.9	110	Yes	Yes
A0A1D8PLL4	Rgt1p OS=Candida albicans (strain SC5314 / ATCC MYA-2876) OX=237561 GN=RGT1 PE=4 SV=1	2	2	2	2	1027	115.2	8.31	4.63	89.3	91.2	98.3	107.4	101.6	112.1	Yes	Yes
A0A1D8PLM0	Beclin 1 OS=Candida albicans (strain SC5314 / ATCC MYA-2876) OX=237561 GN=orf19.2733 PE=4 SV=1	2	1	1	1	517	60.2	5.15	1.7	97.5	111.8	108.9	90.8	105.4	85.7	Yes	Yes
A0A1D8PLN1	rRNA-processing protein OS=Candida albicans (strain SC5314 / ATCC MYA-2876) OX=237561 GN=SAS10 PE=4 SV=1	4	2	2	2	564	65.4	4.58	2.95	103.3	114.9	112	83.8	98.6	87.3	Yes	Yes
A0A1D8PLP8	E3 ubiquitin-protein ligase OS=Candida albicans (strain SC5314 / ATCC MYA-2876) OX=237561 GN=UBR1 PE=4 SV=1	5	8	9	8	1787	202.9	5.78	21.71	95.4	95.9	94.6	106.4	106.4	101.3	Yes	Yes
A0A1D8PLR2	GPI-anchor transamidase subunit OS=Candida albicans (strain SC5314 / ATCC MYA-2876) OX=237561 GN=orf19.2677 PE=4 SV=1	10	4	4	4	621	70.6	5.95	6.97	106.1	104.2	102.3	98.1	87.8	101.4	Yes	Yes
A0A1D8PLR3	Uncharacterized protein OS=Candida albicans (strain SC5314 / ATCC MYA-2876) OX=237561 GN=CAALFM_C403080WA PE=4 SV=1	6	5	5	5	810	93.8	5.5	7.02	105.7	115.6	110.5	89.2	85	93.9	Yes	Yes
A0A1D8PLS7	Altered inheritance of mitochondria protein 24, mitochondrial OS=Candida albicans (strain SC5314 / ATCC MYA-2876) OX=237561 GN=orf19.1440 PE=3 SV=1	3	1	1	1	371	42.1	9.1	0							Yes	No
A0A1D8PLT3	Uncharacterized protein OS=Candida albicans (strain SC5314 / ATCC MYA-2876) OX=237561 GN=orf19.3364 PE=4 SV=1	21	3	5	3	152	17.8	6.57	16.84	86.7	84.6	85.3	118	111.9	113.4	Yes	Yes
A0A1D8PLT4	Karyopherin OS=Candida albicans (strain SC5314 / ATCC MYA-2876) OX=237561 GN=MSN5 PE=4 SV=1	9	9	10	4	1245	142.4	5.5	16	99.5	100.3	95.1	101.8	102.2	101.2	Yes	Yes
A0A1D8PLT5	Uncharacterized protein OS=Candida albicans (strain SC5314 / ATCC MYA-2876) OX=237561 GN=orf19.2664 PE=4 SV=1	13	10	15	1	898	102.1	7.02	25.34	97.3	112.5	91.3	94.8	113.1	90.9	Yes	Yes
A0A1D8PLT8	Moh1p OS=Candida albicans (strain SC5314 / ATCC MYA-2876) OX=237561 GN=MOH1 PE=4 SV=1	3	1	1	1	263	29.9	5.52	1.95	87.5	86.4	84.6	125.9	104.4	111.2	Yes	Yes
A0A1D8PLU5	Csh3p OS=Candida albicans (strain SC5314 / ATCC MYA-2876) OX=237561 GN=CSH3 PE=4 SV=1	19	3	6	3	236	26.2	6.8	9.95	79.8	97	97	103.9	107.5	114.9	Yes	Yes
A0A1D8PLW5	Uncharacterized protein OS=Candida albicans (strain SC5314 / ATCC MYA-2876) OX=237561 GN=orf19.1309 PE=4 SV=1	4	1	1	1	137	15.2	5.25	1.87	108.6	114	118.8	78.5	93.6	86.5	Yes	Yes
A0A1D8PLW9	Uncharacterized protein OS=Candida albicans (strain SC5314 / ATCC MYA-2876) OX=237561 GN=orf19.1301 PE=4 SV=1	14	2	2	2	164	19.1	4.45	3.36	96.1	101.9	106.9	94.1	92.1	109	Yes	Yes
A0A1D8PLX3	Putative RNA methyltransferase OS=Candida albicans (strain SC5314 / ATCC MYA-2876) OX=237561 GN=orf19.1300 PE=4 SV=1	23	9	10	9	444	52.1	9.33	22.01	101.1	98.8	99.9	100.2	99.8	100.3	Yes	Yes
A0A1D8PLY0	FG-nucleoporin OS=Candida albicans (strain SC5314 / ATCC MYA-2876) OX=237561 GN=orf19.5040 PE=4 SV=1	7	4	4	4	592	65.2	6.83	6.82	107.3	97.4	106.1	97.4	92	99.9	Yes	Yes
A0A1D8PLY1	Exosome non-catalytic core subunit OS=Candida albicans (strain SC5314 / ATCC MYA-2876) OX=237561 GN=RRP42 PE=4 SV=1	18	4	4	4	307	34.6	4.87	3.92	96.1	99.3	96.3	109.1	92.7	106.5	Yes	Yes
A0A1D8PLY4	Pyruvate carboxylase OS=Candida albicans (strain SC5314 / ATCC MYA-2876) OX=237561 GN=PYC2 PE=4 SV=1	27	31	51	31	1177	129.6	6.38	107.48	96.9	96.8	96.6	104.4	102.1	103.3	Yes	Yes
A0A1D8PLZ2	Uncharacterized protein OS=Candida albicans (strain SC5314 / ATCC MYA-2876) OX=237561 GN=orf19.787.1 PE=4 SV=1	17	1	2	1	71	7.9	11.65	6.88	105.9	99.6	105.5	100.7	83.3	105	Yes	Yes
A0A1D8PLZ6	TFIIH/NER complex subunit OS=Candida albicans (strain SC5314 / ATCC MYA-2876) OX=237561 GN=orf19.5297 PE=4 SV=1	1	1	1	1	631	70.4	6.07	2.47	99.6	103.4	98.9	99.8	93.7	104.6	Yes	Yes
A0A1D8PM02	Uncharacterized protein OS=Candida albicans (strain SC5314 / ATCC MYA-2876) OX=237561 GN=orf19.5295 PE=4 SV=1	10	5	5	5	363	42.5	6.54	6.7	83.3	83.7	80.4	119.8	111.1	121.6	Yes	Yes
A0A1D8PM44	Methylenetetrahydrofolate dehydrogenase (NAD(+)) OS=Candida albicans (strain SC5314 / ATCC MYA-2876) OX=237561 GN=orf19.3810 PE=4 SV=1	26	8	10	8	323	36.1	7.47	17.73	92.3	89.7	91.7	111.6	108.6	106.1	Yes	Yes
A0A1D8PM60	Uncharacterized protein OS=Candida albicans (strain SC5314 / ATCC MYA-2876) OX=237561 GN=orf19.3792 PE=4 SV=1	10	8	15	8	785	88.2	5.88	23.64	101.2	103.5	104.7	97.1	97.4	96.2	Yes	Yes
A0A1D8PM75	Ribosomal 60S subunit protein L30 OS=Candida albicans (strain SC5314 / ATCC MYA-2876) OX=237561 GN=RPL30 PE=4 SV=1	37	4	17	4	106	11.5	9.7	38.55	106.4	106.1	106.5	92.5	97.5	91	Yes	Yes
A0A1D8PM77	Uncharacterized protein OS=Candida albicans (strain SC5314 / ATCC MYA-2876) OX=237561 GN=orf19.3778 PE=4 SV=1	15	6	7	6	519	57.3	8.76	14.3	100.4	102.3	99.5	101.3	97	99.5	Yes	Yes
A0A1D8PM82	Ubiquitin-like protein OS=Candida albicans (strain SC5314 / ATCC MYA-2876) OX=237561 GN=orf19.3774.1 PE=4 SV=1	16	1	1	1	73	8.4	6.54	2.68	88.9	97.6	106.9	108	87.9	110.6	Yes	Yes
A0A1D8PM85	Spc34p OS=Candida albicans (strain SC5314 / ATCC MYA-2876) OX=237561 GN=SPC34 PE=4 SV=1	4	1	1	1	247	28.3	4.67	2.23	107.5	101.5	118.9	90.1	98.4	83.6	Yes	Yes
A0A1D8PM87	MAP kinase kinase kinase OS=Candida albicans (strain SC5314 / ATCC MYA-2876) OX=237561 GN=SSK2 PE=3 SV=1	5	6	7	1	1483	168	5.97	5.15							Yes	No
A0A1D8PM92	Nucleocytoplasmic transporter OS=Candida albicans (strain SC5314 / ATCC MYA-2876) OX=237561 GN=orf19.748 PE=4 SV=1	4	5	6	1	1415	156.3	5.87	15.01	104	104	102.6	99.4	93.3	96.7	Yes	Yes
A0A1D8PMA9	Uncharacterized protein OS=Candida albicans (strain SC5314 / ATCC MYA-2876) OX=237561 GN=orf19.1791 PE=4 SV=1	11	4	5	4	491	54.7	8.5	4.85	100.9	109.9	97	96.9	99.6	95.6	Yes	Yes
A0A1D8PMB0	4-amino-4-deoxychorismate synthase OS=Candida albicans (strain SC5314 / ATCC MYA-2876) OX=237561 GN=ABZ1 PE=4 SV=1	7	5	5	5	822	94.3	5.99	2.77	103.1	90.3	102.4	105.6	99.6	99.1	Yes	Yes
A0A1D8PMC3	Uncharacterized protein OS=Candida albicans (strain SC5314 / ATCC MYA-2876) OX=237561 GN=orf19.1797 PE=4 SV=1	2	1	1	1	394	43.3	6.24	1.61	113.8	106.2	101	86.8	100	92.2	Yes	Yes
A0A1D8PMC9	Gyp2p OS=Candida albicans (strain SC5314 / ATCC MYA-2876) OX=237561 GN=GYP2 PE=4 SV=1	10	8	10	8	942	108.1	5.57	22.04	104.7	102.1	102.3	99.9	92.3	98.6	Yes	Yes
A0A1D8PMD5	Uncharacterized protein OS=Candida albicans (strain SC5314 / ATCC MYA-2876) OX=237561 GN=orf19.1246 PE=4 SV=1	19	17	26	2	1043	113.9	6.24	46.54	94.3	92.7	100.8	104.6	105.1	102.5	Yes	Yes
A0A1D8PME5	DNA-binding E3 ubiquitin-protein ligase OS=Candida albicans (strain SC5314 / ATCC MYA-2876) OX=237561 GN=orf19.1259 PE=4 SV=1	1	1	1	1	1443	164	8.21	2.06	88.9	89.6	97.7	79.1	134.1	110.7	Yes	Yes
A0A1D8PME6	mRNA-capping enzyme subunit alpha OS=Candida albicans (strain SC5314 / ATCC MYA-2876) OX=237561 GN=CGT1 PE=3 SV=1	13	5	7	5	449	52.2	5.69	16.31	101.9	110	111.5	88.2	89.6	98.8	Yes	Yes
A0A1D8PMG0	Nif3p OS=Candida albicans (strain SC5314 / ATCC MYA-2876) OX=237561 GN=NIF3 PE=4 SV=1	24	7	14	7	280	31	6.18	33.71	97.6	97.2	92	106.5	101.1	105.6	Yes	Yes
A0A1D8PMG9	Uncharacterized protein OS=Candida albicans (strain SC5314 / ATCC MYA-2876) OX=237561 GN=orf19.4715 PE=4 SV=1	5	20	20	3	3826	430.7	5.63	23.35	100.1	102.7	101.5	101.2	91.7	102.8	Yes	Yes
A0A1D8PMH5	Vacuolar protein sorting-associated protein OS=Candida albicans (strain SC5314 / ATCC MYA-2876) OX=237561 GN=VPS13 PE=3 SV=1	12	31	33	31	3083	348.5	5.44	60.23	95.8	99	96	101.9	105.1	102.2	Yes	Yes
A0A1D8PMI1	GTP-Rho binding exocyst subunit OS=Candida albicans (strain SC5314 / ATCC MYA-2876) OX=237561 GN=SEC3 PE=4 SV=1	5	5	5	5	790	88.1	8.75	6.65	102.5	100.5	106.3	94.6	93.4	102.7	Yes	Yes
A0A1D8PMJ1	RNA-binding GTPase OS=Candida albicans (strain SC5314 / ATCC MYA-2876) OX=237561 GN=orf19.2917 PE=4 SV=1	26	12	14	12	526	58.5	6.99	25.19	112.9	108.9	111.8	88.6	86.8	91	Yes	Yes
A0A1D8PMK3	FG-nucleoporin OS=Candida albicans (strain SC5314 / ATCC MYA-2876) OX=237561 GN=NUP60 PE=4 SV=1	8	4	4	4	611	68.1	9.54	3.57	108.1	106.7	96.7	89.2	96	103.3	Yes	Yes
A0A1D8PML8	Cso99p OS=Candida albicans (strain SC5314 / ATCC MYA-2876) OX=237561 GN=CSO99 PE=4 SV=1	10	4	6	4	330	38.1	8.92	13.01	97.1	91.8	95	106.6	101.7	107.7	Yes	Yes
A0A1D8PMM8	Uncharacterized protein OS=Candida albicans (strain SC5314 / ATCC MYA-2876) OX=237561 GN=orf19.3139 PE=4 SV=1	26	9	12	9	372	40.4	6.7	23.3	78.5	85.3	80.5	116.9	132.1	106.6	Yes	Yes
A0A1D8PMN9	Chaperonin-containing T-complex subunit OS=Candida albicans (strain SC5314 / ATCC MYA-2876) OX=237561 GN=CCT6 PE=3 SV=1	21	10	11	10	559	60.6	6.07	16.56	105.4	106.1	106.7	92.5	93.1	96.3	Yes	Yes
A0A1D8PMP0	Oye32p OS=Candida albicans (strain SC5314 / ATCC MYA-2876) OX=237561 GN=OYE32 PE=4 SV=1	29	13	19	13	432	47.5	6.35	39.76	93.1	89.4	93	110.1	104.5	109.8	Yes	Yes
A0A1D8PMQ0	Proteasome regulatory particle lid subunit OS=Candida albicans (strain SC5314 / ATCC MYA-2876) OX=237561 GN=orf19.3122.2 PE=4 SV=1	65	5	8	5	93	10.7	4.37	15.78	114.5	106	112.1	91.1	83.9	92.4	Yes	Yes
A0A1D8PMQ1	Cytidine deaminase OS=Candida albicans (strain SC5314 / ATCC MYA-2876) OX=237561 GN=orf19.3123.2 PE=3 SV=1	6	1	1	1	147	16.2	6.54	1.7	72.4	123.1	72.8	106.4	128.6	96.7	Yes	Yes
A0A1D8PMR2	Anthranilate phosphoribosyltransferase OS=Candida albicans (strain SC5314 / ATCC MYA-2876) OX=237561 GN=TRP4 PE=4 SV=1	12	4	4	4	369	39.5	6.14	6.08	103.4	102.6	106	96.6	94.6	96.9	Yes	Yes
A0A1D8PMS1	DNA-directed RNA polymerase subunit OS=Candida albicans (strain SC5314 / ATCC MYA-2876) OX=237561 GN=orf19.3103 PE=3 SV=1	11	16	16	16	1448	161.4	8.47	23.5	98.5	105	101.7	97.7	98.8	98.4	Yes	Yes
A0A1D8PMT2	GPI-anchor transamidase subunit OS=Candida albicans (strain SC5314 / ATCC MYA-2876) OX=237561 GN=orf19.5693 PE=4 SV=1	3	2	2	2	547	61.2	6.86	2.68	87.7	98	88.9	118.3	102	105.1	Yes	Yes
A0A1D8PMT6	Coatomer subunit epsilon OS=Candida albicans (strain SC5314 / ATCC MYA-2876) OX=237561 GN=orf19.5689 PE=3 SV=1	17	5	6	5	311	35.6	4.54	14.21	107.1	111.9	107.8	92.5	91.8	89	Yes	Yes
A0A1D8PMT8	Mitochondrial 54S ribosomal protein MRPL1 OS=Candida albicans (strain SC5314 / ATCC MYA-2876) OX=237561 GN=orf19.5698 PE=4 SV=1	44	10	13	10	269	30.2	9.63	30.33	102.6	106.7	101.3	93	106.9	89.5	Yes	Yes
A0A1D8PMU9	Inositol hexakisphosphate and diphosphoinositol-pentakisphosphate kinase OS=Candida albicans (strain SC5314 / ATCC MYA-2876) OX=237561 GN=AFL1 PE=3 SV=1	16	11	11	11	735	83.8	8.16	26.33	101	104.2	102.7	96.6	97.9	97.6	Yes	Yes
A0A1D8PMV7	Uncharacterized protein OS=Candida albicans (strain SC5314 / ATCC MYA-2876) OX=237561 GN=orf19.5684.1 PE=4 SV=1	6	1	1	1	98	11.2	4.36	2.52	99.5	118.2	98.8	88.6	96.9	98.1	Yes	Yes
A0A1D8PMW6	Cofilin OS=Candida albicans (strain SC5314 / ATCC MYA-2876) OX=237561 GN=COF1 PE=3 SV=1	55	7	21	7	141	15.8	5.21	28.28	103.7	101	99.2	99.1	95.8	101.2	Yes	Yes
A0A1D8PMY6	Phospholipid-transporting ATPase OS=Candida albicans (strain SC5314 / ATCC MYA-2876) OX=237561 GN=orf19.932 PE=3 SV=1	4	6	6	6	1716	195.4	6.23	4.68	95.8	104.4	106.6	102.6	97.3	93.3	Yes	Yes
A0A1D8PMZ0	Uncharacterized protein OS=Candida albicans (strain SC5314 / ATCC MYA-2876) OX=237561 GN=orf19.928 PE=4 SV=1	2	1	2	1	620	69.6	5.33	0							Yes	No
A0A1D8PN00	TFIIH/NER complex subunit OS=Candida albicans (strain SC5314 / ATCC MYA-2876) OX=237561 GN=TFB3 PE=4 SV=1	9	3	3	3	360	42	5.21	2.84	106.5	107.2	103.5	91.1	89.7	102	Yes	Yes
A0A1D8PN03	Folic acid synthesis protein fol1 OS=Candida albicans (strain SC5314 / ATCC MYA-2876) OX=237561 GN=FOL1 PE=3 SV=1	9	7	7	7	788	88.3	5.9	13.12	102	101.7	100.2	92.3	102.3	101.4	Yes	Yes
A0A1D8PN11	Uncharacterized protein OS=Candida albicans (strain SC5314 / ATCC MYA-2876) OX=237561 GN=orf19.577 PE=4 SV=1	13	8	9	8	660	74	6.38	22.94	96.3	100.8	108.2	100.8	92.8	101.1	Yes	Yes
A0A1D8PN34	Uncharacterized protein OS=Candida albicans (strain SC5314 / ATCC MYA-2876) OX=237561 GN=orf19.1956 PE=4 SV=1	18	14	17	14	753	86.3	8.97	33.96	103.6	101.4	102.6	98.2	95	99.2	Yes	Yes
A0A1D8PN39	Uncharacterized protein OS=Candida albicans (strain SC5314 / ATCC MYA-2876) OX=237561 GN=orf19.1961 PE=4 SV=1	4	2	2	2	530	60.9	4.73	2.09	106.1	114.9	100.7	89	95	94.3	Yes	Yes
A0A1D8PN62	Pseudouridine synthase OS=Candida albicans (strain SC5314 / ATCC MYA-2876) OX=237561 GN=PUS4 PE=3 SV=1	15	4	4	4	386	43.4	6.49	2.44	98.6	94.5	94	102.9	105.6	104.4	Yes	Yes
A0A1D8PN78	Uncharacterized protein OS=Candida albicans (strain SC5314 / ATCC MYA-2876) OX=237561 GN=orf19.3204 PE=4 SV=1	1	1	1	1	738	87.3	8.53	1.95							Yes	No
A0A1D8PN83	Ribosomal 40S subunit protein S11A OS=Candida albicans (strain SC5314 / ATCC MYA-2876) OX=237561 GN=orf19.4149.1 PE=3 SV=1	39	8	29	8	155	17.6	10.43	54.41	109.7	108.4	109.9	89.8	92.2	90.1	Yes	Yes
A0A1D8PN91	Fcr3p OS=Candida albicans (strain SC5314 / ATCC MYA-2876) OX=237561 GN=FCR3 PE=4 SV=1	2	1	1	1	399	44.5	5.29	0	89.5	97.2	90.9	105.1	108.8	108.5	Yes	No
A0A1D8PNA0	Phosphoinositide 5-phosphatase OS=Candida albicans (strain SC5314 / ATCC MYA-2876) OX=237561 GN=orf19.3180 PE=4 SV=1	2	1	1	1	457	51.4	5.94	2.79	89	92	84.8	108	119.1	107.2	Yes	Yes
A0A1D8PNA8	Proteasome regulatory particle lid subunit OS=Candida albicans (strain SC5314 / ATCC MYA-2876) OX=237561 GN=RPN8 PE=4 SV=1	20	6	12	1	330	36.7	5.47	29.08	102.8	103.7	99.8	98.8	95.6	99.3	Yes	Yes
A0A1D8PNB1	Uncharacterized protein OS=Candida albicans (strain SC5314 / ATCC MYA-2876) OX=237561 GN=orf19.3183 PE=4 SV=1	17	3	3	3	224	24.3	6.23	10.53	100.1	102.4	97.3	102.2	102.7	95.3	Yes	Yes
A0A1D8PNB2	Protein transport protein SFT2 OS=Candida albicans (strain SC5314 / ATCC MYA-2876) OX=237561 GN=orf19.3184 PE=3 SV=1	5	1	1	1	215	24	8.88	1.68	107.2	108.4	102.6	95.7	80.4	105.8	Yes	Yes
A0A1D8PNC0	Origin recognition complex subunit 4 OS=Candida albicans (strain SC5314 / ATCC MYA-2876) OX=237561 GN=ORC4 PE=3 SV=1	5	3	3	3	564	64.1	6.64	4.49	99.6	91	100.1	108.1	101.4	99.8	Yes	Yes
A0A1D8PNC3	Uncharacterized protein OS=Candida albicans (strain SC5314 / ATCC MYA-2876) OX=237561 GN=orf19.3163 PE=4 SV=1	5	1	1	1	328	37.7	9.6	2.82	97.5	111.4	110.1	95.9	101.2	84	Yes	Yes
A0A1D8PNC7	Hsp12p OS=Candida albicans (strain SC5314 / ATCC MYA-2876) OX=237561 GN=HSP12 PE=4 SV=1	64	6	20	1	127	13.3	5.03	29.94	100.7	91.6	97.3	99.6	104.2	106.6	Yes	Yes
A0A1D8PND3	Leucine-responsive transcriptional regulator OS=Candida albicans (strain SC5314 / ATCC MYA-2876) OX=237561 GN=LEU3 PE=4 SV=1	2	2	2	2	984	110.8	7.18	1.84	97.4	105.8	91.2	96.4	94	115.2	Yes	Yes
A0A1D8PND4	Mitochondrial 37S ribosomal protein YMR31 OS=Candida albicans (strain SC5314 / ATCC MYA-2876) OX=237561 GN=orf19.4225.1 PE=4 SV=1	6	1	1	1	97	10.6	9.13	2.28	92.3	102.1	101.8	99.9	99.2	104.7	Yes	Yes
A0A1D8PND9	Coatomer subunit delta OS=Candida albicans (strain SC5314 / ATCC MYA-2876) OX=237561 GN=RET2 PE=3 SV=1	17	8	12	1	573	62.8	5.19	31	118.1	109.7	122.6	87.2	67.2	95.3	Yes	Yes
A0A1D8PNG5	Utp13p OS=Candida albicans (strain SC5314 / ATCC MYA-2876) OX=237561 GN=UTP13 PE=4 SV=1	16	10	10	10	799	90	5.35	13.27	98.2	100.5	100.7	103.6	99.7	97.2	Yes	Yes
A0A1D8PNI0	SNAP receptor OS=Candida albicans (strain SC5314 / ATCC MYA-2876) OX=237561 GN=PEP12 PE=3 SV=1	6	1	1	1	276	32	4.97	0	88.2	82.4	113.5	116.3	112.1	87.5	Yes	No
A0A1D8PNI6	Casein kinase II subunit beta OS=Candida albicans (strain SC5314 / ATCC MYA-2876) OX=237561 GN=CKB2 PE=3 SV=1	12	2	2	2	267	30.9	6.24	6.45	90.3	111.7	111.2	106.1	93.1	87.6	Yes	Yes
A0A1D8PNJ4	Uncharacterized protein OS=Candida albicans (strain SC5314 / ATCC MYA-2876) OX=237561 GN=orf19.4307 PE=4 SV=1	18	5	6	5	292	33.4	9.48	15.76	104.1	104.5	103.9	95.4	94	98	Yes	Yes
A0A1D8PNK0	Dap2p OS=Candida albicans (strain SC5314 / ATCC MYA-2876) OX=237561 GN=DAP2 PE=3 SV=1	9	8	8	8	838	96.2	5.57	7.5	97.9	120	92.6	100.6	102.7	86.3	Yes	Yes
A0A1D8PNK3	Trifunctional aldehyde reductase/xylose reductase/glucose 1-dehydrogenase (NADP(+)) OS=Candida albicans (strain SC5314 / ATCC MYA-2876) OX=237561 GN=GRE3 PE=4 SV=1	40	14	34	14	371	42.4	7.47	83.5	96.6	94.9	96.5	106.5	99.9	105.6	Yes	Yes
A0A1D8PNL9	U4/U6-U5 snRNP complex subunit OS=Candida albicans (strain SC5314 / ATCC MYA-2876) OX=237561 GN=orf19.4326 PE=4 SV=1	2	1	1	1	673	76.8	5.63	0							Yes	No
A0A1D8PNM2	Protein transport protein sec16 OS=Candida albicans (strain SC5314 / ATCC MYA-2876) OX=237561 GN=orf19.4346 PE=3 SV=1	7	11	13	1	2091	225.9	5.22	10.8	100.1	105.1	98.9	98.5	99.5	97.9	Yes	Yes
A0A1D8PNN8	Cam1-1p OS=Candida albicans (strain SC5314 / ATCC MYA-2876) OX=237561 GN=CAM1-1 PE=4 SV=1	35	20	51	16	418	47.4	8.47	127.83	106.7	108.5	106.6	91.9	95.1	91.1	Yes	Yes
A0A1D8PNP4	Uncharacterized protein OS=Candida albicans (strain SC5314 / ATCC MYA-2876) OX=237561 GN=orf19.6658 PE=4 SV=1	24	11	18	1	543	60.5	5.92	39.16	88.1	90.9	90.5	109.5	109.5	111.5	Yes	Yes
A0A1D8PNP6	Nucleoporin OS=Candida albicans (strain SC5314 / ATCC MYA-2876) OX=237561 GN=orf19.6665 PE=4 SV=1	21	14	17	1	792	84.3	5.64	37.78	107.7	107.2	107.8	94.7	90.5	92.2	Yes	Yes
A0A1D8PNP9	Sm-like protein OS=Candida albicans (strain SC5314 / ATCC MYA-2876) OX=237561 GN=orf19.2639.1 PE=4 SV=1	12	2	2	2	123	14.2	5.71	5.65	106.3	112.3	108.5	88.6	96.3	88.1	Yes	Yes
A0A1D8PNQ6	Ribosomal 40S subunit protein S25B OS=Candida albicans (strain SC5314 / ATCC MYA-2876) OX=237561 GN=RPS25B PE=4 SV=1	54	7	32	7	105	11.6	10.15	57.01	110.4	113.5	110.5	87.3	91	87.4	Yes	Yes
A0A1D8PNQ9	Lap4p OS=Candida albicans (strain SC5314 / ATCC MYA-2876) OX=237561 GN=LAP4 PE=4 SV=1	9	4	5	4	578	64.5	5.03	0	117.6	107.5	92.9	82.6	84.4	115	Yes	No
A0A1D8PNS1	Formate dehydrogenase OS=Candida albicans (strain SC5314 / ATCC MYA-2876) OX=237561 GN=orf19.1117 PE=3 SV=1	11	4	5	2	379	42	6.47	6.73	46.9	52.9	55.3	148.7	145.6	150.7	Yes	Yes
A0A1D8PNS3	Mtr10p OS=Candida albicans (strain SC5314 / ATCC MYA-2876) OX=237561 GN=MTR10 PE=4 SV=1	9	8	9	8	959	110.2	4.97	13.61	96.9	96.8	98.2	106.2	96.3	105.6	Yes	Yes
A0A1D8PNT7	Uncharacterized protein OS=Candida albicans (strain SC5314 / ATCC MYA-2876) OX=237561 GN=orf19.3219 PE=4 SV=1	4	2	2	2	601	68.8	6.9	6.02	99.2	114.5	101.7	86.4	111.4	86.8	Yes	Yes
A0A1D8PNU5	Uncharacterized protein OS=Candida albicans (strain SC5314 / ATCC MYA-2876) OX=237561 GN=orf19.3213 PE=4 SV=1	7	5	5	5	825	91.7	8.34	6.92	98	95.8	102.4	97.4	99.9	106.5	Yes	Yes
A0A1D8PNV5	Uncharacterized protein OS=Candida albicans (strain SC5314 / ATCC MYA-2876) OX=237561 GN=orf19.1285 PE=4 SV=1	7	4	4	4	931	104.1	7.01	8.16	84.4	91.2	85.3	113.8	105.6	119.6	Yes	Yes
A0A1D8PNX1	Putative serine hydrolase OS=Candida albicans (strain SC5314 / ATCC MYA-2876) OX=237561 GN=orf19.3921 PE=4 SV=1	8	2	2	2	283	31.7	5.82	4.72	89.3	108	80.9	98.4	109.8	113.6	Yes	Yes
A0A1D8PNX3	Sdc1p OS=Candida albicans (strain SC5314 / ATCC MYA-2876) OX=237561 GN=SDC1 PE=4 SV=1	7	1	1	1	128	14.3	5.05	3.41	108.9	105.8	107.1	87.9	92.4	97.9	Yes	Yes
A0A1D8PNX4	Protein disulfide isomerase OS=Candida albicans (strain SC5314 / ATCC MYA-2876) OX=237561 GN=orf19.3920 PE=4 SV=1	14	4	4	4	299	34.6	9.29	7.37	96.3	102.3	101.9	97	102.1	100.4	Yes	Yes
A0A1D8PNX8	Uncharacterized protein OS=Candida albicans (strain SC5314 / ATCC MYA-2876) OX=237561 GN=orf19.3914 PE=3 SV=1	18	6	8	6	431	48.5	8.03	7.29	106.5	100.9	103.7	99.1	85.6	104.2	Yes	Yes
A0A1D8PNY1	Phospholipid scramblase OS=Candida albicans (strain SC5314 / ATCC MYA-2876) OX=237561 GN=orf19.3929 PE=3 SV=1	8	3	3	3	345	39.9	6.39	5.46	88.3	93.5	88.3	109.1	111	109.8	Yes	Yes
A0A1D8PNY3	Uncharacterized protein OS=Candida albicans (strain SC5314 / ATCC MYA-2876) OX=237561 GN=orf19.3928 PE=4 SV=1	13	4	4	4	380	44.6	7.65	5.61	105	101.7	111.2	94.9	86.7	100.4	Yes	Yes
A0A1D8PNZ9	Tip41p OS=Candida albicans (strain SC5314 / ATCC MYA-2876) OX=237561 GN=TIP41 PE=4 SV=1	5	2	2	2	393	44.7	7.24	1.79	94.8	88.4	100.9	112.7	96.8	106.5	Yes	Yes
A0A1D8PP06	Signal recognition particle receptor subunit alpha OS=Candida albicans (strain SC5314 / ATCC MYA-2876) OX=237561 GN=SRP101 PE=4 SV=1	12	6	7	6	535	59.4	8.47	15.59	108.3	100.4	105.6	97	91.5	97.2	Yes	Yes
A0A1D8PP07	Uncharacterized protein OS=Candida albicans (strain SC5314 / ATCC MYA-2876) OX=237561 GN=orf19.3945 PE=4 SV=1	15	6	7	6	476	55.1	8.56	4.44	95.3	97.5	94.3	105.7	103.9	103.4	Yes	Yes
A0A1D8PP14	Ribosomal 60S subunit protein L43A OS=Candida albicans (strain SC5314 / ATCC MYA-2876) OX=237561 GN=RPL43A PE=3 SV=1	48	5	18	5	92	10.1	10.68	33.98	111.5	111.6	111.6	87.1	92.2	86.1	Yes	Yes
A0A1D8PP27	Uncharacterized protein OS=Candida albicans (strain SC5314 / ATCC MYA-2876) OX=237561 GN=orf19.3976 PE=4 SV=1	5	2	2	2	373	42.5	4.54	2.72	108.4	100.9	130.1	95.1	85.1	80.4	Yes	Yes
A0A1D8PP41	Putative RNA helicase OS=Candida albicans (strain SC5314 / ATCC MYA-2876) OX=237561 GN=orf19.3980 PE=4 SV=1	5	8	9	8	1929	218.7	6.47	11.81	95.5	101.7	100.7	99.7	101.9	100.6	Yes	Yes
A0A1D8PP60	Uncharacterized protein OS=Candida albicans (strain SC5314 / ATCC MYA-2876) OX=237561 GN=orf19.4013 PE=4 SV=1	5	2	2	2	434	49.4	8.68	0	88	100.5	91.7	108.3	95.9	115.6	Yes	No
A0A1D8PP61	2-dehydropantoate 2-reductase OS=Candida albicans (strain SC5314 / ATCC MYA-2876) OX=237561 GN=orf19.4006 PE=4 SV=1	3	1	1	1	352	39.6	8.9	3.94	89.5	96.9	96.7	96.9	114.4	105.6	Yes	Yes
A0A1D8PP62	Tip20p OS=Candida albicans (strain SC5314 / ATCC MYA-2876) OX=237561 GN=TIP20 PE=4 SV=1	7	5	6	5	784	90.9	5.1	12.46	97.2	100	102.3	104.7	97.7	98	Yes	Yes
A0A1D8PP67	Riboflavin synthase OS=Candida albicans (strain SC5314 / ATCC MYA-2876) OX=237561 GN=RIB5 PE=4 SV=1	46	12	22	12	237	25.7	5.49	42.56	96	94.8	93.9	106.4	101.9	107	Yes	Yes
A0A1D8PP74	DEAH-box ATP-dependent RNA helicase OS=Candida albicans (strain SC5314 / ATCC MYA-2876) OX=237561 GN=PRP22 PE=4 SV=1	1	1	1	1	996	113.3	7.9	0	90.5	99.4	91.4	113	100.6	105.1	Yes	No
A0A1D8PP89	Est1p OS=Candida albicans (strain SC5314 / ATCC MYA-2876) OX=237561 GN=EST1 PE=4 SV=1	1	1	1	1	612	71.8	8.56	2.09	106.4	96.2	102.9	104.3	88.3	101.9	Yes	Yes
A0A1D8PP94	Vid27p OS=Candida albicans (strain SC5314 / ATCC MYA-2876) OX=237561 GN=VID27 PE=4 SV=1	16	12	14	12	745	84.9	5.02	24.89	98.9	100.5	100.5	101.2	98	100.9	Yes	Yes
A0A1D8PPA2	Uncharacterized protein OS=Candida albicans (strain SC5314 / ATCC MYA-2876) OX=237561 GN=orf19.1183 PE=4 SV=1	7	4	5	4	548	62.7	7.05	11.44	104	90.1	97.8	102.8	94.2	111.2	Yes	Yes
A0A1D8PPA5	Het1p OS=Candida albicans (strain SC5314 / ATCC MYA-2876) OX=237561 GN=HET1 PE=4 SV=1	12	2	4	2	197	21.8	8.5	4.71	106.4	100.3	104.2	97.8	99	92.3	Yes	Yes
A0A1D8PPB2	Uncharacterized protein OS=Candida albicans (strain SC5314 / ATCC MYA-2876) OX=237561 GN=orf19.1179 PE=4 SV=1	18	2	3	2	110	12.3	9.85	7.68	101.5	103	100	96.9	101.5	97.1	Yes	Yes
A0A1D8PPB4	Uncharacterized protein OS=Candida albicans (strain SC5314 / ATCC MYA-2876) OX=237561 GN=orf19.1189 PE=4 SV=1	3	2	2	2	684	78	7.81	5.39	95.3	94.9	100.4	106.4	102.6	100.3	Yes	Yes
A0A1D8PPE1	Uncharacterized protein OS=Candida albicans (strain SC5314 / ATCC MYA-2876) OX=237561 GN=orf19.1198 PE=4 SV=1	17	3	3	3	181	21.5	6.09	0	112.6	112.3	117.3	86.9	89.1	81.8	Yes	No
A0A1D8PPE3	TFIIH/NER complex subunit OS=Candida albicans (strain SC5314 / ATCC MYA-2876) OX=237561 GN=orf19.4194 PE=4 SV=1	4	1	1	1	363	40.1	6.16	0	94.8	91.6	105.1	114.1	83.8	110.7	Yes	No
A0A1D8PPE5	Uncharacterized protein OS=Candida albicans (strain SC5314 / ATCC MYA-2876) OX=237561 GN=orf19.4203 PE=4 SV=1	15	9	10	9	662	77.5	9.31	14.26	95.3	95.7	96.6	106	105.3	101.1	Yes	Yes
A0A1D8PPF1	Uncharacterized protein OS=Candida albicans (strain SC5314 / ATCC MYA-2876) OX=237561 GN=orf19.4192.1 PE=4 SV=1	21	3	4	3	154	17.5	4.26	7.12	97.6	99.7	96.4	101.6	100.4	104.3	Yes	Yes
A0A1D8PPH3	Uncharacterized protein OS=Candida albicans (strain SC5314 / ATCC MYA-2876) OX=237561 GN=orf19.92 PE=4 SV=1	36	27	32	8	896	99.9	4.67	47.98	101.4	102	101.4	98.1	96.2	101	Yes	Yes
A0A1D8PPI1	Uncharacterized protein OS=Candida albicans (strain SC5314 / ATCC MYA-2876) OX=237561 GN=orf19.102 PE=4 SV=1	5	2	2	2	416	48	7.56	0	105.5	115.1	98	97.8	97.5	86.1	Yes	No
A0A1D8PPI2	DNA topoisomerase I OS=Candida albicans (strain SC5314 / ATCC MYA-2876) OX=237561 GN=TOP1 PE=3 SV=1	13	11	12	11	780	90.7	9.03	17.96	104.6	106.1	108.7	93.5	92.2	95	Yes	Yes
A0A1D8PPJ2	Uncharacterized protein OS=Candida albicans (strain SC5314 / ATCC MYA-2876) OX=237561 GN=orf19.132 PE=4 SV=1	7	4	4	4	593	66.6	4.97	6.58	108.6	104.6	114.4	86.7	84.7	100.9	Yes	Yes
A0A1D8PPK2	Uncharacterized protein OS=Candida albicans (strain SC5314 / ATCC MYA-2876) OX=237561 GN=orf19.131.2 PE=4 SV=1	9	1	1	1	115	12.7	9.35	2.69	111.1	99.7	106.6	95.4	92.5	94.8	Yes	Yes
A0A1D8PPK7	E3 ubiquitin-protein ligase OS=Candida albicans (strain SC5314 / ATCC MYA-2876) OX=237561 GN=orf19.3449 PE=4 SV=1	10	8	9	8	707	80.4	8.88	17.7	109	117.1	109.9	88	87.8	88.2	Yes	Yes
A0A1D8PPL6	Putative acyltransferase OS=Candida albicans (strain SC5314 / ATCC MYA-2876) OX=237561 GN=orf19.137 PE=4 SV=1	6	2	2	2	413	47.7	9	3.01	89.8	89.4	85	109.6	115.3	110.9	Yes	Yes
A0A1D8PPM7	Alpha-1,6-mannosyltransferase OS=Candida albicans (strain SC5314 / ATCC MYA-2876) OX=237561 GN=HOC1 PE=4 SV=1	12	5	5	5	395	45.9	8.46	5.32	109.3	107.9	99.8	91.3	101.9	89.8	Yes	Yes
A0A1D8PPM9	Oye23p OS=Candida albicans (strain SC5314 / ATCC MYA-2876) OX=237561 GN=OYE23 PE=4 SV=1	24	8	11	5	406	46	6.35	21.55	111.2	118.6	112	85.5	89.4	83.3	Yes	Yes
A0A1D8PPN6	Ribosomal 60S subunit protein L32 OS=Candida albicans (strain SC5314 / ATCC MYA-2876) OX=237561 GN=RPL32 PE=4 SV=1	42	8	28	8	131	14.9	10.54	57.38	110.9	113.2	110	87.4	90.5	88	Yes	Yes
A0A1D8PPQ1	Tif3p OS=Candida albicans (strain SC5314 / ATCC MYA-2876) OX=237561 GN=TIF3 PE=4 SV=1	33	15	24	4	455	50.7	5.64	25.19	110.5	112.5	110.1	87.5	91.7	87.7	Yes	Yes
A0A1D8PPR2	2-deoxyglucose-6-phosphatase OS=Candida albicans (strain SC5314 / ATCC MYA-2876) OX=237561 GN=DOG1 PE=4 SV=1	20	4	4	4	240	26.2	5.3	8.88	96.7	90.6	91.4	107	102.7	111.6	Yes	Yes
A0A1D8PPS9	Clathrin heavy chain (Fragment) OS=Candida albicans (strain SC5314 / ATCC MYA-2876) OX=237561 GN=CHC1 PE=4 SV=1	31	50	86	50	1660	188.3	5.2	164.71	100.2	99.4	100	100.7	100.4	99.3	Yes	Yes
A0A1D8PPT0	Phosphatidylinositol 4,5-bisphosphate-binding protein OS=Candida albicans (strain SC5314 / ATCC MYA-2876) OX=237561 GN=SLM2 PE=4 SV=1	4	3	4	3	798	90.2	8.91	2.35	92.3	100.9	100.9	102.3	102	101.6	Yes	Yes
A0A1D8PPT5	Ribosomal 60S subunit protein L23B OS=Candida albicans (strain SC5314 / ATCC MYA-2876) OX=237561 GN=RPL23A PE=3 SV=1	45	5	40	5	137	14.5	10.24	93.11	104.4	107.4	106	91.8	94.9	95.6	Yes	Yes
A0A1D8PPV5	Coatomer subunit beta' OS=Candida albicans (strain SC5314 / ATCC MYA-2876) OX=237561 GN=SEC27 PE=3 SV=1	23	17	21	17	939	106.1	4.92	44.75	117.6	114.8	117.1	81.1	84.2	85.2	Yes	Yes
A0A1D8PPW9	Aminomethyltransferase OS=Candida albicans (strain SC5314 / ATCC MYA-2876) OX=237561 GN=GCV1 PE=3 SV=1	25	7	13	7	394	43.7	7.61	30.08	108.7	106.7	107.8	94	90.9	91.8	Yes	Yes
A0A1D8PPY0	Guanine nucleotide exchange factor OS=Candida albicans (strain SC5314 / ATCC MYA-2876) OX=237561 GN=orf19.5533 PE=4 SV=1	10	7	7	7	765	86.1	4.94	8.34	102.1	100.8	99.9	98.5	95.6	103.1	Yes	Yes
A0A1D8PPZ0	Uncharacterized protein OS=Candida albicans (strain SC5314 / ATCC MYA-2876) OX=237561 GN=orf19.5547 PE=3 SV=1	14	1	1	1	107	12.4	9.76	3.18	92.1	82.6	87.8	113.6	123.9	100.1	Yes	Yes
A0A1D8PPZ2	SNAP receptor OS=Candida albicans (strain SC5314 / ATCC MYA-2876) OX=237561 GN=orf19.5539 PE=4 SV=1	6	1	1	1	280	32.1	5.47	0							Yes	No
A0A1D8PPZ9	L-methionine (R)-S-oxide reductase OS=Candida albicans (strain SC5314 / ATCC MYA-2876) OX=237561 GN=orf19.5553 PE=4 SV=1	21	3	6	3	175	19.3	5	8.05	87.2	101.8	96.5	94.3	124.8	95.3	Yes	Yes
A0A1D8PQ12	Uncharacterized protein OS=Candida albicans (strain SC5314 / ATCC MYA-2876) OX=237561 GN=orf19.5572 PE=4 SV=1	15	6	6	6	432	50	6.98	16.47	117.2	117.5	117.1	86.5	80.5	81.2	Yes	Yes
A0A1D8PQ13	Putative cysteine synthase OS=Candida albicans (strain SC5314 / ATCC MYA-2876) OX=237561 GN=orf19.5574 PE=4 SV=1	9	2	2	2	398	43.4	8.38	0	101.6	91.9	99.1	102	94	111.4	Yes	No
A0A1D8PQ26	Adenosine kinase OS=Candida albicans (strain SC5314 / ATCC MYA-2876) OX=237561 GN=ADO1 PE=4 SV=1	48	14	38	8	347	38.2	5.14	71.85	127.2	121	122.7	77.8	73.6	77.6	Yes	Yes
A0A1D8PQ33	Uncharacterized protein OS=Candida albicans (strain SC5314 / ATCC MYA-2876) OX=237561 GN=orf19.5607 PE=4 SV=1	20	7	8	7	313	36.7	9.63	18.14	100.1	101.5	103.9	96.9	98.9	98.8	Yes	Yes
A0A1D8PQ43	Ribonuclease H OS=Candida albicans (strain SC5314 / ATCC MYA-2876) OX=237561 GN=orf19.5614 PE=3 SV=1	39	10	12	10	285	29.9	9.52	19.27	85.2	89.6	87.5	116.4	109.9	111.4	Yes	Yes
A0A1D8PQ52	Uncharacterized protein OS=Candida albicans (strain SC5314 / ATCC MYA-2876) OX=237561 GN=orf19.5621 PE=4 SV=1	1	1	1	1	921	108.5	6.1	2.6	98.9	109.7	117.3	93.4	94.5	86.2	Yes	Yes
A0A1D8PQ54	Uncharacterized protein OS=Candida albicans (strain SC5314 / ATCC MYA-2876) OX=237561 GN=orf19.5620 PE=4 SV=1	37	7	14	7	309	33.6	5.66	28.86	86.6	84.3	89	114.2	108.4	117.5	Yes	Yes
A0A1D8PQ55	Uncharacterized protein OS=Candida albicans (strain SC5314 / ATCC MYA-2876) OX=237561 GN=orf19.5627 PE=4 SV=1	29	9	13	9	368	40.6	6.65	21	95.2	98	96.3	100	102.9	107.6	Yes	Yes
A0A1D8PQ58	FG-nucleoporin OS=Candida albicans (strain SC5314 / ATCC MYA-2876) OX=237561 GN=orf19.5710 PE=4 SV=1	7	6	6	1	1161	123.1	9.26	4.68	98.4	109.9	108.2	96.2	95.6	91.8	Yes	Yes
A0A1D8PQ59	1,4-alpha-glucan branching enzyme OS=Candida albicans (strain SC5314 / ATCC MYA-2876) OX=237561 GN=GLC3 PE=4 SV=1	33	23	41	23	684	78.6	6.28	99.58	79.2	79.8	78.2	122.9	119.2	120.8	Yes	Yes
A0A1D8PQ60	Uncharacterized protein OS=Candida albicans (strain SC5314 / ATCC MYA-2876) OX=237561 GN=orf19.5711 PE=4 SV=1	5	3	3	3	621	70.2	7.24	4.72	107.1	113.5	107.9	89.4	85.5	96.7	Yes	Yes
A0A1D8PQ75	Ferulic acid decarboxylase 1 OS=Candida albicans (strain SC5314 / ATCC MYA-2876) OX=237561 GN=FDC1 PE=3 SV=1	13	7	10	1	513	57.6	6.28	23.55	91.3	96.4	91.9	102.7	114.3	103.4	Yes	Yes
A0A1D8PQ78	Aminophospholipid translocase regulatory protein OS=Candida albicans (strain SC5314 / ATCC MYA-2876) OX=237561 GN=CDC50 PE=3 SV=1	9	3	3	3	396	45.6	7.2	5.46	109.3	103.6	104.7	98.3	95	89.1	Yes	Yes
A0A1D8PQ94	Hsp90 cochaperone OS=Candida albicans (strain SC5314 / ATCC MYA-2876) OX=237561 GN=SBA1 PE=4 SV=1	8	2	4	2	221	23.9	4.45	6.37	87.1	93.8	80.8	115.8	109.9	112.6	Yes	Yes
A0A1D8PQB4	Dipeptidyl peptidase 3 OS=Candida albicans (strain SC5314 / ATCC MYA-2876) OX=237561 GN=orf19.5773 PE=3 SV=1	32	20	34	1	700	79.8	5.48	70.7	99.5	98.6	95.4	105.8	97.2	103.5	Yes	Yes
A0A1D8PQC4	Uncharacterized protein OS=Candida albicans (strain SC5314 / ATCC MYA-2876) OX=237561 GN=orf19.73 PE=4 SV=1	8	7	8	7	994	114.9	6.4	15	93.8	95.9	98.6	105.2	102.4	104	Yes	Yes
A0A1D8PQD4	E2 ubiquitin-conjugating protein OS=Candida albicans (strain SC5314 / ATCC MYA-2876) OX=237561 GN=orf19.1085 PE=3 SV=1	24	4	5	4	232	25.4	5.33	7.41	113.3	111.4	104.5	89.4	87.4	93.9	Yes	Yes
A0A1D8PQE7	Uncharacterized protein OS=Candida albicans (strain SC5314 / ATCC MYA-2876) OX=237561 GN=orf19.2128 PE=4 SV=1	4	1	1	1	396	43.8	5.67	0	83.5	90.6	84.6	112.9	101.9	126.6	Yes	No
A0A1D8PQF7	Uncharacterized protein OS=Candida albicans (strain SC5314 / ATCC MYA-2876) OX=237561 GN=orf19.2143 PE=4 SV=1	2	2	2	2	947	106.4	6.6	2.63	87.7	100.4	80	116.2	125.1	90.4	Yes	Yes
A0A1D8PQG9	Uncharacterized protein (Fragment) OS=Candida albicans (strain SC5314 / ATCC MYA-2876) OX=237561 GN=orf19.7125 PE=4 SV=1	3	1	1	1	346	39.8	8.95	0							Yes	No
A0A1D8PQI1	Putative zinc metalloprotease OS=Candida albicans (strain SC5314 / ATCC MYA-2876) OX=237561 GN=VPS70 PE=4 SV=1	1	1	1	1	767	87.7	7.17	2.01	90.7	83.8	93.4	117.5	107	107.6	Yes	Yes
A0A1D8PQK6	Calcium-transporting ATPase OS=Candida albicans (strain SC5314 / ATCC MYA-2876) OX=237561 GN=PMR1 PE=3 SV=1	14	12	12	1	917	100.8	6.09	26.1	104.1	105.5	100.6	98.3	91.9	99.5	Yes	Yes
A0A1D8PQM1	Single-stranded telomeric DNA-binding/mRNA-binding protein OS=Candida albicans (strain SC5314 / ATCC MYA-2876) OX=237561 GN=GBP2 PE=4 SV=1	31	13	20	13	436	49.2	6.13	32.86	115.9	111.6	114.4	86.7	83.5	87.9	Yes	Yes
A0A1D8PQM9	Glutamine--tRNA ligase OS=Candida albicans (strain SC5314 / ATCC MYA-2876) OX=237561 GN=GLN4 PE=3 SV=1	24	19	25	19	799	91.3	7.17	37.14	103.1	104.7	102	97.1	99.1	94	Yes	Yes
A0A1D8PQN3	Long-chain fatty acid transporter OS=Candida albicans (strain SC5314 / ATCC MYA-2876) OX=237561 GN=ACB1 PE=4 SV=1	53	4	8	4	86	9.9	4.92	24.78	126.9	125.8	125.9	72.4	77.8	71.2	Yes	Yes
A0A1D8PQP2	Replication factor C subunit 2 OS=Candida albicans (strain SC5314 / ATCC MYA-2876) OX=237561 GN=RFC2 PE=4 SV=1	12	4	4	4	363	41.5	8.62	8.09	102.3	101.8	106.1	96.3	89.7	103.9	Yes	Yes
A0A1D8PQP7	Cyb5p OS=Candida albicans (strain SC5314 / ATCC MYA-2876) OX=237561 GN=CYB5 PE=3 SV=1	6	1	3	1	126	14	4.59	0	114.6	108.5	108.5	88.1	90.1	90.3	Yes	No
A0A1D8PQP9	Uncharacterized protein OS=Candida albicans (strain SC5314 / ATCC MYA-2876) OX=237561 GN=orf19.7022 PE=4 SV=1	7	3	3	3	342	38.7	5.03	4.34	91.1	91.8	92.4	115.1	104.6	105	Yes	Yes
A0A1D8PQR7	Uncharacterized protein OS=Candida albicans (strain SC5314 / ATCC MYA-2876) OX=237561 GN=orf19.7023 PE=4 SV=1	6	2	2	2	393	44.3	8.59	4.94	97.2	103.5	100.9	102.9	103.6	91.8	Yes	Yes
A0A1D8PQS6	5'-(N(7)-methyl 5'-triphosphoguanosine)-(mRNA) diphosphatase OS=Candida albicans (strain SC5314 / ATCC MYA-2876) OX=237561 GN=orf19.6901 PE=4 SV=1	16	5	5	5	302	35.1	6.67	13.1	94.1	97.4	92.6	104.9	105.9	105.2	Yes	Yes
A0A1D8PR30	Uncharacterized protein OS=Candida albicans (strain SC5314 / ATCC MYA-2876) OX=237561 GN=orf19.6492 PE=4 SV=1	11	3	4	3	408	46.5	8.69	4.74	90.9	98.8	106.9	106.2	102.4	94.7	Yes	Yes
A0A1D8PR36	Uncharacterized protein OS=Candida albicans (strain SC5314 / ATCC MYA-2876) OX=237561 GN=orf19.6464 PE=4 SV=1	4	3	3	2	617	70.3	6.96	3.41	92.4	92.7	88.7	112.8	104.6	108.8	Yes	Yes
A0A1D8PR55	Uncharacterized protein (Fragment) OS=Candida albicans (strain SC5314 / ATCC MYA-2876) OX=237561 GN=CAALFM_C702610CA PE=4 SV=1	8	3	3	3	316	36.6	7.75	4.65	116.5	108	116.6	89	83	86.8	Yes	Yes
A0A1D8PR61	Uncharacterized protein OS=Candida albicans (strain SC5314 / ATCC MYA-2876) OX=237561 GN=orf19.6453 PE=4 SV=1	2	2	3	2	1313	151.4	5.82	1.73	103.6	94.2	94.4	101.2	91.6	115	Yes	Yes
A0A1D8PR64	DNA polymerase OS=Candida albicans (strain SC5314 / ATCC MYA-2876) OX=237561 GN=POL3 PE=3 SV=1	9	9	10	9	1038	118.8	8.21	15.19	126.9	128	129.8	70	68.8	76.5	Yes	Yes
A0A1D8PR68	Uncharacterized protein OS=Candida albicans (strain SC5314 / ATCC MYA-2876) OX=237561 GN=orf19.5177 PE=4 SV=1	3	2	2	1	644	73.8	5.67	0	91.7	94.8	97.9	116.6	103.2	95.9	Yes	No
A0A1D8PR97	Glucose-induced degradation complex subunit OS=Candida albicans (strain SC5314 / ATCC MYA-2876) OX=237561 GN=orf19.5131 PE=4 SV=1	20	13	13	13	720	82.1	5.83	29.64	93.1	93.5	94.4	105.3	107.5	106.3	Yes	Yes
A0A1D8PR99	Protein disulfide isomerase OS=Candida albicans (strain SC5314 / ATCC MYA-2876) OX=237561 GN=PDI1 PE=4 SV=1	35	22	44	22	559	62.9	4.75	86.68	115	113	114.7	86.4	85.1	85.9	Yes	Yes
A0A1D8PRA1	Mitochondrial 54S ribosomal protein YmL49 OS=Candida albicans (strain SC5314 / ATCC MYA-2876) OX=237561 GN=orf19.5161 PE=4 SV=1	20	3	5	3	160	18	9.95	9.61	101.6	104.9	99.7	96.9	98.5	98.3	Yes	Yes
A0A1D8PRB2	Uncharacterized protein OS=Candida albicans (strain SC5314 / ATCC MYA-2876) OX=237561 GN=orf19.5125 PE=4 SV=1	2	1	1	1	571	64	6.61	0	111.3	107.8	97.4	94	105	84.5	Yes	No
A0A1D8PRG1	CCR4-NOT core subunit OS=Candida albicans (strain SC5314 / ATCC MYA-2876) OX=237561 GN=orf19.7198 PE=4 SV=1	5	2	2	2	331	36.8	5.97	4.55	111.8	114.5	108.9	84.7	90.8	89.1	Yes	Yes
A0A1D8PRG2	Putative nitronate monooxygenase OS=Candida albicans (strain SC5314 / ATCC MYA-2876) OX=237561 GN=orf19.7204 PE=4 SV=1	5	2	2	2	453	51.6	6.23	4.64	93.1	72.4	93.9	113.7	99.6	127.5	Yes	Yes
A0A1D8PRH1	Hsp70 family ATPase OS=Candida albicans (strain SC5314 / ATCC MYA-2876) OX=237561 GN=SSQ1 PE=3 SV=1	20	10	12	10	638	70.5	5.69	27.96	94.8	97.3	93.5	106.5	98.8	109.1	Yes	Yes
A0A1D8PRH3	Ume1p OS=Candida albicans (strain SC5314 / ATCC MYA-2876) OX=237561 GN=UME1 PE=4 SV=1	17	7	9	7	485	55.3	5.58	16.46	112	108.4	111.2	91.6	87.7	89.1	Yes	Yes
A0A1D8PRH4	Uncharacterized protein OS=Candida albicans (strain SC5314 / ATCC MYA-2876) OX=237561 GN=orf19.7194 PE=4 SV=1	19	5	5	5	308	36.4	9.57	14.23	102.2	106.8	107	87.8	97.9	98.4	Yes	Yes
A0A1D8PRJ0	Uncharacterized protein OS=Candida albicans (strain SC5314 / ATCC MYA-2876) OX=237561 GN=orf19.7166 PE=4 SV=1	5	2	2	2	447	51.4	8.85	2.38	104.5	109.4	131.2	84.4	86.4	84	Yes	Yes
A0A1D8PRJ1	Uncharacterized protein OS=Candida albicans (strain SC5314 / ATCC MYA-2876) OX=237561 GN=orf19.7152 PE=4 SV=1	39	9	18	9	365	39.3	7.17	31.96	92.1	104.5	95	101.5	109.8	97.1	Yes	Yes
A0A1D8PRK7	Uncharacterized protein OS=Candida albicans (strain SC5314 / ATCC MYA-2876) OX=237561 GN=orf19.7140 PE=4 SV=1	52	13	20	13	248	28.2	5.26	36.17	93.4	95.9	95.9	105.3	103.8	105.7	Yes	Yes
A0A1D8PRL3	Uncharacterized protein OS=Candida albicans (strain SC5314 / ATCC MYA-2876) OX=237561 GN=CAALFM_CR00090CA PE=4 SV=1	36	8	13	3	229	25.2	8.25	39.31	90	89.6	90.6	108.6	111.5	109.8	Yes	Yes
A0A1D8PRL6	Acetyl-CoA C-acyltransferase OS=Candida albicans (strain SC5314 / ATCC MYA-2876) OX=237561 GN=POT1 PE=3 SV=1	35	12	18	11	408	42.9	6.1	41.56	91.6	95.9	92	107.7	109.2	103.6	Yes	Yes
A0A1D8PRM4	Uncharacterized protein OS=Candida albicans (strain SC5314 / ATCC MYA-2876) OX=237561 GN=CAALFM_CR00230WA PE=4 SV=1	6	11	13	11	1847	209.8	5.31	16.86	96.9	100.6	100.5	99.5	99.9	102.7	Yes	Yes
A0A1D8PRN5	Uncharacterized protein OS=Candida albicans (strain SC5314 / ATCC MYA-2876) OX=237561 GN=CAALFM_CR00160CA PE=4 SV=1	18	2	2	2	146	16.4	4.73	5.45	97.4	98.6	97.8	96.9	103.5	105.9	Yes	Yes
A0A1D8PRN8	Non-specific serine/threonine protein kinase OS=Candida albicans (strain SC5314 / ATCC MYA-2876) OX=237561 GN=KIN2 PE=4 SV=1	12	12	17	12	1212	133.8	9.11	26.73	98.9	100.1	97	102.1	98	103.8	Yes	Yes
A0A1D8PRP4	SnoRNA-binding rRNA-processing protein OS=Candida albicans (strain SC5314 / ATCC MYA-2876) OX=237561 GN=CAALFM_CR00460CA PE=4 SV=1	27	5	5	5	183	21.6	9.6	5.64	99.5	99.7	104.5	105.7	93	97.7	Yes	Yes
A0A1D8PRP6	Mitochondrial 54S ribosomal protein YmL9 OS=Candida albicans (strain SC5314 / ATCC MYA-2876) OX=237561 GN=CAALFM_CR00490WA PE=3 SV=1	16	4	6	4	293	32	10.02	12.01	97.8	101.4	97.7	105.7	100.1	97.3	Yes	Yes
A0A1D8PRP8	3-isopropylmalate dehydratase OS=Candida albicans (strain SC5314 / ATCC MYA-2876) OX=237561 GN=LEU1 PE=3 SV=1	19	14	20	14	776	86	5.81	26.08	101.4	98.1	100.9	99.5	99.5	100.5	Yes	Yes
A0A1D8PRQ2	Uncharacterized protein OS=Candida albicans (strain SC5314 / ATCC MYA-2876) OX=237561 GN=CAALFM_CR00310CA PE=4 SV=1	27	7	11	7	258	29.5	6.81	15.02	79	77	78.7	123.3	118.5	123.6	Yes	Yes
A0A1D8PRQ4	Uncharacterized protein OS=Candida albicans (strain SC5314 / ATCC MYA-2876) OX=237561 GN=CAALFM_CR00430CA PE=3 SV=1	21	1	1	1	89	9.6	6.77	4.05	99	105.8	99	87.5	114.3	94.4	Yes	Yes
A0A1D8PRR3	Trehalase OS=Candida albicans (strain SC5314 / ATCC MYA-2876) OX=237561 GN=NTH1 PE=3 SV=1	11	9	10	9	907	104	6.43	12.24	101.9	93.7	90.9	99.5	79.6	134.5	Yes	Yes
A0A1D8PRU4	Actin-related protein 2/3 complex subunit 4 OS=Candida albicans (strain SC5314 / ATCC MYA-2876) OX=237561 GN=ARC19 PE=3 SV=1	38	5	7	5	173	20.1	5.9	20.97	96.1	97.8	99.4	105.1	98	103.6	Yes	Yes
A0A1D8PRY3	ATP synthase subunit gamma OS=Candida albicans (strain SC5314 / ATCC MYA-2876) OX=237561 GN=ATP3 PE=3 SV=1	41	9	16	1	294	32.1	5.9	39.76	99.5	96.2	100.5	102.1	97.1	104.6	Yes	Yes
A0A1D8PRZ8	Type 2C protein phosphatase OS=Candida albicans (strain SC5314 / ATCC MYA-2876) OX=237561 GN=PTC2 PE=3 SV=1	13	8	10	8	583	64.4	4.55	17.84	122	123.7	123.9	75.5	77.6	77.4	Yes	Yes
A0A1D8PS00	3'-5'-exodeoxyribonuclease (Fragment) OS=Candida albicans (strain SC5314 / ATCC MYA-2876) OX=237561 GN=CAALFM_CR01550CA PE=4 SV=1	11	5	6	5	414	47.6	6.29	7.43	98.1	95.7	96.2	104.6	102	103.4	Yes	Yes
A0A1D8PS15	Protein phosphatase regulator OS=Candida albicans (strain SC5314 / ATCC MYA-2876) OX=237561 GN=SHP1 PE=4 SV=1	40	10	17	10	371	41.4	5.08	23.19	106.8	105.4	109	94.5	90.2	94.1	Yes	Yes
A0A1D8PS16	Phenylalanine--tRNA ligase subunit beta OS=Candida albicans (strain SC5314 / ATCC MYA-2876) OX=237561 GN=FRS1 PE=4 SV=1	27	14	21	14	592	66.8	5.36	48.53	108	106.2	107.9	93.9	89	94.9	Yes	Yes
A0A1D8PS18	U6 snRNP complex subunit OS=Candida albicans (strain SC5314 / ATCC MYA-2876) OX=237561 GN=CAALFM_CR01700CA PE=4 SV=1	3	3	3	3	915	106.5	6.43	1.83	98.5	96.7	98.2	104	98.8	103.7	Yes	Yes
A0A1D8PS38	H(+)-transporting V1 sector ATPase subunit E OS=Candida albicans (strain SC5314 / ATCC MYA-2876) OX=237561 GN=VMA4 PE=3 SV=1	46	11	15	11	226	25.4	5.4	22.44	108.8	108.1	100.7	93.3	96.6	92.5	Yes	Yes
A0A1D8PS50	Ras family GTPase OS=Candida albicans (strain SC5314 / ATCC MYA-2876) OX=237561 GN=RSR1 PE=4 SV=1	29	7	7	7	248	27.6	5.21	9.51	107.6	93.4	113.6	93.6	101.5	90.3	Yes	Yes
A0A1D8PS57	Uncharacterized protein OS=Candida albicans (strain SC5314 / ATCC MYA-2876) OX=237561 GN=CAALFM_CR02100CA PE=4 SV=1	12	2	2	2	182	20.6	7.37	4.99	100.3	101.6	117.3	100.2	82	98.6	Yes	Yes
A0A1D8PS68	rRNA-binding ribosome biosynthesis protein OS=Candida albicans (strain SC5314 / ATCC MYA-2876) OX=237561 GN=CAALFM_CR02420WA PE=4 SV=1	6	1	1	1	269	30.8	9.26	0	97.6	101.3	102.5	108.1	105.2	85.3	Yes	No
A0A1D8PS72	Protein phosphatase regulator OS=Candida albicans (strain SC5314 / ATCC MYA-2876) OX=237561 GN=CAALFM_CR02390WA PE=4 SV=1	5	3	3	3	889	98.7	9.52	3.7	100.7	102.4	110.7	98.7	100	87.5	Yes	Yes
A0A1D8PS88	Exosome non-catalytic core subunit OS=Candida albicans (strain SC5314 / ATCC MYA-2876) OX=237561 GN=CAALFM_CR02550CA PE=4 SV=1	2	1	1	1	291	31.8	5.68	2.85	93	102.7	98.8	103.8	105.1	96.7	Yes	Yes
A0A1D8PS97	Pantoate--beta-alanine ligase OS=Candida albicans (strain SC5314 / ATCC MYA-2876) OX=237561 GN=PAN6 PE=3 SV=1	14	5	5	5	316	35.3	6.54	11.12	104.5	104.7	101.3	99.5	94.9	95.1	Yes	Yes
A0A1D8PSA3	Uncharacterized protein OS=Candida albicans (strain SC5314 / ATCC MYA-2876) OX=237561 GN=CAALFM_CR02690WA PE=4 SV=1	15	4	6	4	282	32.7	4.59	6.34	96.7	100.9	108.6	95.8	97.4	100.5	Yes	Yes
A0A1D8PSC7	Zcf11p OS=Candida albicans (strain SC5314 / ATCC MYA-2876) OX=237561 GN=ZCF11 PE=4 SV=1	2	1	1	1	561	63.5	8.54	2.64	91.8	110.3	105.4	104.3	94.3	93.9	Yes	Yes
A0A1D8PSC8	Arc1p OS=Candida albicans (strain SC5314 / ATCC MYA-2876) OX=237561 GN=ARC1 PE=4 SV=1	45	14	25	14	369	40.9	8.72	55.46	101.7	101.9	101.7	97.7	98.1	99	Yes	Yes
A0A1D8PSC9	Hgt18p OS=Candida albicans (strain SC5314 / ATCC MYA-2876) OX=237561 GN=HGT18 PE=3 SV=1	3	2	2	2	496	53.7	7.39	0	92.5	88.2	88.9	118.9	104.5	107.1	Yes	No
A0A1D8PSD5	Uncharacterized protein OS=Candida albicans (strain SC5314 / ATCC MYA-2876) OX=237561 GN=CAALFM_CR03000CA PE=4 SV=1	7	1	1	1	166	19.4	9.04	2.89	94.8	93	96.3	105.7	98.4	111.8	Yes	Yes
A0A1D8PSD6	Sulfhydryl oxidase OS=Candida albicans (strain SC5314 / ATCC MYA-2876) OX=237561 GN=ERV1 PE=4 SV=1	19	4	4	4	182	21	7.96	5.69	92.2	94.1	92.1	102.1	112.8	106.7	Yes	Yes
A0A1D8PSD7	Uncharacterized protein OS=Candida albicans (strain SC5314 / ATCC MYA-2876) OX=237561 GN=CAALFM_CR03260WA PE=4 SV=1	11	4	5	4	338	38.6	6.15	4.45	95.9	103.2	99.3	103.6	99	99	Yes	Yes
A0A1D8PSF5	Kti12p OS=Candida albicans (strain SC5314 / ATCC MYA-2876) OX=237561 GN=KTI12 PE=4 SV=1	8	2	2	2	288	32.7	7.78	2.76	101.9	99.7	100.9	100	98.8	98.7	Yes	Yes
A0A1D8PSF7	Uncharacterized protein OS=Candida albicans (strain SC5314 / ATCC MYA-2876) OX=237561 GN=CAALFM_CR03300CA PE=4 SV=1	2	1	1	1	361	39.5	5.68	2.17	105.9	99.2	108.1	95.4	106.9	84.4	Yes	Yes
A0A1D8PSG5	Isoleucine--tRNA ligase OS=Candida albicans (strain SC5314 / ATCC MYA-2876) OX=237561 GN=CAALFM_CR03400WA PE=3 SV=1	6	6	7	6	973	111.5	7.52	11.43	108.4	104.5	106.6	98.3	87.4	94.8	Yes	Yes
A0A1D8PSH4	CCR4-NOT core ubiquitin-protein ligase subunit OS=Candida albicans (strain SC5314 / ATCC MYA-2876) OX=237561 GN=NOT4 PE=4 SV=1	18	10	10	10	576	65.3	7.9	14.47	105.4	104.1	106	94	90.7	99.8	Yes	Yes
A0A1D8PSI3	Uncharacterized protein OS=Candida albicans (strain SC5314 / ATCC MYA-2876) OX=237561 GN=CAALFM_CR03520CA PE=4 SV=1	28	15	23	15	613	67.3	6.6	42.9	93.8	92.5	93.5	108.8	102.9	108.6	Yes	Yes
A0A1D8PSJ6	Vacuolar transporter chaperone OS=Candida albicans (strain SC5314 / ATCC MYA-2876) OX=237561 GN=VTC3 PE=4 SV=1	16	14	15	1	784	91.5	5.36	32.4	118.4	99.3	117.7	93.6	80.8	90.2	Yes	Yes
A0A1D8PSK2	40S ribosomal protein S30 OS=Candida albicans (strain SC5314 / ATCC MYA-2876) OX=237561 GN=RPS30 PE=3 SV=1	25	3	5	3	63	7.1	11.47	0	106.3	102	114.2	95.5	79.8	102.1	Yes	No
A0A1D8PSK8	Uncharacterized protein OS=Candida albicans (strain SC5314 / ATCC MYA-2876) OX=237561 GN=CAALFM_CR03710CA PE=4 SV=1	8	2	2	2	300	34.5	5.47	4.53	97.6	92.9	96.9	105.1	109.7	97.8	Yes	Yes
A0A1D8PSS4	Proteasome endopeptidase complex OS=Candida albicans (strain SC5314 / ATCC MYA-2876) OX=237561 GN=PRE6 PE=3 SV=1	40	9	15	9	250	27.4	8.18	39.1	100.9	99.5	97.6	101.4	102.5	98	Yes	Yes
A0A1D8PSW1	Pex14p OS=Candida albicans (strain SC5314 / ATCC MYA-2876) OX=237561 GN=PEX14 PE=4 SV=1	19	9	15	9	452	49.7	5.16	23.01	100	100.8	104.3	97.7	97.4	99.8	Yes	Yes
A0A1D8PSW6	Uncharacterized protein OS=Candida albicans (strain SC5314 / ATCC MYA-2876) OX=237561 GN=CAALFM_CR04870CA PE=3 SV=1	16	8	8	8	501	54.4	6.23	11.84	109.6	113.8	111.5	88.5	87.4	89.3	Yes	Yes
A0A1D8PSW9	Mitochondrial 54S ribosomal protein YmL44 OS=Candida albicans (strain SC5314 / ATCC MYA-2876) OX=237561 GN=CAALFM_CR05150WA PE=4 SV=1	22	2	2	2	91	10.3	9.66	5.49	103.5	96.6	108.4	98.1	94.1	99.3	Yes	Yes
A0A1D8PT01	Uncharacterized protein OS=Candida albicans (strain SC5314 / ATCC MYA-2876) OX=237561 GN=CAALFM_CR05450CA PE=4 SV=1	13	3	3	3	215	24.2	8.66	6.87	111	109.2	113.3	90.2	87.7	88.6	Yes	Yes
A0A1D8PT04	Mitochondrial 2-oxodicarboxylate carrier OS=Candida albicans (strain SC5314 / ATCC MYA-2876) OX=237561 GN=CAALFM_CR05480WA PE=3 SV=1	15	5	8	5	286	32	9.55	20.62	87.1	98.3	90.2	105.8	111.1	107.5	Yes	Yes
A0A1D8PT17	[acyl-carrier-protein] S-malonyltransferase OS=Candida albicans (strain SC5314 / ATCC MYA-2876) OX=237561 GN=MCT1 PE=4 SV=1	3	1	1	1	341	38.2	8.09	0	83.2	118	70.7	110.8	105.4	111.9	Yes	No
A0A1D8PT39	Uncharacterized protein OS=Candida albicans (strain SC5314 / ATCC MYA-2876) OX=237561 GN=CAALFM_CR05890CA PE=3 SV=1	7	2	3	1	275	32.4	4.77	1.78							Yes	No
A0A1D8PT44	Uncharacterized protein OS=Candida albicans (strain SC5314 / ATCC MYA-2876) OX=237561 GN=CAALFM_CR06010WA PE=4 SV=1	8	2	3	2	430	47.6	4.88	7.92	90.6	92.1	89.7	101.4	104.5	121.8	Yes	Yes
A0A1D8PT49	Serine/threonine protein kinase OS=Candida albicans (strain SC5314 / ATCC MYA-2876) OX=237561 GN=CAALFM_CR06040WA PE=4 SV=1	3	2	2	2	630	69.6	8.85	2.51	89.5	94.4	93.1	108.6	106.4	107.9	Yes	Yes
A0A1D8PT68	Uncharacterized protein OS=Candida albicans (strain SC5314 / ATCC MYA-2876) OX=237561 GN=CAALFM_CR06290CA PE=4 SV=1	3	1	1	1	359	41.2	9.35	0	88.5	74.5	80.4	116.3	119.5	120.9	Yes	No
A0A1D8PT80	Rab family GTPase OS=Candida albicans (strain SC5314 / ATCC MYA-2876) OX=237561 GN=CAALFM_CR06520CA PE=4 SV=1	30	6	7	5	219	24.8	5.76	12.65	108.3	100.1	102	94.4	94.1	101.1	Yes	Yes
A0A1D8PT84	Uncharacterized protein OS=Candida albicans (strain SC5314 / ATCC MYA-2876) OX=237561 GN=CAALFM_CR06530WA PE=4 SV=1	22	4	6	4	138	15.3	5.07	14.49	100.2	93.9	90.3	104.3	102.4	108.9	Yes	Yes
A0A1D8PT90	Uncharacterized protein OS=Candida albicans (strain SC5314 / ATCC MYA-2876) OX=237561 GN=CAALFM_CR06560CA PE=3 SV=1	4	1	1	1	258	29.2	5	1.7	72.1	71.9	92.8	114.8	120.6	127.7	Yes	Yes
A0A1D8PTA6	Uncharacterized protein OS=Candida albicans (strain SC5314 / ATCC MYA-2876) OX=237561 GN=CAALFM_CR06500CA PE=4 SV=1	27	4	4	4	166	18.9	5.47	9.85	98.2	95.7	99	100.5	109	97.6	Yes	Yes
A0A1D8PTD1	Bifunctional carbamoylphosphate synthetase/aspartate transcarbamylase OS=Candida albicans (strain SC5314 / ATCC MYA-2876) OX=237561 GN=URA2 PE=3 SV=1	34	65	109	2	2216	244.5	5.81	215.31	103.5	102.5	104.1	98	95.2	96.7	Yes	Yes
A0A1D8PTD6	Ribosome biosynthesis protein OS=Candida albicans (strain SC5314 / ATCC MYA-2876) OX=237561 GN=CAALFM_CR06980WA PE=4 SV=1	5	1	1	1	148	17.3	4.7	0							Yes	No
A0A1D8PTD8	Thiosulfate sulfurtransferase OS=Candida albicans (strain SC5314 / ATCC MYA-2876) OX=237561 GN=CAALFM_CR07020WA PE=4 SV=1	33	4	8	4	181	20.3	8.12	9.83	103	108.1	106	90.9	99.2	92.8	Yes	Yes
A0A1D8PTE0	1-phosphatidylinositol 4-kinase OS=Candida albicans (strain SC5314 / ATCC MYA-2876) OX=237561 GN=STT4 PE=3 SV=1	8	17	18	17	1927	219	6.73	31.24	101.8	105.5	104.6	97.2	94.2	96.7	Yes	Yes
A0A1D8PTF4	Uncharacterized protein OS=Candida albicans (strain SC5314 / ATCC MYA-2876) OX=237561 GN=CAALFM_CR07190WA PE=4 SV=1	13	10	12	1	879	100.3	6.48	24.61	92.9	101.5	93.1	116.4	96.2	99.9	Yes	Yes
A0A1D8PTG3	Uncharacterized protein OS=Candida albicans (strain SC5314 / ATCC MYA-2876) OX=237561 GN=CAALFM_CR07310WA PE=4 SV=1	1	1	1	1	631	72.2	9.11	0	109	104.3	104.2	89.6	102.3	90.5	Yes	No
A0A1D8PTH5	Uncharacterized protein OS=Candida albicans (strain SC5314 / ATCC MYA-2876) OX=237561 GN=CAALFM_CR07340CA PE=4 SV=1	3	1	1	1	357	40.9	5.1	2.78	108.7	110.9	121.1	86	82.2	91.1	Yes	Yes
A0A1D8PTJ0	DNA-dependent ATPase OS=Candida albicans (strain SC5314 / ATCC MYA-2876) OX=237561 GN=CAALFM_CR07600WA PE=4 SV=1	2	2	2	2	1097	126.1	5.69	3.6	122.7	104.9	123	82.8	82	84.6	Yes	Yes
A0A1D8PTL4	Uncharacterized protein OS=Candida albicans (strain SC5314 / ATCC MYA-2876) OX=237561 GN=CAALFM_CR07920WA PE=4 SV=1	5	3	3	3	638	73.2	6.28	4.21	85.7	88.2	88	113.8	114.6	109.7	Yes	Yes
A0A1D8PTM6	Fgr32p OS=Candida albicans (strain SC5314 / ATCC MYA-2876) OX=237561 GN=FGR32 PE=4 SV=1	8	6	7	6	773	86.3	8.38	7.12	101.7	95.7	102.4	100.7	100.2	99.4	Yes	Yes
A0A1D8PTP4	Ats1p OS=Candida albicans (strain SC5314 / ATCC MYA-2876) OX=237561 GN=ATS1 PE=4 SV=1	4	1	1	1	300	32.5	6.23	0	91.7	77.9	87.2	112.2	123.7	107.4	Yes	No
A0A1D8PTQ2	Decapping enzyme complex catalytic subunit OS=Candida albicans (strain SC5314 / ATCC MYA-2876) OX=237561 GN=DCP2 PE=4 SV=1	11	8	8	8	907	102.1	6.19	16.14	104.9	104.2	107.5	94	95.9	93.7	Yes	Yes
A0A1D8PTR1	Uncharacterized protein OS=Candida albicans (strain SC5314 / ATCC MYA-2876) OX=237561 GN=CAALFM_CR08520CA PE=4 SV=1	6	1	1	1	110	12.4	7.25	0							Yes	No
A0A1D8PTR7	Tropomyosin OS=Candida albicans (strain SC5314 / ATCC MYA-2876) OX=237561 GN=TPM2 PE=4 SV=1	71	15	29	15	161	19	4.58	53.76	108.2	106.3	110	91.1	91.9	92.5	Yes	Yes
A0A1D8PTT3	Uncharacterized protein OS=Candida albicans (strain SC5314 / ATCC MYA-2876) OX=237561 GN=CAALFM_CR08880CA PE=4 SV=1	34	4	5	4	122	13.3	9.51	0	35.8	42.2	38	151.7	160.4	171.9	Yes	No
A0A1D8PTU2	Cleavage polyadenylation factor subunit OS=Candida albicans (strain SC5314 / ATCC MYA-2876) OX=237561 GN=CAALFM_CR08900CA PE=4 SV=1	4	2	3	2	365	40.5	9.03	6.01	105.9	99	106.3	96.6	96.4	95.9	Yes	Yes
A0A1D8PTU4	Uncharacterized protein OS=Candida albicans (strain SC5314 / ATCC MYA-2876) OX=237561 GN=CAALFM_CR08920WA PE=3 SV=1	30	12	16	12	440	49.3	8.6	37.9	85.6	82.6	84.5	116.4	115	116	Yes	Yes
A0A1D8PTV0	Proteasome regulatory particle lid subunit OS=Candida albicans (strain SC5314 / ATCC MYA-2876) OX=237561 GN=RPN7 PE=4 SV=1	33	13	20	13	400	46.2	5.48	50.88	103.7	100.9	100	98	96.5	101	Yes	Yes
A0A1D8PTV2	Uncharacterized protein OS=Candida albicans (strain SC5314 / ATCC MYA-2876) OX=237561 GN=CAALFM_CR09050CA PE=4 SV=1	2	1	1	1	586	67.4	9.48	0	83.7	94.2	99.5	114.9	104.5	103.2	Yes	No
A0A1D8PTW1	Uncharacterized protein OS=Candida albicans (strain SC5314 / ATCC MYA-2876) OX=237561 GN=CAALFM_CR09190CA PE=4 SV=1	6	1	1	1	301	34.2	6.24	0	83.5	108.6	77.2	143.3	90.6	96.8	Yes	No
A0A1D8PTX2	Cu-binding protein OS=Candida albicans (strain SC5314 / ATCC MYA-2876) OX=237561 GN=SCO1 PE=4 SV=1	20	4	5	4	301	33.8	8.84	13.05	95.6	101.5	101	97	108.1	96.9	Yes	Yes
A0A1D8PTX3	Protein-lysine N-methyltransferase OS=Candida albicans (strain SC5314 / ATCC MYA-2876) OX=237561 GN=CAALFM_CR09310WA PE=4 SV=1	10	5	6	5	579	67.2	5.72	4.4	102.3	104.8	101.1	95.3	96.5	100	Yes	Yes
A0A1D8PTY9	Uncharacterized protein OS=Candida albicans (strain SC5314 / ATCC MYA-2876) OX=237561 GN=CAALFM_CR09440CA PE=4 SV=1	3	1	1	1	326	35.8	7.2	2.34	97.2	89.2	97.2	110.5	112.4	93.5	Yes	Yes
A0A1D8PU06	Tubulin-binding prefolding complex subunit OS=Candida albicans (strain SC5314 / ATCC MYA-2876) OX=237561 GN=YKE2 PE=4 SV=1	19	3	3	3	167	19.9	5.68	5.43	106.4	98.9	99.3	94.1	105.2	96	Yes	Yes
A0A1D8PU10	Nuo1p OS=Candida albicans (strain SC5314 / ATCC MYA-2876) OX=237561 GN=NUO1 PE=4 SV=1	16	2	2	2	204	23.9	9.22	7.1	78	95.4	79.2	104.9	143.7	98.8	Yes	Yes
A0A1D8PU27	Uncharacterized protein OS=Candida albicans (strain SC5314 / ATCC MYA-2876) OX=237561 GN=CAALFM_CR09800CA PE=4 SV=1	1	1	1	1	872	100.5	4.98	0	99.2	103.4	104.4	95.8	100	97.1	Yes	No
A0A1D8PU38	DNA polymerase epsilon noncatalytic subunit OS=Candida albicans (strain SC5314 / ATCC MYA-2876) OX=237561 GN=DPB2 PE=4 SV=1	1	1	1	1	708	81	8.02	2.67	139.9	152	149.3	57.2	45.3	56.3	Yes	Yes
A0A1D8PU51	Uncharacterized protein OS=Candida albicans (strain SC5314 / ATCC MYA-2876) OX=237561 GN=CAALFM_CR10140WA PE=3 SV=1	46	26	42	5	720	79.2	6.21	106.31	94.7	93.6	93.1	108	105.1	105.5	Yes	Yes
A0A1D8PU59	Utp5p OS=Candida albicans (strain SC5314 / ATCC MYA-2876) OX=237561 GN=UTP5 PE=4 SV=1	3	2	2	2	636	71.3	4.68	4.48	97.4	107.4	96.7	94.8	103.6	100	Yes	Yes
A0A1D8PU61	S-(hydroxymethyl)glutathione dehydrogenase OS=Candida albicans (strain SC5314 / ATCC MYA-2876) OX=237561 GN=FDH3 PE=3 SV=1	37	12	36	12	381	40.6	6.35	81.19	89	86.4	86.8	110.4	118.4	109	Yes	Yes
A0A1D8PU69	Thioredoxin OS=Candida albicans (strain SC5314 / ATCC MYA-2876) OX=237561 GN=TRX1 PE=3 SV=1	33	4	8	4	103	11.5	5.06	16.95	110.3	108.8	107.7	92.1	89.1	92	Yes	Yes
A0A1D8PU71	Cytochrome c lysine N-methyltransferase OS=Candida albicans (strain SC5314 / ATCC MYA-2876) OX=237561 GN=CTM1 PE=4 SV=1	16	8	10	8	686	79	5.85	9.43	94.1	88.5	90.2	108.7	103	115.5	Yes	Yes
A0A1D8PU73	Uncharacterized protein OS=Candida albicans (strain SC5314 / ATCC MYA-2876) OX=237561 GN=CAALFM_CR10290CA PE=4 SV=1	1	1	1	1	1274	143.1	7.81	3.23							Yes	No
A0A1D8PU75	Tyrosine protein phosphatase OS=Candida albicans (strain SC5314 / ATCC MYA-2876) OX=237561 GN=PTP3 PE=4 SV=1	11	8	8	8	922	102.4	5.9	13.1	114.8	117.9	120.6	78.6	89.1	78.9	Yes	Yes
A0A1D8PU84	Trafficking protein particle complex subunit OS=Candida albicans (strain SC5314 / ATCC MYA-2876) OX=237561 GN=CAALFM_CR10390WA PE=3 SV=1	9	2	2	2	248	27.7	6.23	0	94.9	96.2	99.3	96.5	108.4	104.8	Yes	No
A0A1D8PUA7	Uncharacterized protein OS=Candida albicans (strain SC5314 / ATCC MYA-2876) OX=237561 GN=CSM1 PE=4 SV=1	4	1	2	1	225	25.7	4.69	4.99	97	115.4	107.1	91.7	95.8	92.9	Yes	Yes
A0A1D8PUA9	Vps52p OS=Candida albicans (strain SC5314 / ATCC MYA-2876) OX=237561 GN=VPS52 PE=4 SV=1	4	2	2	2	523	60.8	6.2	4.15	107.9	104.4	105.5	92.2	93.5	96.5	Yes	Yes
A0A1D8PUB3	Uncharacterized protein OS=Candida albicans (strain SC5314 / ATCC MYA-2876) OX=237561 GN=CAALFM_CR10730CA PE=4 SV=1	8	2	2	2	335	38.3	4.86	3.04	104	108.6	92.9	94.9	94.2	105.5	Yes	Yes
A0A1D8PUB4	L-iditol 2-dehydrogenase OS=Candida albicans (strain SC5314 / ATCC MYA-2876) OX=237561 GN=XYL2 PE=3 SV=1	55	16	37	16	360	38.7	5.97	79.72	83	84.3	81.3	117.4	117.5	116.5	Yes	Yes
A0A1D8PUC1	Small nuclear ribonucleoprotein Sm D1 OS=Candida albicans (strain SC5314 / ATCC MYA-2876) OX=237561 GN=CAALFM_CR10820WA PE=3 SV=1	36	3	3	3	116	12.6	10.74	6.43	102.4	108.4	104.9	82.6	107	94.8	Yes	Yes
A0A1D8PUC5	Mitochondrial 54S ribosomal protein YmL25 OS=Candida albicans (strain SC5314 / ATCC MYA-2876) OX=237561 GN=CAALFM_CR10830CA PE=4 SV=1	38	5	7	5	158	18.5	10.21	15.89	103.6	103.3	105.3	93	102.8	92	Yes	Yes
A0A1V6PAF7	Highly reducing polyketide synthase calA OS=Penicillium decumbens OX=69771 GN=calA PE=1 SV=1	0	1	1	1	2910	317.2	5.58	1.92	78.8	82.8	75	116.8	122.7	123.9	Yes	Yes
A0A1V6PBE7	Cytochrome P450 monooxygenase calL OS=Penicillium decumbens OX=69771 GN=calL PE=1 SV=1	2	1	1	1	533	60.1	7.65	0							Yes	No
A0A454IUX5	Diphosphomevalonate decarboxylase OS=Candida albicans Ca529L OX=1325634 GN=L150_00005 PE=3 SV=1	38	12	18	12	362	39.5	6.46	39.28	101.6	101.7	103.4	99.2	97.4	96.7	Yes	Yes
A0A454IUY7	Uncharacterized protein OS=Candida albicans Ca529L OX=1325634 GN=L150_00014 PE=4 SV=1	13	4	4	4	399	43.4	4.69	9.97	119	117.6	122.9	78.3	78.6	83.6	Yes	Yes
A0A454IUZ3	Potassium/sodium efflux P-type ATPase, fungal-type OS=Candida albicans Ca529L OX=1325634 GN=L150_00030 PE=3 SV=1	8	7	9	4	1067	117.1	5.15	19.62	111.4	115.7	121.9	85.3	80.7	85.1	Yes	Yes
A0A454IUZ7	Glutaredoxin OS=Candida albicans Ca529L OX=1325634 GN=L150_00040 PE=4 SV=1	45	5	11	5	119	13.1	7.94	24.68	97.2	89.9	92.9	108.3	108	103.8	Yes	Yes
A0A454IV02	Uncharacterized protein OS=Candida albicans Ca529L OX=1325634 GN=L150_00036 PE=4 SV=1	21	3	4	3	150	16.6	5.01	6.71	94.9	94.5	94.1	104.9	105.1	106.5	Yes	Yes
A0A454IV09	DNA-directed RNA polymerase OS=Candida albicans Ca529L OX=1325634 GN=L150_00055 PE=3 SV=1	17	19	23	19	1300	148.3	6.3	51.39	103.5	102.9	102	97	96.3	98.3	Yes	Yes
A0A454IV29	Ribosome biogenesis regulatory protein OS=Candida albicans Ca529L OX=1325634 GN=L150_00081 PE=3 SV=1	20	4	5	4	205	23.4	9.16	4.7	109.1	111.7	107.1	88	91.2	92.9	Yes	Yes
A0A454IV41	Uncharacterized protein OS=Candida albicans Ca529L OX=1325634 GN=L150_00103 PE=4 SV=1	25	12	18	12	507	56.8	4.84	37.41	94.6	95.1	95.4	108.9	99.2	106.7	Yes	Yes
A0A454IV45	1,3-beta-glucanosyltransferase OS=Candida albicans Ca529L OX=1325634 GN=L150_00020 PE=3 SV=1	8	3	3	1	544	58.7	4.64	1.72	162.3	165.3	154.7	39.6	46.5	31.7	Yes	Yes
A0A454IV49	Aldehyde dehydrogenase OS=Candida albicans Ca529L OX=1325634 GN=L150_00032 PE=3 SV=1	17	9	11	9	542	60.6	7.94	12.52	100.3	99.7	102	101.6	94.5	101.9	Yes	Yes
A0A454IV51	Survival factor 1 OS=Candida albicans Ca529L OX=1325634 GN=L150_00031 PE=4 SV=1	24	9	12	9	382	43	5.07	19.32	107.2	105.2	104.6	96.4	94.5	92	Yes	Yes
A0A454IV55	3-methyl-2-oxobutanoate hydroxymethyltransferase OS=Candida albicans Ca529L OX=1325634 GN=L150_00042 PE=3 SV=1	8	3	3	3	309	34.1	7.96	0	91.3	107.1	115.4	92.5	112.3	81.4	Yes	No
A0A454IV62	Lactoylglutathione lyase OS=Candida albicans Ca529L OX=1325634 GN=L150_00041 PE=3 SV=1	32	11	20	11	342	39.5	6.54	52.75	111.8	110.3	113.5	88.9	87.4	88.1	Yes	Yes
A0A454IV63	Phosphatidylserine decarboxylase proenzyme 1, mitochondrial OS=Candida albicans Ca529L OX=1325634 GN=PSD1 PE=3 SV=1	3	2	2	2	590	67.5	9.48	2.95	99.7	92.4	100.1	107.1	94.3	106.4	Yes	Yes
A0A454IV70	Tubulin beta chain OS=Candida albicans Ca529L OX=1325634 GN=L150_00062 PE=3 SV=1	18	8	14	1	449	50	4.78	26.32	111.5	111.7	111.7	86.4	87.6	91.2	Yes	Yes
A0A454IV96	Succinate-semialdehyde dehydrogenase OS=Candida albicans Ca529L OX=1325634 GN=L150_00170 PE=3 SV=1	16	7	10	7	509	54.6	5.99	28.58	79	80.2	76.5	122.8	119.3	122.2	Yes	Yes
A0A454IV98	Uncharacterized protein OS=Candida albicans Ca529L OX=1325634 GN=L150_00029 PE=4 SV=1	17	10	11	10	745	87	6.73	16.24	96.1	102.9	98	101	102.6	99.5	Yes	Yes
A0A454IVC2	Uncharacterized protein OS=Candida albicans Ca529L OX=1325634 GN=L150_00114 PE=4 SV=1	4	1	1	1	249	27.1	5.08	0	94.4	78.6	97	111.4	106.2	112.4	Yes	No
A0A454IVC7	Protein PNS1 OS=Candida albicans Ca529L OX=1325634 GN=L150_00023 PE=3 SV=1	3	2	2	2	518	58.1	8.46	3.84	90.2	97.8	98.1	108.2	103.4	102.3	Yes	Yes
A0A454IVD1	Deoxyuridine 5'-triphosphate nucleotidohydrolase OS=Candida albicans Ca529L OX=1325634 GN=L150_00124 PE=4 SV=1	42	7	9	7	159	16.9	5.92	19.87	114.2	116.1	118.1	82.5	84.9	84.1	Yes	Yes
A0A454IVD4	Uncharacterized protein OS=Candida albicans Ca529L OX=1325634 GN=L150_00182 PE=4 SV=1	25	5	8	5	366	40.5	4.84	12.92	89	88.1	85.5	118.6	106.8	112	Yes	Yes
A0A454IVE0	Uncharacterized protein OS=Candida albicans Ca529L OX=1325634 GN=L150_00192 PE=4 SV=1	7	6	8	6	860	95.1	5.95	12.74	99.6	97.1	99.5	104.6	97.4	101.9	Yes	Yes
A0A454IVE4	IMP-specific 5'-nucleotidase 1 OS=Candida albicans Ca529L OX=1325634 GN=L150_00155 PE=3 SV=1	21	8	9	8	460	52.3	5.8	15.83	89.1	95.2	94.5	104.8	106.3	110.1	Yes	Yes
A0A454IVE6	Ribosomal protein L35 OS=Candida albicans Ca529L OX=1325634 GN=L150_00089 PE=4 SV=1	8	1	1	1	89	9.9	12.23	2.48							Yes	No
A0A454IVE9	Pro-apoptotic serine protease OS=Candida albicans Ca529L OX=1325634 GN=L150_00090 PE=4 SV=1	10	8	8	8	977	109.3	5.4	14.02	94.4	96.4	105.8	104.3	98.6	100.5	Yes	Yes
A0A454IVF1	Uncharacterized protein OS=Candida albicans Ca529L OX=1325634 GN=L150_00101 PE=4 SV=1	29	3	3	3	102	12	10.71	4.17	93.8	106.3	97.1	99.3	104.3	99.1	Yes	Yes
A0A454IVF6	Uncharacterized protein OS=Candida albicans Ca529L OX=1325634 GN=L150_00166 PE=4 SV=1	5	2	2	2	375	42.4	4.93	4.52	94.5	103.6	95.2	105.1	102.8	98.8	Yes	Yes
A0A454IVG9	Uncharacterized protein OS=Candida albicans Ca529L OX=1325634 GN=L150_00084 PE=4 SV=1	15	19	21	19	1411	159.8	5.44	38.39	101.3	108.4	103.9	94.3	99.8	92.4	Yes	Yes
A0A454IVH8	Uncharacterized protein OS=Candida albicans Ca529L OX=1325634 GN=L150_00163 PE=3 SV=1	5	3	3	3	798	90.7	5.38	2.96	92.4	96.1	86.2	107.3	112	106.1	Yes	Yes
A0A454IVI0	Uncharacterized protein OS=Candida albicans Ca529L OX=1325634 GN=L150_00116 PE=4 SV=1	28	16	20	16	624	71.4	5.97	32.45	89.9	88	90.5	111.2	109.3	111.1	Yes	Yes
A0A454IVI7	Uncharacterized protein OS=Candida albicans Ca529L OX=1325634 GN=L150_00174 PE=4 SV=1	4	1	1	1	276	31.2	5.22	1.91	98.4	98.3	107.5	110	96.1	89.8	Yes	Yes
A0A454IVJ4	Uncharacterized protein OS=Candida albicans Ca529L OX=1325634 GN=L150_00044 PE=4 SV=1	7	5	5	5	813	91	7.93	9.99	95.9	94.5	92.6	108.1	105.8	103.2	Yes	Yes
A0A454IVK2	Uncharacterized protein OS=Candida albicans Ca529L OX=1325634 GN=L150_00054 PE=4 SV=1	4	2	2	1	581	63.9	6.84	5.7	90.9	94.9	97.1	102	117.8	97.3	Yes	Yes
A0A454IVL0	Uncharacterized protein OS=Candida albicans Ca529L OX=1325634 GN=L150_00127 PE=4 SV=1	2	1	1	1	660	75.9	4.64	0	96.3	99.8	80.3	103.1	108.5	112	Yes	No
A0A454IVL5	Uncharacterized protein OS=Candida albicans Ca529L OX=1325634 GN=L150_00179 PE=4 SV=1	12	5	8	5	503	56.5	9.29	9.67	91.9	96.3	93.8	103.7	109.6	104.6	Yes	Yes
A0A454IVM3	Galactose-1-phosphate uridylyltransferase OS=Candida albicans Ca529L OX=1325634 GN=L150_00205 PE=3 SV=1	5	2	2	2	386	44.8	6.76	5.28	67.4	69.1	62.8	138.9	126.4	135.4	Yes	Yes
A0A454IVN8	60S ribosomal protein L10 OS=Candida albicans Ca529L OX=1325634 GN=L150_00234 PE=4 SV=1	35	10	19	10	220	25.2	10.08	36.45	115.7	110	115.7	88.2	82.9	87.6	Yes	Yes
A0A454IVP4	Eukaryotic translation initiation factor 2A OS=Candida albicans Ca529L OX=1325634 GN=L150_00231 PE=3 SV=1	28	16	23	16	645	71.2	9.06	44.64	101.1	100.4	104.2	99.9	95.7	98.7	Yes	Yes
A0A454IVQ6	Phosphomannomutase OS=Candida albicans Ca529L OX=1325634 GN=L150_00236 PE=3 SV=1	51	12	25	12	252	29	5.69	55.06	116.7	111.8	112.4	85.3	86.4	87.3	Yes	Yes
A0A454IVQ8	Uncharacterized protein OS=Candida albicans Ca529L OX=1325634 GN=L150_00252 PE=4 SV=1	32	5	8	5	200	22.6	9.09	15.3	92.6	89.2	89.2	115.7	102.4	110.8	Yes	Yes
A0A454IVR7	Uncharacterized protein OS=Candida albicans Ca529L OX=1325634 GN=L150_00262 PE=4 SV=1	17	10	12	10	795	89.8	8.69	26.49	104.8	107.6	107.5	92.5	90.3	97.3	Yes	Yes
A0A454IVS3	Protein VTS1 OS=Candida albicans Ca529L OX=1325634 GN=L150_00272 PE=4 SV=1	6	4	5	4	679	74.6	8.31	6.92	96	98.1	94.3	102.7	106.8	102.1	Yes	Yes
A0A454IVS5	Vacuolar membrane-associated protein IML1 OS=Candida albicans Ca529L OX=1325634 GN=L150_00248 PE=4 SV=1	1	2	2	2	1457	168	8.47	4.06	96	98	96.2	102.7	98.9	108.2	Yes	Yes
A0A454IVT0	Mitochondrial intermembrane space import and assembly protein 40 OS=Candida albicans Ca529L OX=1325634 GN=L150_00275 PE=4 SV=1	22	4	6	4	252	27.9	4.87	9.38	105.5	102.6	102.3	96.8	93.3	99.6	Yes	Yes
A0A454IVT7	Phenylalanine-tRNA ligase, alpha subunit OS=Candida albicans Ca529L OX=1325634 GN=L150_00258 PE=4 SV=1	28	13	19	13	496	56.4	6.37	39.42	104.6	104	104.4	93.8	96.7	96.5	Yes	Yes
A0A454IVU0	Uncharacterized protein OS=Candida albicans Ca529L OX=1325634 GN=L150_00285 PE=3 SV=1	14	6	7	6	342	37.9	6.2	15.08	104.7	108.1	107.1	94.1	93.7	92.3	Yes	Yes
A0A454IVU3	Uncharacterized protein OS=Candida albicans Ca529L OX=1325634 GN=L150_00292 PE=4 SV=1	1	2	2	1	1051	118.6	8.15	2.99	74.8	83	83.4	120.9	120.5	117.4	Yes	Yes
A0A454IVV2	Glucan 1,3-beta-glucosidase OS=Candida albicans Ca529L OX=1325634 GN=L150_00286 PE=3 SV=1	8	3	4	3	438	50.1	5.64	7.95	76.2	84.2	80.4	124	115.1	120.2	Yes	Yes
A0A454IVV5	Uncharacterized protein OS=Candida albicans Ca529L OX=1325634 GN=L150_00302 PE=4 SV=1	10	4	6	4	221	25.2	9.47	13.59	98.2	94.9	95.8	103.9	102.1	105.1	Yes	Yes
A0A454IVV9	40S ribosomal protein S1 OS=Candida albicans Ca529L OX=1325634 GN=RPS1 PE=3 SV=1	55	20	61	20	256	29	10.04	135.28	111.1	111.5	110.7	89.8	89.2	87.8	Yes	Yes
A0A454IVX2	Uncharacterized protein OS=Candida albicans Ca529L OX=1325634 GN=L150_00315 PE=4 SV=1	29	11	15	11	310	35.9	9.55	23.93	103.1	109.2	104	91	99.3	93.3	Yes	Yes
A0A454IVX6	Secondary thiamine-phosphate synthase enzyme OS=Candida albicans Ca529L OX=1325634 GN=L150_00311 PE=4 SV=1	27	2	3	2	141	15.9	6.93	5.83	83.4	96.4	76.8	107.7	133	102.8	Yes	Yes
A0A454IVX8	Polyadenylate-binding protein OS=Candida albicans Ca529L OX=1325634 GN=L150_00324 PE=3 SV=1	31	20	41	20	629	70.4	5.29	58.53	107.9	112.1	106	86.8	98.9	88.4	Yes	Yes
A0A454IVX9	Translation initiation factor RLI1 OS=Candida albicans Ca529L OX=1325634 GN=L150_00322 PE=4 SV=1	28	15	22	15	622	69.5	8.54	42.98	105.8	107.3	106.6	92.9	95.3	92.1	Yes	Yes
A0A454IVY2	60S ribosomal protein L6 OS=Candida albicans Ca529L OX=1325634 GN=L150_00298 PE=3 SV=1	48	10	28	10	176	19.8	10.21	56.73	109.2	109.8	106.6	92.4	92.1	89.9	Yes	Yes
A0A454IVY6	Uncharacterized protein OS=Candida albicans Ca529L OX=1325634 GN=L150_00335 PE=4 SV=1	11	11	12	11	958	111.1	7.84	24.75	96.6	98.1	96.5	102	103.6	103.2	Yes	Yes
A0A454IVY9	Uncharacterized protein OS=Candida albicans Ca529L OX=1325634 GN=L150_00336 PE=4 SV=1	10	2	2	2	293	33.5	8.81	6.33	99	113.4	106.8	91.3	99.4	90.2	Yes	Yes
A0A454IVZ0	Translocation protein SEC62 OS=Candida albicans Ca529L OX=1325634 GN=L150_00321 PE=4 SV=1	5	1	1	1	293	33.3	9.51	0	74.4	103.8	108.7	111.2	95.2	106.7	Yes	No
A0A454IVZ3	Uncharacterized protein OS=Candida albicans Ca529L OX=1325634 GN=L150_00330 PE=4 SV=1	2	1	1	1	351	40.2	8.73	0	81.9	128.6	110.7	89.4	102.4	86.8	Yes	No
A0A454IW07	Uncharacterized protein OS=Candida albicans Ca529L OX=1325634 GN=L150_00338 PE=4 SV=1	50	9	28	9	181	20.3	5.26	59.5	97.2	96.8	96.8	102.3	105.1	101.9	Yes	Yes
A0A454IW09	Ubiquinone biosynthesis monooxygenase COQ6, mitochondrial OS=Candida albicans Ca529L OX=1325634 GN=COQ6 PE=3 SV=1	24	11	15	11	480	53.2	5.45	30.11	91.7	96.6	91.9	105.9	108	105.9	Yes	Yes
A0A454IW19	FK506-binding protein OS=Candida albicans Ca529L OX=1325634 GN=L150_00366 PE=3 SV=1	10	4	5	4	430	48.2	4.46	9.58	116.3	115.7	114.9	87.9	80.3	84.9	Yes	Yes
A0A454IW20	3-hydroxy-3-methylglutaryl coenzyme A reductase OS=Candida albicans Ca529L OX=1325634 GN=L150_00365 PE=3 SV=1	16	14	18	2	1071	116.2	7.33	28.69	113.5	118.8	111	86.1	87.8	82.8	Yes	Yes
A0A454IW22	Uncharacterized protein OS=Candida albicans Ca529L OX=1325634 GN=L150_00339 PE=4 SV=1	40	19	23	19	481	54.9	5.94	41.61	102.4	100.9	103.5	97.4	97	98.9	Yes	Yes
A0A454IW26	Uncharacterized protein OS=Candida albicans Ca529L OX=1325634 GN=L150_00369 PE=4 SV=1	24	9	13	9	369	42.4	6.77	22.54	127.2	133	130	65.8	75.6	68.4	Yes	Yes
A0A454IW35	Uncharacterized protein OS=Candida albicans Ca529L OX=1325634 GN=L150_00350 PE=4 SV=1	9	1	1	1	237	26	5.08	3.57							Yes	No
A0A454IW39	Uncharacterized protein OS=Candida albicans Ca529L OX=1325634 GN=L150_00386 PE=4 SV=1	11	4	6	4	480	56.8	7.97	6.4	91.7	96	87	101.4	109.2	114.6	Yes	Yes
A0A454IW45	Uncharacterized protein OS=Candida albicans Ca529L OX=1325634 GN=L150_00361 PE=4 SV=1	3	2	2	2	947	105.8	8.46	2.15	87.5	98.5	92.8	109.5	105.9	105.7	Yes	Yes
A0A454IW46	Succinate dehydrogenase [ubiquinone] cytochrome b small subunit OS=Candida albicans Ca529L OX=1325634 GN=L150_00380 PE=3 SV=1	6	1	1	1	173	18.5	9.22	2.94	98.5	92.5	94.5	109.4	103.9	101.2	Yes	Yes
A0A454IW48	Aspartate-tRNA ligase OS=Candida albicans Ca529L OX=1325634 GN=L150_00389 PE=3 SV=1	5	4	4	4	698	79.8	7.28	8.63	91.8	103.8	91.1	105.1	105.2	103.1	Yes	Yes
A0A454IW60	Uncharacterized protein OS=Candida albicans Ca529L OX=1325634 GN=L150_00406 PE=4 SV=1	8	3	4	2	269	30.5	9.67	8.16	82.2	79	82.2	124.7	113.4	118.6	Yes	Yes
A0A454IW62	Uncharacterized protein OS=Candida albicans Ca529L OX=1325634 GN=L150_00423 PE=4 SV=1	42	6	13	6	83	9.6	9.48	23.63	115.5	111.3	110.5	87.9	90.1	84.6	Yes	Yes
A0A454IW66	Histone H2B OS=Candida albicans Ca529L OX=1325634 GN=L150_00404 PE=3 SV=1	63	11	39	2	130	14.1	10.1	62.01	110.7	109.8	108.8	90.8	89.3	90.6	Yes	Yes
A0A454IW67	Uncharacterized protein (Fragment) OS=Candida albicans Ca529L OX=1325634 GN=L150_00400 PE=4 SV=1	46	14	28	5	344	39.2	5.74	69.4	85.3	83.3	85.9	119.9	112	113.6	Yes	Yes
A0A454IW70	Uncharacterized protein OS=Candida albicans Ca529L OX=1325634 GN=L150_00409 PE=4 SV=1	14	3	7	3	277	31.4	4.83	7.47	95.7	92	96.7	107.4	108.7	99.4	Yes	Yes
A0A454IW75	Peptidyl-prolyl cis-trans isomerase OS=Candida albicans Ca529L OX=1325634 GN=L150_00428 PE=4 SV=1	5	1	1	1	177	19.8	8.15	2.64	93.6	106.3	99.8	94.5	107.7	98.2	Yes	Yes
A0A454IW83	Uncharacterized protein OS=Candida albicans Ca529L OX=1325634 GN=L150_00438 PE=3 SV=1	28	8	9	8	327	37.5	6.86	17.55	97.2	103.4	92.9	102.8	106.9	96.8	Yes	Yes
A0A454IW93	Uncharacterized protein OS=Candida albicans Ca529L OX=1325634 GN=L150_00434 PE=4 SV=1	2	2	2	2	1397	158.6	7.44	2.05	94.8	103.9	94.4	102.6	110.3	94.1	Yes	Yes
A0A454IW97	Uncharacterized protein OS=Candida albicans Ca529L OX=1325634 GN=L150_00445 PE=4 SV=1	10	1	1	1	62	6.8	10.13	1.65	98.8	101.1	120.9	105.6	85.2	88.4	Yes	Yes
A0A454IWA6	Uncharacterized protein OS=Candida albicans Ca529L OX=1325634 GN=L150_00444 PE=4 SV=1	6	2	3	2	275	31.6	5.71	4.1	85.7	90.8	96	112.4	103.9	111.2	Yes	Yes
A0A454IWB8	Probable vacuolar protein sorting-associated protein 16 homolog OS=Candida albicans Ca529L OX=1325634 GN=L150_00440 PE=3 SV=1	2	2	2	2	946	109	5.17	4.35	90.7	110.5	100.3	102	92.2	104.2	Yes	Yes
A0A454IWC1	Uncharacterized protein OS=Candida albicans Ca529L OX=1325634 GN=L150_00483 PE=4 SV=1	3	1	1	1	520	57.4	7.37	0							Yes	No
A0A454IWC2	Uncharacterized protein OS=Candida albicans Ca529L OX=1325634 GN=L150_00431 PE=3 SV=1	32	7	13	6	253	27.5	6.06	26.09	109.5	109.1	105.5	89.6	93.4	92.8	Yes	Yes
A0A454IWC3	Homocitrate synthase, mitochondrial OS=Candida albicans Ca529L OX=1325634 GN=L150_00459 PE=3 SV=1	39	14	21	6	428	47.5	6.06	42.42	101.7	108.3	103.1	97	99.7	90.2	Yes	Yes
A0A454IWC4	Uncharacterized protein OS=Candida albicans Ca529L OX=1325634 GN=L150_00464 PE=4 SV=1	4	3	4	3	885	100	8.31	2.03	116.3	99	109.9	96.3	73.6	105	Yes	Yes
A0A454IWC8	Uncharacterized protein OS=Candida albicans Ca529L OX=1325634 GN=L150_00450 PE=4 SV=1	3	2	2	2	653	73.4	6.87	3.15	106	114	103.6	104.1	87.3	85.1	Yes	Yes
A0A454IWD5	Uncharacterized protein OS=Candida albicans Ca529L OX=1325634 GN=L150_00474 PE=4 SV=1	16	2	4	2	120	13.9	9.88	7.28	111.3	105.9	112.2	90.7	87	92.9	Yes	Yes
A0A454IWD9	Uncharacterized protein OS=Candida albicans Ca529L OX=1325634 GN=L150_00460 PE=4 SV=1	29	9	21	1	348	39.9	7.15	51.07	76.6	84.8	81.3	116.7	132.3	108.3	Yes	Yes
A0A454IWE1	Uncharacterized protein OS=Candida albicans Ca529L OX=1325634 GN=L150_00485 PE=4 SV=1	13	6	7	5	654	75.7	7.01	4.51	117.3	122.3	122	79.4	82.8	76.2	Yes	Yes
A0A454IWE2	Clustered mitochondria protein homolog OS=Candida albicans Ca529L OX=1325634 GN=CLU1 PE=3 SV=1	21	24	33	1	1362	155.5	5.53	48.8							Yes	No
A0A454IWE5	Protein BTN OS=Candida albicans Ca529L OX=1325634 GN=L150_00496 PE=3 SV=1	4	2	2	2	426	48.2	6.64	3.64	90	85.7	79.8	112.3	115.1	117.1	Yes	Yes
A0A454IWE9	Uncharacterized protein OS=Candida albicans Ca529L OX=1325634 GN=L150_00513 PE=3 SV=1	20	13	23	13	702	81.7	5.94	43.26	98.6	99.5	99.7	102.8	98	101.4	Yes	Yes
A0A454IWF0	Phospho-2-dehydro-3-deoxyheptonate aldolase OS=Candida albicans Ca529L OX=1325634 GN=L150_00495 PE=3 SV=1	41	15	30	13	370	40.3	6.65	59.06	99.1	103.3	101.2	95.3	104.8	96.3	Yes	Yes
A0A454IWF3	Uncharacterized protein OS=Candida albicans Ca529L OX=1325634 GN=L150_00489 PE=4 SV=1	2	1	1	1	786	90.5	5.48	0							Yes	No
A0A454IWF9	Uncharacterized protein OS=Candida albicans Ca529L OX=1325634 GN=L150_00518 PE=4 SV=1	5	1	1	1	219	25.2	6.54	0	107.2	94.1	102.7	109.5	86.7	99.8	Yes	No
A0A454IWH4	TIGR01456 family HAD hydrolase OS=Candida albicans Ca529L OX=1325634 GN=L150_00500 PE=4 SV=1	9	2	2	2	398	44.9	7.2	5.24	81.1	97.2	83.6	117.4	106	114.6	Yes	Yes
A0A454IWH5	GPI ethanolamine phosphate transferase 2 OS=Candida albicans Ca529L OX=1325634 GN=L150_00491 PE=4 SV=1	1	1	1	1	885	100.7	7.05	2.38	103.9	101.7	103.3	102	87	102.1	Yes	Yes
A0A454IWH9	Uncharacterized protein OS=Candida albicans Ca529L OX=1325634 GN=L150_00526 PE=4 SV=1	1	1	1	1	750	83.8	9.74	0	102	108.4	112.9	92.3	82.8	101.5	Yes	No
A0A454IWI5	Uncharacterized protein OS=Candida albicans Ca529L OX=1325634 GN=L150_00501 PE=4 SV=1	23	8	10	8	426	47.9	4.84	17.44	98	92.2	99.8	95.1	102.9	112	Yes	Yes
A0A454IWK6	Protein SIP5 OS=Candida albicans Ca529L OX=1325634 GN=L150_00571 PE=4 SV=1	12	5	5	5	515	57.3	7.12	4.69	97.8	103.9	104.2	99.1	97.4	97.5	Yes	Yes
A0A454IWK9	Peptide hydrolase OS=Candida albicans Ca529L OX=1325634 GN=L150_00548 PE=3 SV=1	13	4	7	4	417	47.4	6.54	18.33	103.7	102.6	99.5	96.7	100.3	97.1	Yes	Yes
A0A454IWL7	Uncharacterized protein OS=Candida albicans Ca529L OX=1325634 GN=L150_00544 PE=4 SV=1	23	24	42	1	1109	122.1	4.61	96.47	110.9	111.3	114.1	82.2	101.7	79.9	Yes	Yes
A0A454IWM9	Uncharacterized protein OS=Candida albicans Ca529L OX=1325634 GN=L150_00568 PE=3 SV=1	20	6	7	6	328	36.9	5.59	10.55	85.2	86.7	85.9	112.1	116.8	113.3	Yes	Yes
A0A454IWN0	Ribosomal protein S12 OS=Candida albicans Ca529L OX=1325634 GN=L150_00587 PE=4 SV=1	16	3	4	3	184	20.6	10.98	7.84	101.4	100.2	98.9	101.5	99.4	98.7	Yes	Yes
A0A454IWN2	Uncharacterized protein OS=Candida albicans Ca529L OX=1325634 GN=L150_00555 PE=4 SV=1	2	3	3	3	1685	193.7	5.45	1.79	95.3	101	104.8	99.4	100.5	99.1	Yes	Yes
A0A454IWQ6	Uncharacterized protein OS=Candida albicans Ca529L OX=1325634 GN=L150_00596 PE=4 SV=1	2	1	1	1	320	36.9	5.53	0	101.9	96.5	92	106.2	108.8	94.5	Yes	No
A0A454IWQ7	40S ribosomal protein S14 OS=Candida albicans Ca529L OX=1325634 GN=L150_00621 PE=3 SV=1	58	8	36	8	132	14	10.9	86.35	105.4	107.2	105.4	88	104.1	89.9	Yes	Yes
A0A454IWS9	Uncharacterized protein OS=Candida albicans Ca529L OX=1325634 GN=L150_00618 PE=4 SV=1	1	1	1	1	728	81.4	8.51	0	98.9	99.4	108.5	97.5	98.3	97.5	Yes	No
A0A454IWT1	Uncharacterized protein OS=Candida albicans Ca529L OX=1325634 GN=L150_00616 PE=4 SV=1	3	2	2	2	710	79.8	9.7	1.66	116.8	121.9	99.5	94.3	79.1	88.4	Yes	Yes
A0A454IWT4	Uncharacterized protein OS=Candida albicans Ca529L OX=1325634 GN=L150_00628 PE=3 SV=1	6	7	10	7	1372	157.4	4.82	22.19	98.8	100.2	105.7	98.3	98.9	98.2	Yes	Yes
A0A454IWT6	Uncharacterized protein OS=Candida albicans Ca529L OX=1325634 GN=L150_00652 PE=4 SV=1	2	1	1	1	507	58	9.44	1.71	83.4	108.9	105.4	110.7	87.8	103.8	Yes	Yes
A0A454IWU1	Uncharacterized protein OS=Candida albicans Ca529L OX=1325634 GN=L150_00648 PE=4 SV=1	30	6	8	6	236	25.8	8.21	6.07	79.4	109.9	81.5	120.8	131.8	76.7	Yes	Yes
A0A454IWU5	Pre-rRNA-processing protein IPI3 OS=Candida albicans Ca529L OX=1325634 GN=L150_00651 PE=4 SV=1	8	4	4	4	534	59.3	6.84	4.63	96.8	98.2	101.6	102.5	97.3	103.5	Yes	Yes
A0A454IWV8	Uncharacterized protein OS=Candida albicans Ca529L OX=1325634 GN=L150_00671 PE=4 SV=1	6	3	4	3	551	62.9	6.1	6.97	103.5	97.2	99.9	102.1	97.3	99.9	Yes	Yes
A0A454IWW8	Eukaryotic translation initiation factor 2 subunit alpha OS=Candida albicans Ca529L OX=1325634 GN=L150_00670 PE=4 SV=1	31	11	19	11	300	33.9	5.29	33.32	107.1	105.9	103	95.1	94.3	94.5	Yes	Yes
A0A454IWX4	Serine/threonine-protein kinase KIN28 OS=Candida albicans Ca529L OX=1325634 GN=L150_00646 PE=3 SV=1	12	3	3	3	343	38.8	9.04	4.69	98.9	91.6	103.1	103.3	101.5	101.6	Yes	Yes
A0A454IWX8	Uncharacterized protein OS=Candida albicans Ca529L OX=1325634 GN=L150_00694 PE=3 SV=1	14	4	4	4	299	32.9	9.41	6.64	100.3	104.4	117	93.9	89	95.5	Yes	Yes
A0A454IWX9	ATP-dependent RNA helicase DHH1 (Fragment) OS=Candida albicans Ca529L OX=1325634 GN=L150_00681 PE=3 SV=1	31	13	21	13	497	56.2	8.78	30.47	101.7	103.6	103.9	95.5	100.4	94.9	Yes	Yes
A0A454IWY2	Uncharacterized protein OS=Candida albicans Ca529L OX=1325634 GN=L150_00685 PE=4 SV=1	2	3	3	2	1259	144.2	5.71	6.17	72.3	109	97.6	98.3	94.9	127.8	Yes	Yes
A0A454IWY4	Uncharacterized protein OS=Candida albicans Ca529L OX=1325634 GN=L150_00664 PE=4 SV=1	31	4	13	4	156	17	8.6	35.86	101.2	105.7	100.3	98.3	98.8	95.7	Yes	Yes
A0A454IWY7	Uncharacterized protein OS=Candida albicans Ca529L OX=1325634 GN=L150_00679 PE=4 SV=1	2	1	1	1	719	80.5	6.38	2.05							Yes	No
A0A454IX04	Uncharacterized protein OS=Candida albicans Ca529L OX=1325634 GN=L150_00711 PE=4 SV=1	7	3	4	3	546	62.6	4.67	2.44	110	96.2	106.3	92.4	98.2	96.9	Yes	Yes
A0A454IX06	Uncharacterized protein OS=Candida albicans Ca529L OX=1325634 GN=L150_00706 PE=4 SV=1	14	13	14	12	1017	118.6	7.24	23.51	96.6	105	111.6	90.4	88.7	107.8	Yes	Yes
A0A454IX08	Uncharacterized protein OS=Candida albicans Ca529L OX=1325634 GN=L150_00725 PE=4 SV=1	7	6	7	6	957	104.9	4.86	14.06	87.3	97.3	85.8	106.4	122.5	100.7	Yes	Yes
A0A454IX22	ATP synthase subunit d, mitochondrial OS=Candida albicans Ca529L OX=1325634 GN=L150_00731 PE=3 SV=1	55	8	11	8	174	19.4	6.61	21.42	103.9	100.5	100.7	96.2	101.6	97	Yes	Yes
A0A454IX29	DNA polymerase alpha subunit B OS=Candida albicans Ca529L OX=1325634 GN=L150_00720 PE=3 SV=1	5	3	4	3	664	74.5	5.49	2.96	124.4	121.5	118.7	78	77.8	79.7	Yes	Yes
A0A454IX41	Uncharacterized protein OS=Candida albicans Ca529L OX=1325634 GN=L150_00751 PE=3 SV=1	4	2	2	2	386	43.3	9.58	0	89	79.6	91.7	118.8	106.3	114.7	Yes	No
A0A454IX51	Uncharacterized protein OS=Candida albicans Ca529L OX=1325634 GN=L150_00765 PE=4 SV=1	6	7	8	7	1220	139.1	5.86	14.78	96.9	98.6	97.8	104.9	99.1	102.7	Yes	Yes
A0A454IX54	Uncharacterized protein OS=Candida albicans Ca529L OX=1325634 GN=L150_00756 PE=4 SV=1	6	4	4	2	616	68.4	4.79	3.79	110.9	105.9	106.4	93.4	96.5	86.9	Yes	Yes
A0A454IX55	Uncharacterized protein OS=Candida albicans Ca529L OX=1325634 GN=L150_00773 PE=4 SV=1	39	6	6	6	166	18.9	9.73	12.87	85.1	93	94.1	103.4	112	112.3	Yes	Yes
A0A454IX62	Uncharacterized protein OS=Candida albicans Ca529L OX=1325634 GN=L150_00747 PE=4 SV=1	4	4	4	1	858	98.9	5.16	8.8	106.1	108.3	102.1	95.9	92.9	94.8	Yes	Yes
A0A454IX69	Uncharacterized protein OS=Candida albicans Ca529L OX=1325634 GN=L150_00760 PE=4 SV=1	26	10	12	10	404	45	8.31	14	107.3	105.8	107.6	96.1	90.4	92.8	Yes	Yes
A0A454IX70	Uncharacterized protein OS=Candida albicans Ca529L OX=1325634 GN=L150_00768 PE=4 SV=1	3	3	3	3	762	84.6	8	6.93	127.1	120.4	123.1	71.9	79.6	77.9	Yes	Yes
A0A454IX75	Ribosome-interacting GTPase 1 OS=Candida albicans Ca529L OX=1325634 GN=L150_00778 PE=4 SV=1	35	10	16	10	368	40.3	8.75	42.27	109.1	108.4	106.2	93.2	89.3	93.8	Yes	Yes
A0A454IX76	Uncharacterized protein OS=Candida albicans Ca529L OX=1325634 GN=L150_00793 PE=4 SV=1	27	4	7	4	168	19.2	6.52	14.19	92.6	98.4	94.1	104.6	107.7	102.5	Yes	Yes
A0A454IX78	Ubiquitin-activating enzyme E1-like OS=Candida albicans Ca529L OX=1325634 GN=L150_00770 PE=3 SV=1	5	3	3	2	624	70.9	4.96	8.41	95.7	103.5	103	100.9	100.6	96.3	Yes	Yes
A0A454IX84	Uncharacterized protein OS=Candida albicans Ca529L OX=1325634 GN=L150_00801 PE=4 SV=1	13	1	1	1	63	7.2	9.88	2.76	111	106.1	119.5	91.8	80.1	91.6	Yes	Yes
A0A454IX86	Uncharacterized protein OS=Candida albicans Ca529L OX=1325634 GN=L150_00794 PE=4 SV=1	3	3	3	3	1146	128.4	9.85	2.42	101.8	110.9	105.3	98.3	95.1	88.6	Yes	Yes
A0A454IX89	Uncharacterized protein OS=Candida albicans Ca529L OX=1325634 GN=L150_00780 PE=4 SV=1	3	2	2	2	703	79.2	6.05	5.01	111.8	101.6	106.4	89	94.9	96.3	Yes	Yes
A0A454IX90	Uncharacterized protein OS=Candida albicans Ca529L OX=1325634 GN=L150_00786 PE=3 SV=1	25	24	36	24	1318	148.3	5.31	54.45	102.3	106.4	102.3	99	97	93	Yes	Yes
A0A454IX92	Uncharacterized protein OS=Candida albicans Ca529L OX=1325634 GN=L150_00792 PE=4 SV=1	4	1	1	1	330	38	6.6	3.28	133.8	123.9	131	66.1	63.8	81.4	Yes	Yes
A0A454IXA0	Translation initiation factor aIF-2 OS=Candida albicans Ca529L OX=1325634 GN=L150_00777 PE=4 SV=1	23	23	33	1	1017	112.9	5.9	75.44	109.2	112.2	109.1	88.4	91	90	Yes	Yes
A0A454IXA2	Acyl-CoA desaturase OS=Candida albicans Ca529L OX=1325634 GN=L150_00802 PE=3 SV=1	10	5	5	5	486	55.3	9.22	14.19	63.8	60.7	62.5	140.6	133.5	138.9	Yes	Yes
A0A454IXA6	T-complex protein 1 subunit alpha OS=Candida albicans Ca529L OX=1325634 GN=L150_00823 PE=3 SV=1	32	15	18	15	554	60	6.68	31.5	102	102.8	102.7	99	95.5	98	Yes	Yes
A0A454IXA9	Uncharacterized protein OS=Candida albicans Ca529L OX=1325634 GN=L150_00808 PE=4 SV=1	11	3	4	3	311	34.4	4.82	6.15	90.4	95.4	86.7	105.9	109.6	112.1	Yes	Yes
A0A454IXB8	Uncharacterized protein OS=Candida albicans Ca529L OX=1325634 GN=L150_00810 PE=4 SV=1	20	5	6	5	320	36.4	7.55	11.77	91.8	91.2	90.1	111.3	109.1	106.3	Yes	Yes
A0A454IXC1	Uncharacterized protein OS=Candida albicans Ca529L OX=1325634 GN=L150_00841 PE=3 SV=1	5	2	2	2	302	32.9	9.28	2.59	94.1	92.8	94.2	107	102.3	109.7	Yes	Yes
A0A454IXC4	Uncharacterized protein OS=Candida albicans Ca529L OX=1325634 GN=L150_00822 PE=4 SV=1	29	10	17	1	245	28.5	9.86	32.43	106.6	104.9	107.9	92.9	93.6	94	Yes	Yes
A0A454IXD0	Alcohol dehydrogenase 2 OS=Candida albicans Ca529L OX=1325634 GN=L150_00799 PE=3 SV=1	39	14	77	8	348	36.8	6.68	178	65.1	71.5	66.4	130.4	139.7	127	Yes	Yes
A0A454IXD3	Uncharacterized protein OS=Candida albicans Ca529L OX=1325634 GN=L150_00832 PE=4 SV=1	3	1	1	1	283	32.8	6.23	2.35	104.3	107.4	107.4	88.2	98.1	94.6	Yes	Yes
A0A454IXD6	Enolase 1 OS=Candida albicans Ca529L OX=1325634 GN=L150_00817 PE=3 SV=1	53	24	239	8	440	47.2	5.81	485.97	97	98.5	97.4	101.8	104.4	101	Yes	Yes
A0A454IXD7	Uncharacterized protein OS=Candida albicans Ca529L OX=1325634 GN=L150_00809 PE=4 SV=1	13	9	10	9	886	103.1	4.91	9.89	98.1	106	107	99.4	90.4	99.1	Yes	Yes
A0A454IXE1	Uncharacterized protein OS=Candida albicans Ca529L OX=1325634 GN=L150_00838 PE=4 SV=1	3	1	1	1	240	28.2	9.35	0							Yes	No
A0A454IXE3	Uncharacterized protein OS=Candida albicans Ca529L OX=1325634 GN=L150_00863 PE=4 SV=1	9	10	13	10	1148	128.5	6.98	18.84	95.3	100.6	91.5	102.6	105.2	104.8	Yes	Yes
A0A454IXE5	Kexin OS=Candida albicans Ca529L OX=1325634 GN=L150_00865 PE=4 SV=1	2	2	2	2	941	105.3	5	4.29	106.4	97.5	102.3	93.7	110.6	89.7	Yes	Yes
A0A454IXE6	Alkaline phosphatase OS=Candida albicans Ca529L OX=1325634 GN=L150_00844 PE=3 SV=1	15	7	8	1	551	60.7	6.15	20.06	116.4	118.9	112.3	84.4	82.6	85.4	Yes	Yes
A0A454IXF0	Protein transporter SEC24 OS=Candida albicans Ca529L OX=1325634 GN=L150_00840 PE=4 SV=1	19	13	23	13	928	102	5.45	49.97	99.9	100.5	100.4	99.4	99.1	100.7	Yes	Yes
A0A454IXF2	Uncharacterized protein OS=Candida albicans Ca529L OX=1325634 GN=L150_00852 PE=4 SV=1	4	2	4	2	735	83.7	7.88	2.32	89.6	109.9	103.5	102.8	94.6	99.6	Yes	Yes
A0A454IXF6	Uncharacterized protein OS=Candida albicans Ca529L OX=1325634 GN=L150_00837 PE=4 SV=1	4	4	4	4	1379	154.5	6.95	7.73	106.3	107.3	100.5	96.4	92.9	96.6	Yes	Yes
A0A454IXF9	Alternative oxidase OS=Candida albicans Ca529L OX=1325634 GN=L150_00881 PE=3 SV=1	25	7	9	7	365	41.9	8.57	18.3	68	68.5	67.9	130.1	132.7	132.9	Yes	Yes
A0A454IXG2	Uncharacterized protein OS=Candida albicans Ca529L OX=1325634 GN=L150_00883 PE=3 SV=1	3	2	2	2	761	86.2	5.92	3.81	104.8	90.6	80.4	106	108.3	110	Yes	Yes
A0A454IXG4	Dihydroxyacetone kinase OS=Candida albicans Ca529L OX=1325634 GN=L150_00885 PE=4 SV=1	44	24	53	1	595	64.9	5.5	111.33	101.4	101.1	97.3	97.8	106.1	96.3	Yes	Yes
A0A454IXG6	ATP-dependent RNA helicase, mitochondrial OS=Candida albicans Ca529L OX=1325634 GN=L150_00847 PE=4 SV=1	16	8	9	8	668	76.6	9.51	13.87	102.4	100.3	102.3	97.7	97.7	99.5	Yes	Yes
A0A454IXG8	Uncharacterized protein OS=Candida albicans Ca529L OX=1325634 GN=L150_00839 PE=4 SV=1	6	2	2	2	391	45	6.58	4.1	96.2	89.3	106.6	97.2	101.5	109.2	Yes	Yes
A0A454IXI1	Uncharacterized protein OS=Candida albicans Ca529L OX=1325634 GN=L150_00892 PE=3 SV=1	19	7	9	7	375	40.7	5.4	9.79	104.1	103.2	100.1	97.6	96	99	Yes	Yes
A0A454IXI4	37S ribosomal protein S25, mitochondrial OS=Candida albicans Ca529L OX=1325634 GN=L150_00859 PE=4 SV=1	20	7	11	7	296	34.3	8.03	17.33	102.9	102.1	101.1	98.2	95.4	100.3	Yes	Yes
A0A454IXI5	Cytosolic Fe-S cluster assembly factor NAR1 OS=Candida albicans Ca529L OX=1325634 GN=L150_00867 PE=3 SV=1	1	1	1	1	614	67.8	5.48	2.1	109.3	101.9	101.4	97.5	92.2	97.7	Yes	Yes
A0A454IXJ0	Uncharacterized protein OS=Candida albicans Ca529L OX=1325634 GN=L150_00880 PE=3 SV=1	4	1	1	1	385	40.8	6.2	0	111	115.9	133.7	90.7	90	58.6	Yes	No
A0A454IXJ3	Protein EFR3 OS=Candida albicans Ca529L OX=1325634 GN=L150_00902 PE=4 SV=1	5	4	4	4	958	107.6	6.39	2.51	98.1	104.6	103.5	105.8	96.4	91.5	Yes	Yes
A0A454IXK8	Uncharacterized protein OS=Candida albicans Ca529L OX=1325634 GN=L150_00933 PE=4 SV=1	36	19	33	19	513	58.7	7.14	63	99.1	106.9	97.8	98.5	102.3	95.4	Yes	Yes
A0A454IXM0	Uncharacterized protein OS=Candida albicans Ca529L OX=1325634 GN=L150_00910 PE=4 SV=1	18	5	5	5	324	36.4	6.86	6.89	95.3	94.8	98.4	105.6	102.7	103.3	Yes	Yes
A0A454IXM1	Uncharacterized protein OS=Candida albicans Ca529L OX=1325634 GN=L150_00918 PE=4 SV=1	35	16	22	2	449	51.3	8.24	49.11	68.9	67.7	70	132.2	128.6	132.6	Yes	Yes
A0A454IXN3	Uncharacterized protein OS=Candida albicans Ca529L OX=1325634 GN=L150_00936 PE=4 SV=1	7	3	3	3	527	59.6	9.23	2.38	94.2	111.3	93.4	92.6	112.4	96.1	Yes	Yes
A0A454IXN5	Uncharacterized protein OS=Candida albicans Ca529L OX=1325634 GN=L150_00962 PE=4 SV=1	20	11	15	11	618	71	8.91	22.96	106.1	104.5	104.5	94.3	96.2	94.3	Yes	Yes
A0A454IXP3	Uncharacterized protein OS=Candida albicans Ca529L OX=1325634 GN=L150_00946 PE=4 SV=1	9	3	3	3	413	45.4	6.8	4.91	106.3	105.5	97.8	98.5	95.4	96.6	Yes	Yes
A0A454IXP7	Uncharacterized protein OS=Candida albicans Ca529L OX=1325634 GN=L150_00972 PE=4 SV=1	12	7	7	1	849	93.3	4.74	10.37	102.7	91.1	94.9	108.9	95.8	106.6	Yes	Yes
A0A454IXQ0	tRNA dimethylallyltransferase OS=Candida albicans Ca529L OX=1325634 GN=L150_00905 PE=3 SV=1	5	2	2	2	465	54.2	6.77	2	85.1	94.2	93.2	109.4	107.3	110.8	Yes	Yes
A0A454IXQ5	Transcription initiation factor IIE subunit beta OS=Candida albicans Ca529L OX=1325634 GN=L150_00975 PE=3 SV=1	6	1	1	1	284	31.9	9.45	0	107.8	101.7	103.9	104.2	102.3	80.2	Yes	No
A0A454IXQ7	Uncharacterized protein OS=Candida albicans Ca529L OX=1325634 GN=L150_00967 PE=4 SV=1	16	8	10	1	580	66.9	5.1	25.75	98.3	98.1	97.7	100.4	104.7	100.7	Yes	Yes
A0A454IXR2	Uncharacterized protein OS=Candida albicans Ca529L OX=1325634 GN=L150_00947 PE=4 SV=1	12	17	19	17	1400	159.1	5.11	27.95	104	103.3	104	95.9	96.8	96	Yes	Yes
A0A454IXR3	Nuclear transport factor 2 OS=Candida albicans Ca529L OX=1325634 GN=L150_00973 PE=4 SV=1	19	2	2	2	124	14.2	4.63	1.86	96.1	102.2	103.4	104.7	91.6	101.9	Yes	Yes
A0A454IXR5	Uncharacterized protein OS=Candida albicans Ca529L OX=1325634 GN=L150_00994 PE=4 SV=1	3	1	1	1	345	39.6	5.58	2.6	78.5	72.9	81.4	123.1	124.4	119.6	Yes	Yes
A0A454IXR7	Uncharacterized protein OS=Candida albicans Ca529L OX=1325634 GN=L150_00961 PE=4 SV=1	12	4	4	4	304	34.8	6.81	4.69	95	92	94.5	103.6	104	110.9	Yes	Yes
A0A454IXT6	Uncharacterized protein OS=Candida albicans Ca529L OX=1325634 GN=L150_00970 PE=4 SV=1	5	2	2	2	606	69.7	5.4	1.7	116.2	119	115	77.3	92	80.6	Yes	Yes
A0A454IXU1	Phosphatidylinositol transfer protein SFH5 OS=Candida albicans Ca529L OX=1325634 GN=L150_00989 PE=4 SV=1	23	7	9	7	320	36.6	5.19	17.92	102.6	104.5	103.8	97.4	94.9	96.8	Yes	Yes
A0A454IXU2	Leukotriene A(4) hydrolase OS=Candida albicans Ca529L OX=1325634 GN=L150_01012 PE=3 SV=1	22	14	21	14	623	71.4	5.45	41.24	94.6	92.9	93.6	109.1	103.1	106.8	Yes	Yes
A0A454IXU5	Uncharacterized protein OS=Candida albicans Ca529L OX=1325634 GN=L150_01015 PE=4 SV=1	2	1	1	1	617	70.7	7.02	2.58	98.4	77.8	97.8	123.4	91.8	110.7	Yes	Yes
A0A454IXW5	Uncharacterized protein OS=Candida albicans Ca529L OX=1325634 GN=L150_01035 PE=4 SV=1	10	4	4	4	597	69.1	6.46	8.38	108.7	108.7	105.2	100	89.6	87.9	Yes	Yes
A0A454IXX4	Cell division control protein 48 OS=Candida albicans Ca529L OX=1325634 GN=L150_01042 PE=3 SV=1	42	31	61	31	826	90.9	5.05	96.91	97.2	97.9	95.3	102.9	104.3	102.4	Yes	Yes
A0A454IXY3	Adenylyltransferase and sulfurtransferase OS=Candida albicans Ca529L OX=1325634 GN=UBA4 PE=3 SV=1	8	3	4	3	438	48.9	6.46	0	102.8	91.9	92.8	99	109	104.6	Yes	No
A0A454IXY7	Uncharacterized protein OS=Candida albicans Ca529L OX=1325634 GN=L150_01031 PE=4 SV=1	18	19	24	19	1228	135.9	5.35	46.95	88.7	86.5	87.1	112.2	111.9	113.7	Yes	Yes
A0A454IXY8	TATA-box-binding protein OS=Candida albicans Ca529L OX=1325634 GN=L150_01029 PE=3 SV=1	8	2	2	2	238	26.6	8.79	2.33	111.6	114.3	111.7	87.3	83	92.1	Yes	Yes
A0A454IXZ1	DNA-directed RNA polymerase subunit OS=Candida albicans Ca529L OX=1325634 GN=L150_01030 PE=3 SV=1	12	17	19	17	1666	186.3	6.16	30.17	107	111	109.9	86.8	93.3	92.1	Yes	Yes
A0A454IXZ2	rRNA-processing protein OS=Candida albicans Ca529L OX=1325634 GN=L150_01063 PE=3 SV=1	6	1	1	1	135	16.3	10.23	1.76							Yes	No
A0A454IXZ3	Uncharacterized protein OS=Candida albicans Ca529L OX=1325634 GN=L150_01075 PE=4 SV=1	44	14	23	14	342	38.4	4.93	35.66	106.1	102	101	98.4	94.6	97.8	Yes	Yes
A0A454IY00	Uncharacterized protein OS=Candida albicans Ca529L OX=1325634 GN=L150_01016 PE=4 SV=1	41	8	14	8	199	23.5	7.37	27.53	109.9	109.9	107.6	86.6	96.9	89.1	Yes	Yes
A0A454IY05	Transcriptional adapter 2 OS=Candida albicans Ca529L OX=1325634 GN=L150_01049 PE=4 SV=1	2	1	1	1	445	51.1	7.46	1.66	113.9	112.4	111.1	81.2	86.8	94.5	Yes	Yes
A0A454IY16	Uncharacterized protein OS=Candida albicans Ca529L OX=1325634 GN=L150_01062 PE=4 SV=1	3	1	2	1	520	57.3	4.82	2.89	94.2	81.2	91	107.5	125	101.2	Yes	Yes
A0A454IY22	Polyadenylation factor subunit 2 OS=Candida albicans Ca529L OX=1325634 GN=L150_01072 PE=4 SV=1	2	1	1	1	543	60.9	9.09	0	108.9	92.9	83.8	97.6	133.9	83	Yes	No
A0A454IY30	Uncharacterized protein OS=Candida albicans Ca529L OX=1325634 GN=L150_01070 PE=4 SV=1	1	1	1	1	705	82.8	9.44	2.98							Yes	No
A0A454IY32	Uncharacterized protein OS=Candida albicans Ca529L OX=1325634 GN=L150_01082 PE=4 SV=1	47	106	173	6	2549	264.1	6.32	335.74	86.8	86.7	86.6	113.5	115.7	110.7	Yes	Yes
A0A454IY35	Uncharacterized protein OS=Candida albicans Ca529L OX=1325634 GN=L150_01094 PE=4 SV=1	8	1	1	1	76	8.4	6.87	0	137.2	87.9	99.1	92.5	89.3	94	Yes	No
A0A454IY37	60S ribosomal protein L2 OS=Candida albicans Ca529L OX=1325634 GN=L150_01069 PE=4 SV=1	49	11	69	11	254	27.3	10.71	75.41	113.4	111.3	111.9	89.4	86.6	87.4	Yes	Yes
A0A454IY49	Pre-mRNA-splicing factor CWC2 OS=Candida albicans Ca529L OX=1325634 GN=L150_01090 PE=4 SV=1	2	1	1	1	363	41.2	5.69	0	107	117.6	110.2	92.7	77.4	95	Yes	No
A0A454IY70	Uncharacterized protein OS=Candida albicans Ca529L OX=1325634 GN=L150_01112 PE=4 SV=1	5	1	1	1	316	37.3	9.41	0	96.8	95.8	97.2	105.4	101.1	103.7	Yes	No
A0A454IY81	Uncharacterized protein OS=Candida albicans Ca529L OX=1325634 GN=L150_01155 PE=4 SV=1	3	1	1	1	340	38.3	6.8	0	81	118.3	110.8	91.1	104.4	94.4	Yes	No
A0A454IY86	Uncharacterized protein OS=Candida albicans Ca529L OX=1325634 GN=L150_01146 PE=4 SV=1	43	46	81	2	1220	133.9	6.06	170.22	106.7	103.9	105.3	94.4	94.4	95.3	Yes	Yes
A0A454IY87	S-adenosylmethionine synthase OS=Candida albicans Ca529L OX=1325634 GN=L150_01107 PE=3 SV=1	50	18	36	2	385	42.2	5.97	66.11	116.4	113.8	117.3	84.6	83.6	84.4	Yes	Yes
A0A454IY94	Uncharacterized protein OS=Candida albicans Ca529L OX=1325634 GN=L150_01131 PE=4 SV=1	29	9	16	2	359	38.7	6.83	28.15	89	85.6	96	117	104.5	108	Yes	Yes
A0A454IY98	Thymidylate kinase OS=Candida albicans Ca529L OX=1325634 GN=L150_01140 PE=3 SV=1	12	2	2	2	224	25.6	6	2.57	112.3	108.2	104.3	89.3	86.3	99.6	Yes	Yes
A0A454IYA5	Uncharacterized protein OS=Candida albicans Ca529L OX=1325634 GN=L150_01178 PE=4 SV=1	7	2	2	2	388	44.6	6.86	2.02	90.6	94.8	99.1	103.7	112.1	99.8	Yes	Yes
A0A454IYA9	Glutamate decarboxylase OS=Candida albicans Ca529L OX=1325634 GN=L150_01127 PE=3 SV=1	59	28	99	28	568	63.8	6.65	201.29	74.9	76.7	77.4	121.1	126.5	123.4	Yes	Yes
A0A454IYB2	Uncharacterized protein OS=Candida albicans Ca529L OX=1325634 GN=L150_01176 PE=4 SV=1	15	2	2	2	169	19.3	9.47	5.38	95.2	100.4	100.5	103.7	94.5	105.7	Yes	Yes
A0A454IYB3	Uncharacterized protein OS=Candida albicans Ca529L OX=1325634 GN=L150_01188 PE=4 SV=1	34	7	11	7	232	27.7	8.59	16.77	107.1	109.5	108.4	91.6	86.8	96.5	Yes	Yes
A0A454IYB8	Uncharacterized protein OS=Candida albicans Ca529L OX=1325634 GN=L150_01151 PE=4 SV=1	3	1	1	1	415	48.7	9.26	0	107.1	101.4	88.3	84.4	102	116.9	Yes	No
A0A454IYC2	Tryptophanyl-tRNA synthetase, cytoplasmic OS=Candida albicans Ca529L OX=1325634 GN=L150_01198 PE=3 SV=1	30	12	16	12	424	48	6.42	22.92	102.9	112.5	112.9	91.8	88.4	91.4	Yes	Yes
A0A454IYE9	Eukaryotic translation initiation factor 3 subunit A OS=Candida albicans Ca529L OX=1325634 GN=TIF32 PE=3 SV=1	29	24	35	2	928	105.8	8.31	59.59	104.2	104.6	107.1	93.5	94.1	96.5	Yes	Yes
A0A454IYG5	Uncharacterized protein OS=Candida albicans Ca529L OX=1325634 GN=L150_01221 PE=4 SV=1	33	7	7	7	220	24.6	9.47	16.12	100.7	100.4	97.6	103.1	98.3	99.9	Yes	Yes
A0A454IYH3	Uncharacterized protein OS=Candida albicans Ca529L OX=1325634 GN=L150_01214 PE=4 SV=1	8	1	1	1	178	20.9	6.84	2.4	100.8	101.2	112.4	100.8	66.9	117.9	Yes	Yes
A0A454IYI8	ATP-dependent RNA helicase CHR1 OS=Candida albicans Ca529L OX=1325634 GN=L150_01220 PE=3 SV=1	4	3	3	3	636	72.3	9.28	4.4	96.2	101.5	106.1	101.4	99	95.7	Yes	Yes
A0A454IYJ7	Uncharacterized protein OS=Candida albicans Ca529L OX=1325634 GN=L150_01269 PE=4 SV=1	2	3	3	3	1634	187.1	5.55	4.21	100.2	93.7	99	97.7	106	103.4	Yes	Yes
A0A454IYK4	Protein YIP OS=Candida albicans Ca529L OX=1325634 GN=L150_01253 PE=3 SV=1	5	1	1	1	278	31.8	6.19	0							Yes	No
A0A454IYK6	Uncharacterized protein OS=Candida albicans Ca529L OX=1325634 GN=L150_01245 PE=4 SV=1	2	2	2	2	1208	137.6	5.76	2.89	97	103.6	98	97.5	106.3	97.7	Yes	Yes
A0A454IYL3	RNA exonuclease 3 OS=Candida albicans Ca529L OX=1325634 GN=L150_01277 PE=4 SV=1	3	1	1	1	406	46.8	8.76	0							Yes	No
A0A454IYL5	Spermidine synthase OS=Candida albicans Ca529L OX=1325634 GN=L150_01289 PE=3 SV=1	19	7	9	7	344	39.4	6.15	21.25	102.7	108.2	109.3	90.1	94	95.6	Yes	Yes
A0A454IYL6	Elongation factor G, mitochondrial OS=Candida albicans Ca529L OX=1325634 GN=MEF1 PE=3 SV=1	21	13	16	13	761	84.3	6.47	29.72	106.3	103.1	102.7	94.9	100.1	93	Yes	Yes
A0A454IYM0	Uncharacterized protein OS=Candida albicans Ca529L OX=1325634 GN=L150_01271 PE=4 SV=1	3	1	1	1	269	30.5	6.05	1.8	108.9	105.1	123.7	84.1	81.4	96.7	Yes	Yes
A0A454IYM3	Uncharacterized protein OS=Candida albicans Ca529L OX=1325634 GN=L150_01287 PE=4 SV=1	2	2	2	2	625	72.1	8.28	4.79	93.8	99.7	95.9	97.5	114.1	98.9	Yes	Yes
A0A454IYM7	Uncharacterized protein OS=Candida albicans Ca529L OX=1325634 GN=L150_01273 PE=4 SV=1	40	15	29	15	458	50.8	5.63	61.01	71	70.1	71.5	132.6	126.3	128.6	Yes	Yes
A0A454IYN6	Uncharacterized protein OS=Candida albicans Ca529L OX=1325634 GN=L150_01283 PE=4 SV=1	29	8	11	8	298	34.3	7.02	10.81	79.5	85.2	84.1	118.3	116.3	116.5	Yes	Yes
A0A454IYN9	Uncharacterized protein OS=Candida albicans Ca529L OX=1325634 GN=L150_01306 PE=4 SV=1	17	3	3	3	271	31.8	8.54	0	83.5	95.6	95	116.4	115.4	94.1	Yes	No
A0A454IYQ2	Uncharacterized protein OS=Candida albicans Ca529L OX=1325634 GN=L150_01316 PE=4 SV=1	2	3	3	3	1005	115.3	4.92	2.76	95.5	105.9	103.8	95.3	104.1	95.4	Yes	Yes
A0A454IYQ3	Uncharacterized protein OS=Candida albicans Ca529L OX=1325634 GN=L150_01295 PE=3 SV=1	27	16	21	16	733	82.1	8.63	39.09	106.4	104.5	106.5	95.1	92.4	94.9	Yes	Yes
A0A454IYR2	rRNA adenine N(6)-methyltransferase OS=Candida albicans Ca529L OX=1325634 GN=L150_01327 PE=3 SV=1	6	2	2	2	326	36.8	9.76	0	99.2	106.8	97	107.7	91.2	98.1	Yes	No
A0A454IYR4	Uncharacterized protein OS=Candida albicans Ca529L OX=1325634 GN=L150_01326 PE=4 SV=1	1	1	2	1	639	73.9	4.94	2.42	106	105.8	103	90.9	106.6	87.7	Yes	Yes
A0A454IYS1	Uncharacterized protein OS=Candida albicans Ca529L OX=1325634 GN=L150_01337 PE=4 SV=1	42	17	28	1	417	46	5.44	59.99	96.7	96.4	95.1	103.9	104.4	103.5	Yes	Yes
A0A454IYS6	Uncharacterized protein OS=Candida albicans Ca529L OX=1325634 GN=L150_01331 PE=4 SV=1	9	2	2	2	235	27.4	9.55	1.89	112.6	127.6	115.1	82.8	84.5	77.4	Yes	Yes
A0A454IYT8	Uncharacterized protein OS=Candida albicans Ca529L OX=1325634 GN=L150_01357 PE=3 SV=1	18	6	8	4	335	37.4	6.65	4.68	77.2	73	73.9	129.5	117.6	128.9	Yes	Yes
A0A454IYU0	Uncharacterized protein OS=Candida albicans Ca529L OX=1325634 GN=L150_01344 PE=4 SV=1	19	10	15	10	569	63.3	7.53	25.36	108.9	109.1	112.4	88	90.5	91.1	Yes	Yes
A0A454IYV3	60S ribosomal protein L4-B OS=Candida albicans Ca529L OX=1325634 GN=L150_01364 PE=4 SV=1	57	19	56	19	363	39.2	10.74	145.37	113.4	109.2	110.5	89.5	88.9	88.6	Yes	Yes
A0A454IYW1	Mitochondrial import inner membrane translocase subunit TIM16 OS=Candida albicans Ca529L OX=1325634 GN=L150_01368 PE=4 SV=1	36	4	5	4	121	13.3	7.24	6.93	110.2	109.6	114.1	90.3	89.3	86.6	Yes	Yes
A0A454IYW3	Uncharacterized protein OS=Candida albicans Ca529L OX=1325634 GN=L150_01420 PE=4 SV=1	3	2	2	2	717	81.3	9.52	5.83	106.9	111.4	103.4	89.5	91.6	97.1	Yes	Yes
A0A454IYY4	Uncharacterized protein OS=Candida albicans Ca529L OX=1325634 GN=L150_01431 PE=4 SV=1	7	3	3	3	462	53.7	5.19	4.09	88.4	99.1	88.8	110.1	105.1	108.3	Yes	Yes
A0A454IYY7	Uncharacterized protein OS=Candida albicans Ca529L OX=1325634 GN=L150_01398 PE=3 SV=1	28	10	14	1	450	51.2	6.06	23.68							Yes	No
A0A454IYZ0	U3 small nucleolar RNA-associated protein 10 OS=Candida albicans Ca529L OX=1325634 GN=L150_01361 PE=4 SV=1	5	9	9	1	1818	204.2	5.95	20.92							Yes	No
A0A454IZ11	Uncharacterized protein OS=Candida albicans Ca529L OX=1325634 GN=L150_01455 PE=4 SV=1	16	2	3	2	114	13.2	6.73	8.88	92.8	95.5	84.3	110.5	113.5	103.4	Yes	Yes
A0A454IZ14	Uncharacterized protein OS=Candida albicans Ca529L OX=1325634 GN=L150_01382 PE=4 SV=1	46	17	28	4	660	70.6	4.81	46.51	104	105.7	102.5	95.5	98.4	93.9	Yes	Yes
A0A454IZ16	Uricase OS=Candida albicans Ca529L OX=1325634 GN=L150_01426 PE=3 SV=1	19	6	9	6	303	34.4	8.79	19.74	90.3	89.8	96.7	108.5	103.4	111.3	Yes	Yes
A0A454IZ18	Uncharacterized protein OS=Candida albicans Ca529L OX=1325634 GN=L150_01427 PE=4 SV=1	23	8	11	8	462	51.8	8.31	14.99	93.7	91.1	91.5	109.5	103.2	111.1	Yes	Yes
A0A454IZ20	Uncharacterized protein OS=Candida albicans Ca529L OX=1325634 GN=L150_01418 PE=4 SV=1	2	1	1	1	384	41.5	4.91	2.68	136.8	145.3	139.5	56.9	62.2	59.3	Yes	Yes
A0A454IZ28	Uncharacterized protein OS=Candida albicans Ca529L OX=1325634 GN=L150_01447 PE=4 SV=1	25	6	9	6	243	27.3	7.91	16.52	89.3	89.2	89.5	110.8	110.5	110.7	Yes	Yes
A0A454IZ33	Uncharacterized protein OS=Candida albicans Ca529L OX=1325634 GN=L150_01403 PE=4 SV=1	50	9	21	9	220	24.8	5.01	46.43	101.5	103.2	102.4	97.2	100.6	95.1	Yes	Yes
A0A454IZ40	Uncharacterized protein OS=Candida albicans Ca529L OX=1325634 GN=L150_01467 PE=4 SV=1	17	3	6	3	237	27	5.01	7.69	106.7	114.1	102.4	88	101.1	87.7	Yes	Yes
A0A454IZ44	Uncharacterized protein OS=Candida albicans Ca529L OX=1325634 GN=L150_01401 PE=4 SV=1	11	1	1	1	104	11.6	8.85	2.14	109.1	86.4	91.6	107.9	107.2	97.9	Yes	Yes
A0A454IZ46	Uncharacterized protein OS=Candida albicans Ca529L OX=1325634 GN=L150_01423 PE=3 SV=1	5	2	2	2	408	45.7	9.98	1.93	88.4	100.8	96.6	102.4	107.5	104.3	Yes	Yes
A0A454IZ49	Uncharacterized protein OS=Candida albicans Ca529L OX=1325634 GN=L150_01477 PE=3 SV=1	29	21	25	5	846	95.5	5.9	49.73	99.4	96.6	97.3	101.9	101.1	103.5	Yes	Yes
A0A454IZ52	Uncharacterized protein OS=Candida albicans Ca529L OX=1325634 GN=L150_01479 PE=4 SV=1	4	3	3	3	518	59.1	8.31	5.01	103	105.3	111.8	92.4	87.2	100.4	Yes	Yes
A0A454IZ57	Uncharacterized protein OS=Candida albicans Ca529L OX=1325634 GN=L150_01501 PE=4 SV=1	17	1	1	1	157	17.9	4.87	2.5							Yes	No
A0A454IZ59	Uncharacterized protein OS=Candida albicans Ca529L OX=1325634 GN=L150_01454 PE=4 SV=1	3	5	5	5	1261	144.3	7.47	7.39	98.8	105.2	108.8	97.6	95.4	94.2	Yes	Yes
A0A454IZ70	Uncharacterized protein OS=Candida albicans Ca529L OX=1325634 GN=L150_01485 PE=3 SV=1	2	1	1	1	393	41.5	7.87	2.68							Yes	No
A0A454IZ72	Uncharacterized protein OS=Candida albicans Ca529L OX=1325634 GN=L150_01443 PE=3 SV=1	38	19	22	19	699	79	5.86	49.62	113.5	112.1	112.2	87.5	86.3	88.4	Yes	Yes
A0A454IZ78	Uncharacterized protein OS=Candida albicans Ca529L OX=1325634 GN=L150_01484 PE=4 SV=1	34	7	9	7	208	23.9	5.41	18.4	84.7	82.1	78.6	118.3	119	117.2	Yes	Yes
A0A454IZ86	Nuclear pore protein OS=Candida albicans Ca529L OX=1325634 GN=L150_01530 PE=3 SV=1	18	14	16	14	960	108.7	6.77	23.47	101.8	102.9	100.6	97.9	97.3	99.5	Yes	Yes
A0A454IZ87	Uncharacterized protein OS=Candida albicans Ca529L OX=1325634 GN=L150_01494 PE=4 SV=1	11	2	2	2	152	17.3	4.6	3.84	107.4	115.1	117.4	86.1	89	85.1	Yes	Yes
A0A454IZ96	DNA repair protein RAD5 OS=Candida albicans Ca529L OX=1325634 GN=L150_01442 PE=4 SV=1	1	1	1	1	1084	125.1	6.7	1.93	103.1	106.2	112.4	91	93.6	93.7	Yes	Yes
A0A454IZA0	Uncharacterized protein OS=Candida albicans Ca529L OX=1325634 GN=L150_01483 PE=4 SV=1	11	1	1	1	121	14.1	8.62	0	97.6	102.6	89.6	112.2	106.4	91.7	Yes	No
A0A454IZA3	Uncharacterized protein OS=Candida albicans Ca529L OX=1325634 GN=L150_01541 PE=4 SV=1	2	1	1	1	576	65.4	5.27	0							Yes	No
A0A454IZA8	Uncharacterized protein OS=Candida albicans Ca529L OX=1325634 GN=L150_01521 PE=4 SV=1	4	2	2	2	651	73.5	5.55	1.87	108.5	101	95.8	102.1	102.8	89.8	Yes	Yes
A0A454IZB0	Uncharacterized protein OS=Candida albicans Ca529L OX=1325634 GN=L150_01539 PE=4 SV=1	27	12	18	12	411	48.1	4.89	50.28	102.3	103.3	100.6	96.5	98.5	98.8	Yes	Yes
A0A454IZB8	Dynein light chain OS=Candida albicans Ca529L OX=1325634 GN=L150_01551 PE=3 SV=1	22	2	2	2	91	10.3	5.08	5.32	111.9	105	108.5	92	93	89.5	Yes	Yes
A0A454IZB9	Sorting nexin-4 OS=Candida albicans Ca529L OX=1325634 GN=L150_01542 PE=4 SV=1	21	10	12	10	634	72.3	5.55	20.23	100.3	99.1	95.6	103.9	99.6	101.6	Yes	Yes
A0A454IZC6	Mannan endo-1,6-alpha-mannosidase OS=Candida albicans Ca529L OX=1325634 GN=L150_01543 PE=3 SV=1	2	1	1	1	452	50.3	4.73	0	137	153.5	121.4	38.5	96.2	53.4	Yes	No
A0A454IZD6	cAMP-dependent protein kinase regulatory subunit OS=Candida albicans Ca529L OX=1325634 GN=L150_01519 PE=3 SV=1	51	19	36	19	459	50.3	5.48	72.21	91.2	92.6	92	108	107.2	109	Yes	Yes
A0A454IZD7	Phenylalanine-tRNA ligase OS=Candida albicans Ca529L OX=1325634 GN=L150_01492 PE=4 SV=1	9	3	3	3	446	52.6	6.1	0	104.5	98.4	99.9	103.4	90	103.8	Yes	No
A0A454IZE3	40S ribosomal protein S26 OS=Candida albicans Ca529L OX=1325634 GN=L150_01567 PE=3 SV=1	28	4	11	4	119	13.6	10.89	16.47	111.6	108.9	113.5	89.4	88.2	88.3	Yes	Yes
A0A454IZE5	Uncharacterized protein OS=Candida albicans Ca529L OX=1325634 GN=L150_01568 PE=4 SV=1	69	8	27	8	157	17.2	8.56	39.85	101	102.8	101.2	96.6	101.4	97.1	Yes	Yes
A0A454IZE7	Uncharacterized protein OS=Candida albicans Ca529L OX=1325634 GN=L150_01502 PE=4 SV=1	18	7	8	7	362	40.9	8.76	17.21	104.4	104.8	103.2	97.4	94.6	95.6	Yes	Yes
A0A454IZF1	COX assembly mitochondrial protein OS=Candida albicans Ca529L OX=1325634 GN=L150_01578 PE=3 SV=1	33	3	3	3	131	15.7	8.75	4.04	115.6	122.4	110.5	85.8	77.5	88.2	Yes	Yes
A0A454IZF4	Uncharacterized protein OS=Candida albicans Ca529L OX=1325634 GN=L150_01546 PE=4 SV=1	16	8	8	8	531	61.1	5.3	16.65	102.9	101.7	100.3	100.8	99	95.3	Yes	Yes
A0A454IZF5	Uncharacterized protein OS=Candida albicans Ca529L OX=1325634 GN=L150_01590 PE=4 SV=1	6	2	2	2	451	52.1	8.79	0	99.3	120.6	99.3	89.6	94.8	96.4	Yes	No
A0A454IZF7	Ribosomal protein L16 OS=Candida albicans Ca529L OX=1325634 GN=L150_01512 PE=3 SV=1	22	4	6	4	213	24.2	10.21	10.7	109.5	115.5	108.5	90	89.9	86.7	Yes	Yes
A0A454IZG3	UV excision repair protein Rad23 OS=Candida albicans Ca529L OX=1325634 GN=L150_01588 PE=4 SV=1	25	10	16	10	416	43.7	4.44	22.69	106	104.9	101.8	96.3	94.9	96.2	Yes	Yes
A0A454IZH3	Cytochrome c oxidase subunit 6A, mitochondrial OS=Candida albicans Ca529L OX=1325634 GN=L150_01565 PE=3 SV=1	31	4	4	4	134	15.9	9.09	8.38	107.7	106.9	112.3	91.4	88.1	93.6	Yes	Yes
A0A454IZJ0	Uncharacterized protein OS=Candida albicans Ca529L OX=1325634 GN=L150_01614 PE=3 SV=1	12	5	7	5	351	40.4	7.47	13.77	100.2	96.9	99.5	102.6	98.2	102.5	Yes	Yes
A0A454IZJ3	Uncharacterized protein OS=Candida albicans Ca529L OX=1325634 GN=L150_01622 PE=4 SV=1	8	2	3	2	478	52.5	5.57	7.66	106.2	102.4	112.8	94.3	86	98.2	Yes	Yes
A0A454IZK1	Uncharacterized protein OS=Candida albicans Ca529L OX=1325634 GN=L150_01623 PE=3 SV=1	5	2	2	2	418	48.9	6.47	2.04	90	85	103.2	104.3	104.5	113	Yes	Yes
A0A454IZK3	Uncharacterized protein OS=Candida albicans Ca529L OX=1325634 GN=L150_01630 PE=4 SV=1	7	2	2	2	292	34.7	8	0	98.8	114.1	91.2	97.3	96.6	101.8	Yes	No
A0A454IZL8	Uncharacterized protein OS=Candida albicans Ca529L OX=1325634 GN=L150_01651 PE=4 SV=1	2	1	1	1	594	67.3	4.41	0	112.3	108.3	111.2	90.6	90.6	87.1	Yes	No
A0A454IZM3	mRNA 3'-end-processing protein RNA14 OS=Candida albicans Ca529L OX=1325634 GN=L150_01617 PE=4 SV=1	9	7	7	7	791	91.6	5.21	7.51	99.4	100.2	104.6	103.1	93.8	98.9	Yes	Yes
A0A454IZM4	Uncharacterized protein OS=Candida albicans Ca529L OX=1325634 GN=L150_01574 PE=4 SV=1	2	2	2	2	776	86.5	7.88	0	110.7	108.5	115.6	89.5	81.1	94.5	Yes	No
A0A454IZM9	Uncharacterized protein OS=Candida albicans Ca529L OX=1325634 GN=L150_01655 PE=4 SV=1	6	10	11	10	1726	193.8	5.25	15.92	102.4	105.8	102.6	98.4	93.5	97.3	Yes	Yes
A0A454IZN1	Uncharacterized protein OS=Candida albicans Ca529L OX=1325634 GN=L150_01663 PE=4 SV=1	9	1	1	1	139	15.6	5.31	3.12							Yes	No
A0A454IZN2	U1 small nuclear ribonucleoprotein component SNU71 OS=Candida albicans Ca529L OX=1325634 GN=L150_01585 PE=4 SV=1	2	1	1	1	612	70.2	5.2	2.04	103.7	98.9	89.2	99.9	100.9	107.5	Yes	Yes
A0A454IZN9	Uncharacterized protein OS=Candida albicans Ca529L OX=1325634 GN=L150_01671 PE=4 SV=1	4	3	3	3	1002	114.3	4.81	4.98	103	104.6	107.1	94	92.2	99.3	Yes	Yes
A0A454IZP1	Hypoxanthine-guanine phosphoribosyltransferase OS=Candida albicans Ca529L OX=1325634 GN=L150_01673 PE=4 SV=1	48	8	12	1	213	24.2	5.25	24.27	101.4	102.1	106.4	96.9	94	99.3	Yes	Yes
A0A454IZP3	Uncharacterized protein OS=Candida albicans Ca529L OX=1325634 GN=L150_01669 PE=4 SV=1	6	1	1	1	297	33.8	5.52	0	83.9	81.3	95.3	126.8	114	98.8	Yes	No
A0A454IZP6	U3 small nucleolar RNA-associated protein 22 OS=Candida albicans Ca529L OX=1325634 GN=L150_01646 PE=3 SV=1	12	12	13	1	1175	133.6	6.76	20.75	103.5	108.4	107.3	91.9	95.1	93.8	Yes	Yes
A0A454IZQ3	Terpene cyclase/mutase family member OS=Candida albicans Ca529L OX=1325634 GN=L150_01647 PE=3 SV=1	8	6	6	6	730	83.9	5.92	9.87	98.6	104.8	98	95.7	104.1	98.7	Yes	Yes
A0A454IZQ6	Uncharacterized protein OS=Candida albicans Ca529L OX=1325634 GN=L150_01685 PE=3 SV=1	8	3	5	3	342	40.6	7.68	9.88	133.3	129.2	133.8	66.3	70	67.4	Yes	Yes
A0A454IZR0	Ubiquitin carboxyl-terminal hydrolase OS=Candida albicans Ca529L OX=1325634 GN=L150_01605 PE=3 SV=1	18	13	17	2	794	89.6	4.84	31	105.2	104.5	105.1	97.3	88.8	99	Yes	Yes
A0A454IZR1	Uncharacterized protein OS=Candida albicans Ca529L OX=1325634 GN=L150_01691 PE=4 SV=1	16	6	6	6	421	48.2	4.49	16.86	108.8	103.5	107.8	94.2	90.2	95.5	Yes	Yes
A0A454IZR7	Uncharacterized protein OS=Candida albicans Ca529L OX=1325634 GN=L150_01695 PE=3 SV=1	51	22	66	22	499	54	5.67	150.44	99.7	99.2	99.3	100.7	100	101.1	Yes	Yes
A0A454IZT4	Uncharacterized protein OS=Candida albicans Ca529L OX=1325634 GN=L150_01711 PE=4 SV=1	9	4	4	1	646	74	5.71	2.59	99.9	88.4	76.1	98	129.6	107.9	Yes	Yes
A0A454IZU2	Uncharacterized protein OS=Candida albicans Ca529L OX=1325634 GN=L150_01682 PE=4 SV=1	24	10	16	10	344	36.4	4.98	22.58	103.4	104.9	105.2	92.1	102.6	91.8	Yes	Yes
A0A454IZU3	Uncharacterized protein OS=Candida albicans Ca529L OX=1325634 GN=L150_01635 PE=4 SV=1	13	5	8	5	451	48.5	5.35	13.29	99.4	97.9	100.9	103.1	88.9	109.8	Yes	Yes
A0A454IZU4	Elongation factor 2 OS=Candida albicans Ca529L OX=1325634 GN=L150_01707 PE=4 SV=1	48	38	140	38	842	93.3	6.47	261.37	106.6	102.4	104.2	96.5	95.3	95	Yes	Yes
A0A454IZU7	Phosphoglycerate mutase OS=Candida albicans Ca529L OX=1325634 GN=L150_01723 PE=3 SV=1	60	20	156	20	248	27.4	6.16	282.21	98.6	98.1	99	102.1	99.7	102.5	Yes	Yes
A0A454IZU9	Mitogen-activated protein kinase OS=Candida albicans Ca529L OX=1325634 GN=L150_01729 PE=3 SV=1	24	8	11	7	377	42.9	5.25	20.72	103.5	106.4	103.4	94.9	97.3	94.4	Yes	Yes
A0A454IZV0	Uncharacterized protein OS=Candida albicans Ca529L OX=1325634 GN=L150_01724 PE=4 SV=1	43	20	31	2	718	74.6	5.36	71.71	101.8	98.8	99.9	100.3	97.1	102	Yes	Yes
A0A454IZV3	Uncharacterized protein OS=Candida albicans Ca529L OX=1325634 GN=L150_01645 PE=4 SV=1	4	3	3	3	1034	118.5	7.09	3.29	99.6	104.5	95.2	99.5	92.6	108.6	Yes	Yes
A0A454IZV6	Phosphomethylpyrimidine kinase OS=Candida albicans Ca529L OX=1325634 GN=L150_01733 PE=4 SV=1	15	8	12	8	548	60.9	5.29	31.99	102	100.4	99.1	99.9	101.3	97.2	Yes	Yes
A0A454IZV7	Hsp78-like protein OS=Candida albicans Ca529L OX=1325634 GN=L150_01735 PE=3 SV=1	56	41	73	41	812	91.7	6.8	139.25	61.3	61.2	61.8	141	136.2	138.6	Yes	Yes
A0A454IZV9	Sensitive to high expression protein 9, mitochondrial OS=Candida albicans Ca529L OX=1325634 GN=L150_01702 PE=3 SV=1	7	4	4	4	489	56.6	6.6	7.37	98.5	96.9	99.8	102	97.7	105.3	Yes	Yes
A0A454IZW0	Uncharacterized protein OS=Candida albicans Ca529L OX=1325634 GN=L150_01717 PE=4 SV=1	28	3	3	3	74	8	7.24	9.05	90.5	95.8	96.9	110.3	102.5	104	Yes	Yes
A0A454IZX6	Uncharacterized protein OS=Candida albicans Ca529L OX=1325634 GN=L150_01753 PE=4 SV=1	7	2	2	2	176	19.6	9.74	4.55	109.1	105.2	108.2	90.4	91.9	95.3	Yes	Yes
A0A454IZY0	Uncharacterized protein OS=Candida albicans Ca529L OX=1325634 GN=L150_01676 PE=4 SV=1	8	6	8	6	719	82.1	9.69	14.57	101.1	102.8	97.8	98.9	104.1	95.3	Yes	Yes
A0A454IZY1	Uncharacterized protein OS=Candida albicans Ca529L OX=1325634 GN=L150_01737 PE=4 SV=1	7	6	6	6	1011	113.8	5.88	11.15	96.2	97.2	98.8	102	99.2	106.6	Yes	Yes
A0A454IZY8	Uncharacterized protein OS=Candida albicans Ca529L OX=1325634 GN=L150_01764 PE=4 SV=1	2	1	1	1	848	98.9	6.74	0							Yes	No
A0A454IZZ1	Uncharacterized protein OS=Candida albicans Ca529L OX=1325634 GN=L150_01773 PE=4 SV=1	9	7	7	7	696	79.4	5.55	7.16	108.8	104.2	107.6	94.9	93.3	91.2	Yes	Yes
A0A454IZZ6	Glucosamine 6-phosphate N-acetyltransferase OS=Candida albicans Ca529L OX=1325634 GN=L150_01782 PE=3 SV=1	13	2	3	2	149	16.9	6.18	4.53	114.2	115.5	112.4	88.4	84.8	84.7	Yes	Yes
A0A454J009	Uncharacterized protein OS=Candida albicans Ca529L OX=1325634 GN=L150_01797 PE=4 SV=1	12	5	5	5	376	43.3	4.74	11.07	95.7	97.8	98.2	99.2	104	105	Yes	Yes
A0A454J014	Uncharacterized protein OS=Candida albicans Ca529L OX=1325634 GN=L150_01800 PE=3 SV=1	10	18	20	18	1914	215.9	7.49	33.11	99.4	102.5	101.3	98.2	101.4	97.2	Yes	Yes
A0A454J015	Uncharacterized protein OS=Candida albicans Ca529L OX=1325634 GN=L150_01771 PE=4 SV=1	3	2	2	2	728	82.2	6.35	1.82	84.8	106.9	99.7	105.8	98.7	104	Yes	Yes
A0A454J017	Phosphoribosylglycinamide formyltransferase OS=Candida albicans Ca529L OX=1325634 GN=L150_01706 PE=4 SV=1	29	5	10	5	222	24.4	6.8	30.88	91.4	102.5	91.2	106.2	112.9	95.8	Yes	Yes
A0A454J030	Chitin biosynthesis protein CHS5 OS=Candida albicans Ca529L OX=1325634 GN=L150_01808 PE=4 SV=1	20	10	11	1	562	62.1	4.53	17.59	109.1	104.1	105.3	95.3	91.5	94.6	Yes	Yes
A0A454J031	Uncharacterized protein OS=Candida albicans Ca529L OX=1325634 GN=L150_01794 PE=3 SV=1	7	3	4	3	365	40.9	5.3	6.14	98.6	111.3	102.5	96.6	96.2	94.8	Yes	Yes
A0A454J034	Uncharacterized protein OS=Candida albicans Ca529L OX=1325634 GN=L150_01822 PE=4 SV=1	11	4	4	4	339	39.9	5.1	8.55	97.8	96.7	89.1	105.5	105.8	105.1	Yes	Yes
A0A454J038	Branched-chain-amino-acid aminotransferase OS=Candida albicans Ca529L OX=1325634 GN=L150_01818 PE=3 SV=1	28	10	12	3	393	43.8	7.9	16.09	95.2	92	93	105.8	107.5	106.6	Yes	Yes
A0A454J041	Uncharacterized protein OS=Candida albicans Ca529L OX=1325634 GN=L150_01827 PE=4 SV=1	4	2	2	2	336	38.3	9.04	0	96.8	93.4	91.8	115.5	96.2	106.4	Yes	No
A0A454J042	Uncharacterized protein OS=Candida albicans Ca529L OX=1325634 GN=L150_01831 PE=4 SV=1	25	10	14	1	411	46.6	5.67	29.8	111.2	105.4	111.8	92.4	86.6	92.6	Yes	Yes
A0A454J046	Uncharacterized protein OS=Candida albicans Ca529L OX=1325634 GN=L150_01799 PE=3 SV=1	1	1	1	1	1767	200.4	7.34	0							Yes	No
A0A454J047	Gluconokinase OS=Candida albicans Ca529L OX=1325634 GN=L150_01828 PE=3 SV=1	20	3	3	3	189	21.3	5.83	3.66	105.4	105.7	116.1	91.2	80.8	100.8	Yes	Yes
A0A454J051	Uncharacterized protein OS=Candida albicans Ca529L OX=1325634 GN=L150_01814 PE=4 SV=1	8	6	6	6	868	98.5	4.79	6.72	106.3	113.5	105.7	91.9	89.5	93.1	Yes	Yes
A0A454J055	Uncharacterized protein OS=Candida albicans Ca529L OX=1325634 GN=L150_01842 PE=4 SV=1	6	11	11	1	1917	213.9	6.4	10.24	98.6	102.7	100.3	103	96.9	98.5	Yes	Yes
A0A454J056	Homocitrate synthase, mitochondrial OS=Candida albicans Ca529L OX=1325634 GN=L150_01838 PE=3 SV=1	42	15	23	7	417	46.2	5.97	54.95	104.8	106.2	106.9	93.9	93.5	94.7	Yes	Yes
A0A454J063	Farnesyl pyrophosphate synthase OS=Candida albicans Ca529L OX=1325634 GN=L150_01850 PE=3 SV=1	29	12	24	6	351	40.7	4.98	61.62	97.8	98	95.6	101	106.2	101.3	Yes	Yes
A0A454J066	Uncharacterized protein OS=Candida albicans Ca529L OX=1325634 GN=L150_01819 PE=4 SV=1	10	4	4	4	337	39.2	8.5	4.01	95.8	107.1	98.6	93.6	98.3	106.6	Yes	Yes
A0A454J071	Acetyl-CoA acetyltransferase IB OS=Candida albicans Ca529L OX=1325634 GN=L150_01825 PE=3 SV=1	43	14	30	14	402	41.9	6.9	76.58	112.2	107.9	112.5	89.9	88	89.5	Yes	Yes
A0A454J081	Mitochondrial distribution and morphology protein 10 OS=Candida albicans Ca529L OX=1325634 GN=MDM10 PE=3 SV=1	3	1	1	1	473	53.1	9.14	0	83.2	100	101.6	95.2	112.8	107.2	Yes	No
A0A454J099	Uncharacterized protein OS=Candida albicans Ca529L OX=1325634 GN=L150_01874 PE=4 SV=1	4	5	6	5	1608	183.6	6.14	10.92	101.3	115.7	110	86.8	94.3	91.9	Yes	Yes
A0A454J0A5	Uncharacterized protein OS=Candida albicans Ca529L OX=1325634 GN=L150_01884 PE=3 SV=1	24	6	7	6	329	38.5	8.78	6.1	101.6	100.6	101	97.5	103.3	96.1	Yes	Yes
A0A454J0B1	Ribosomal protein L15 OS=Candida albicans Ca529L OX=1325634 GN=L150_01886 PE=3 SV=1	22	5	6	5	283	31.9	9.92	9.05	98.2	104.6	108.1	96.9	100.6	91.5	Yes	Yes
A0A454J0B5	ATP-dependent RNA helicase MAK5 OS=Candida albicans Ca529L OX=1325634 GN=L150_01895 PE=3 SV=1	10	7	7	7	772	86.6	6.77	14.51	107.7	105.4	107.5	94.5	86.9	98.1	Yes	Yes
A0A454J0C6	Thymidylate synthase OS=Candida albicans Ca529L OX=1325634 GN=L150_01905 PE=3 SV=1	15	3	6	3	315	36	6.99	9.98	114	113.9	120.7	81.6	73.4	96.2	Yes	Yes
A0A454J0C7	Uncharacterized protein OS=Candida albicans Ca529L OX=1325634 GN=L150_01823 PE=4 SV=1	16	6	8	6	409	47.3	7.52	19.88	87.3	83.5	85.3	115.9	112.4	115.6	Yes	Yes
A0A454J0D0	Uncharacterized protein OS=Candida albicans Ca529L OX=1325634 GN=L150_01922 PE=4 SV=1	4	1	1	1	517	59.2	8.9	0							Yes	No
A0A454J0D1	Uncharacterized protein OS=Candida albicans Ca529L OX=1325634 GN=L150_01909 PE=4 SV=1	19	6	8	6	327	37.9	9.25	19.76	109.1	105	107.2	95.5	87.3	95.9	Yes	Yes
A0A454J0D3	Uncharacterized protein OS=Candida albicans Ca529L OX=1325634 GN=L150_01921 PE=3 SV=1	2	1	1	1	486	53.8	6.58	2.3	71.2	95.6	99	112.1	112.7	109.5	Yes	Yes
A0A454J0D5	Sulfiredoxin OS=Candida albicans Ca529L OX=1325634 GN=L150_01892 PE=3 SV=1	23	3	3	3	132	14.8	7.14	4.15	100.8	88.7	98.4	110.1	89.1	112.8	Yes	Yes
A0A454J0E2	Uncharacterized protein OS=Candida albicans Ca529L OX=1325634 GN=L150_01916 PE=4 SV=1	36	12	17	12	314	36.2	9.47	32.36	102.7	105.2	104.6	95.7	95.7	96.1	Yes	Yes
A0A454J0F0	2-methoxy-6-polyprenyl-1,4-benzoquinol methylase, mitochondrial OS=Candida albicans Ca529L OX=1325634 GN=COQ5 PE=3 SV=1	14	4	6	4	306	34.3	7.56	7.58	100.6	98.8	103.7	97	97.1	102.8	Yes	Yes
A0A454J0F5	DNA-directed RNA polymerase I and III subunit RPAC1 OS=Candida albicans Ca529L OX=1325634 GN=L150_01919 PE=4 SV=1	19	8	10	8	336	38	6.62	15.73	101.2	103.7	105	100.9	93.6	95.6	Yes	Yes
A0A454J0F6	Uncharacterized protein OS=Candida albicans Ca529L OX=1325634 GN=L150_01913 PE=4 SV=1	6	5	7	5	948	106.6	4.64	9.15	100.3	105.1	111	91.8	102.3	89.5	Yes	Yes
A0A454J0F7	Uncharacterized protein OS=Candida albicans Ca529L OX=1325634 GN=L150_01953 PE=4 SV=1	39	21	40	1	503	54.4	8.34	86.02	83.6	84.6	88.2	113.5	113.3	116.8	Yes	Yes
A0A454J0G1	Uncharacterized protein OS=Candida albicans Ca529L OX=1325634 GN=L150_01937 PE=4 SV=1	18	6	7	6	385	43.1	5.78	11.04	104.6	100.7	103.1	97	94.5	100.2	Yes	Yes
A0A454J0G4	Pyruvate kinase OS=Candida albicans Ca529L OX=1325634 GN=L150_01930 PE=3 SV=1	70	28	272	1	504	55.5	6.8	549.52	96.3	97.6	97.5	101.8	104.7	102.1	Yes	Yes
A0A454J0H7	Replication factor C subunit 1 OS=Candida albicans Ca529L OX=1325634 GN=L150_01962 PE=3 SV=1	17	15	18	15	889	98.4	8.84	23.62	98.2	101.8	101.2	99	99.4	100.4	Yes	Yes
A0A454J0I2	Ribosome biogenesis protein NOP53 OS=Candida albicans Ca529L OX=1325634 GN=L150_01958 PE=3 SV=1	14	6	8	6	416	48.5	9.19	9.12	109.3	114.8	108	85.4	91.7	90.8	Yes	Yes
A0A454J0J0	Uncharacterized protein OS=Candida albicans Ca529L OX=1325634 GN=L150_01951 PE=4 SV=1	2	2	2	2	889	100.4	6.35	1.62	102	107.3	96.5	97.4	91.9	105	Yes	Yes
A0A454J0K0	Uncharacterized protein OS=Candida albicans Ca529L OX=1325634 GN=L150_01955 PE=3 SV=1	27	12	17	12	430	48.3	7.02	41.22	96.4	94.7	95.2	105.7	103	105	Yes	Yes
A0A454J0K9	Uncharacterized protein OS=Candida albicans Ca529L OX=1325634 GN=L150_01989 PE=4 SV=1	5	3	3	2	717	80.3	6.96	0	78.8	86.1	81.7	106.4	141.4	105.6	Yes	No
A0A454J0L0	Isocitrate dehydrogenase [NADP] OS=Candida albicans Ca529L OX=1325634 GN=L150_01971 PE=3 SV=1	38	17	28	1	433	48.5	6.96	54.3	107.4	93.6	98.3	106.9	100.8	93	Yes	Yes
A0A454J0L1	Endoribonuclease YSH1 OS=Candida albicans Ca529L OX=1325634 GN=L150_02005 PE=4 SV=1	5	4	5	4	783	87.6	5.43	6.83	101.5	100.2	100.2	98.2	93.4	106.5	Yes	Yes
A0A454J0L9	Threonine dehydratase OS=Candida albicans Ca529L OX=1325634 GN=L150_02001 PE=3 SV=1	20	10	15	10	569	63.1	6.68	35.81	99.2	101.3	100.7	100.3	98.1	100.4	Yes	Yes
A0A454J0N0	Uncharacterized protein OS=Candida albicans Ca529L OX=1325634 GN=L150_01992 PE=4 SV=1	6	4	4	4	755	86.6	8.87	5.45	96.1	99.6	104.8	103.1	95.1	101.3	Yes	Yes
A0A454J0N4	Uncharacterized protein OS=Candida albicans Ca529L OX=1325634 GN=L150_02028 PE=4 SV=1	2	1	1	1	453	50.9	7.53	1.8	111.7	129.2	121.8	85.8	69	82.4	Yes	Yes
A0A454J0N5	GTP-binding nuclear protein OS=Candida albicans Ca529L OX=1325634 GN=L150_02013 PE=3 SV=1	39	7	16	7	214	24.3	7.02	50.6	102.1	99.2	99.4	100	98.6	100.7	Yes	Yes
A0A454J0P4	Uncharacterized protein OS=Candida albicans Ca529L OX=1325634 GN=L150_02045 PE=4 SV=1	6	2	2	2	269	30.5	5.12	2.81	101	102.4	103.5	98.3	93	101.8	Yes	Yes
A0A454J0P5	Serine/threonine-protein phosphatase 2A 56 kDa regulatory subunit OS=Candida albicans Ca529L OX=1325634 GN=L150_02023 PE=3 SV=1	5	4	5	4	854	94.9	6.19	2.21	100.9	113.5	103.6	99.1	93.3	89.5	Yes	Yes
A0A454J0P9	Uncharacterized protein OS=Candida albicans Ca529L OX=1325634 GN=L150_02046 PE=4 SV=1	2	2	3	2	709	82.2	9.22	0	120.3	112.7	125.7	80.1	84.2	77	Yes	No
A0A454J0Q8	Uncharacterized protein OS=Candida albicans Ca529L OX=1325634 GN=L150_02056 PE=4 SV=1	20	5	6	5	406	45.4	5.25	11.88	102.4	96.1	106.2	102.3	93.6	99.5	Yes	Yes
A0A454J0Q9	Uncharacterized protein OS=Candida albicans Ca529L OX=1325634 GN=L150_02040 PE=4 SV=1	4	1	1	1	981	111.6	6.52	0							Yes	No
A0A454J0S2	Uncharacterized protein OS=Candida albicans Ca529L OX=1325634 GN=L150_02050 PE=4 SV=1	7	2	2	2	391	43	8.38	5.87	90.2	98.7	84.3	106.9	111.7	108.2	Yes	Yes
A0A454J0S9	Uncharacterized protein OS=Candida albicans Ca529L OX=1325634 GN=L150_02085 PE=4 SV=1	13	2	3	2	179	20.5	9.19	2.92	108.6	101.9	100.8	93.4	92.7	102.6	Yes	Yes
A0A454J0T4	Uncharacterized protein OS=Candida albicans Ca529L OX=1325634 GN=L150_02079 PE=4 SV=1	15	6	8	6	367	42.5	9.23	21.49	106.2	101.9	102.8	97.9	92.5	98.7	Yes	Yes
A0A454J0T7	Uncharacterized protein OS=Candida albicans Ca529L OX=1325634 GN=L150_02078 PE=4 SV=1	13	2	2	2	230	26.1	4.73	2.53	100.1	106.8	108.1	85.3	97.9	101.8	Yes	Yes
A0A454J0T8	Ribosomal protein L7/L12 OS=Candida albicans Ca529L OX=1325634 GN=L150_02095 PE=3 SV=1	36	4	6	4	174	18.7	8.25	18.35	108.7	115.6	109.1	89.3	92.3	85	Yes	Yes
A0A454J0U0	Uncharacterized protein OS=Candida albicans Ca529L OX=1325634 GN=L150_02053 PE=4 SV=1	1	1	1	1	865	96.6	7.02	0	77.6	93.5	81.2	130.9	97.1	119.6	Yes	No
A0A454J0V8	DNA-directed RNA polymerase subunit OS=Candida albicans Ca529L OX=1325634 GN=L150_02106 PE=3 SV=1	31	3	4	3	123	13.5	8.28	3.02	106.9	100.3	104.6	94.6	95.5	98.2	Yes	Yes
A0A454J0W2	Mitochondrial inner membrane protease ATP23 OS=Candida albicans Ca529L OX=1325634 GN=L150_02073 PE=3 SV=1	21	5	6	5	238	27.8	7.03	8.96	102.9	112.6	106.4	87.8	98.3	91.9	Yes	Yes
A0A454J0W3	Serine/threonine-protein kinase TOR OS=Candida albicans Ca529L OX=1325634 GN=L150_02109 PE=3 SV=1	6	12	13	12	2482	281.1	7.43	20.64	98	103.4	99.8	99.4	102.2	97.2	Yes	Yes
A0A454J0X0	Vacuolar aspartic protease OS=Candida albicans Ca529L OX=1325634 GN=L150_02116 PE=3 SV=1	16	7	17	7	419	45.4	4.83	38.34	89.1	88.5	89.8	112.7	110.9	109.1	Yes	Yes
A0A454J0X1	Ferrochelatase OS=Candida albicans Ca529L OX=1325634 GN=L150_02125 PE=3 SV=1	30	10	15	10	386	44	7.84	25.92	105.4	102.8	100.9	96.7	92.1	102.1	Yes	Yes
A0A454J0Y0	Uncharacterized protein OS=Candida albicans Ca529L OX=1325634 GN=L150_02118 PE=4 SV=1	35	7	7	7	240	27.2	6.35	16.95	108.2	105.1	109.9	94.7	88	94.1	Yes	Yes
A0A454J0Y1	Mediator of RNA polymerase II transcription subunit 4 OS=Candida albicans Ca529L OX=1325634 GN=MED4 PE=3 SV=1	11	4	4	4	323	37	5.14	7.07	111.6	108.4	101	95.1	91.3	92.6	Yes	Yes
A0A454J0Y3	Uncharacterized protein OS=Candida albicans Ca529L OX=1325634 GN=L150_02051 PE=4 SV=1	43	12	24	1	345	38	5.48	60.88	93.2	99.8	89.1	102.8	108.3	106.7	Yes	Yes
A0A454J0Y5	Transcription initiation factor TFIID subunit 4 OS=Candida albicans Ca529L OX=1325634 GN=L150_02122 PE=4 SV=1	6	3	4	3	363	39.5	9.13	8.51	99.6	105.1	98.1	103	95.1	99.2	Yes	Yes
A0A454J0Z4	Proteasome component PRE2 OS=Candida albicans Ca529L OX=1325634 GN=L150_02061 PE=4 SV=1	24	4	6	4	285	31.3	6.28	14.71	90.1	98.9	97.3	98.1	111.3	104.3	Yes	Yes
A0A454J0Z7	Uncharacterized protein OS=Candida albicans Ca529L OX=1325634 GN=L150_02124 PE=3 SV=1	5	3	3	3	602	70	9.16	4.6	84.3	101.9	113.8	100.6	104.6	94.8	Yes	Yes
A0A454J105	Uncharacterized protein OS=Candida albicans Ca529L OX=1325634 GN=L150_02142 PE=4 SV=1	1	1	1	1	1303	148.5	6.77	4.17	123.5	119	124.4	78.5	72.8	81.7	Yes	Yes
A0A454J116	Ribosomal protein L9 OS=Candida albicans Ca529L OX=1325634 GN=L150_02081 PE=4 SV=1	22	5	5	5	271	30.4	5.3	9.61	103.9	107.2	105.6	93.2	99	91.1	Yes	Yes
A0A454J126	Ribonucleoside-diphosphate reductase small chain 1 OS=Candida albicans Ca529L OX=1325634 GN=L150_02133 PE=4 SV=1	40	17	29	15	394	45.7	5.19	32.52	103.5	100.3	100.6	97.7	97.6	100.3	Yes	Yes
A0A454J135	Uncharacterized protein OS=Candida albicans Ca529L OX=1325634 GN=L150_02143 PE=4 SV=1	2	1	1	1	500	59.3	9.14	2.26	98.4	102.5	96.1	101.8	103	98.1	Yes	Yes
A0A454J136	NAD-specific glutamate dehydrogenase OS=Candida albicans Ca529L OX=1325634 GN=L150_02165 PE=3 SV=1	19	18	27	18	1056	119.7	6.06	51.71	84.7	83.6	86.3	115.1	114	116.4	Yes	Yes
A0A454J141	Uncharacterized protein OS=Candida albicans Ca529L OX=1325634 GN=L150_02181 PE=3 SV=1	6	2	2	2	325	35.4	8.57	3.22	113.1	103.4	104.9	97	89.8	91.8	Yes	Yes
A0A454J142	Ribosome biogenesis protein NSA1 OS=Candida albicans Ca529L OX=1325634 GN=L150_02171 PE=4 SV=1	12	4	6	4	406	45.9	5.81	15.08	100.5	98.8	100	103.1	95.7	101.8	Yes	Yes
A0A454J146	V-type proton ATPase subunit C OS=Candida albicans Ca529L OX=1325634 GN=L150_02192 PE=3 SV=1	38	14	19	14	388	44.7	6.21	25.3	104.1	103.8	100.8	97.4	97.1	96.8	Yes	Yes
A0A454J148	Uncharacterized protein OS=Candida albicans Ca529L OX=1325634 GN=L150_02168 PE=4 SV=1	5	2	2	2	666	68.3	10.01	5.75	88.8	100.7	89.9	116.7	103.3	100.6	Yes	Yes
A0A454J154	Uncharacterized protein OS=Candida albicans Ca529L OX=1325634 GN=L150_02164 PE=4 SV=1	15	5	5	5	446	48.5	8.51	8.2	93.8	91.5	95.1	103.5	109.1	107	Yes	Yes
A0A454J157	Uncharacterized protein OS=Candida albicans Ca529L OX=1325634 GN=L150_02187 PE=4 SV=1	23	18	31	18	927	104.3	8.91	44.56	98.8	103.1	97.4	100.9	106.8	93	Yes	Yes
A0A454J159	18S rRNA biogenesis protein RCL1 OS=Candida albicans Ca529L OX=1325634 GN=L150_02121 PE=4 SV=1	9	3	3	3	371	40.4	8.35	3.74	101.8	117.6	94.9	84.8	99.9	101.2	Yes	Yes
A0A454J173	Uncharacterized protein OS=Candida albicans Ca529L OX=1325634 GN=L150_02229 PE=4 SV=1	4	2	2	2	539	54.8	4.78	4.37	145.7	139.2	147.9	54.3	53.9	59	Yes	Yes
A0A454J178	Uncharacterized protein OS=Candida albicans Ca529L OX=1325634 GN=L150_02186 PE=4 SV=1	35	10	17	1	326	37.3	5.77	25	94.7	88.9	89.7	109.5	108.2	109	Yes	Yes
A0A454J185	Ribosomal RNA-processing protein 8 OS=Candida albicans Ca529L OX=1325634 GN=L150_02217 PE=3 SV=1	12	5	6	5	428	49.6	9.5	7.19	105.9	103.4	104.6	99.6	92.9	93.5	Yes	Yes
A0A454J198	Uncharacterized protein (Fragment) OS=Candida albicans Ca529L OX=1325634 GN=L150_02233 PE=4 SV=1	11	5	6	5	472	55.5	4.81	9.54	108.1	106.4	110.8	87.8	95.2	91.6	Yes	Yes
A0A454J1A4	Uncharacterized protein OS=Candida albicans Ca529L OX=1325634 GN=L150_02249 PE=4 SV=1	3	2	2	2	637	74.1	8.75	2.68	99.7	88.6	93.9	106.3	108.4	103.2	Yes	Yes
A0A454J1B3	Inorganic pyrophosphatase OS=Candida albicans Ca529L OX=1325634 GN=L150_02251 PE=4 SV=1	72	17	39	17	288	32.1	5.26	67.81	103.4	104.8	104	94.4	99.3	94.2	Yes	Yes
A0A454J1D5	Uncharacterized protein OS=Candida albicans Ca529L OX=1325634 GN=L150_02255 PE=3 SV=1	10	3	3	2	361	40.2	6.92	5.52	95.3	97.3	96.1	99.8	112.8	98.7	Yes	Yes
A0A454J1D6	Uncharacterized protein OS=Candida albicans Ca529L OX=1325634 GN=L150_02246 PE=4 SV=1	26	22	33	7	1081	117.9	6.19	53.34	111.2	111.9	108.5	89.4	91.7	87.3	Yes	Yes
A0A454J1D7	Uncharacterized protein OS=Candida albicans Ca529L OX=1325634 GN=L150_02289 PE=4 SV=1	64	8	19	1	204	21.7	4.69	17.01	84.3	77.3	85.8	118.5	115.3	118.8	Yes	Yes
A0A454J1E1	Uncharacterized protein OS=Candida albicans Ca529L OX=1325634 GN=L150_02224 PE=4 SV=1	3	3	3	3	1152	132.1	7.43	5.12	96.8	111.1	94.2	102.7	96.4	98.9	Yes	Yes
A0A454J1E7	Uncharacterized protein OS=Candida albicans Ca529L OX=1325634 GN=L150_02275 PE=4 SV=1	39	7	12	1	193	22	9.14	21.64	102.1	103.8	97.1	101.3	104.2	91.4	Yes	Yes
A0A454J1E9	NAD(P)H:quinone oxidoreductase, type IV OS=Candida albicans Ca529L OX=1325634 GN=L150_02234 PE=4 SV=1	31	4	10	4	201	21.7	7.06	22.07	90.3	91.9	90.2	104.6	112.3	110.7	Yes	Yes
A0A454J1F2	Uncharacterized protein OS=Candida albicans Ca529L OX=1325634 GN=L150_02303 PE=4 SV=1	1	1	1	1	857	99.5	5.22	1.82	97.1	91.8	83.5	120.5	100.5	106.4	Yes	Yes
A0A454J1G0	Uncharacterized protein OS=Candida albicans Ca529L OX=1325634 GN=L150_02276 PE=4 SV=1	4	3	3	3	511	58.2	6.34	8.11	102	99.6	97.8	101.8	103.7	95.1	Yes	Yes
A0A454J1H0	2-isopropylmalate synthase OS=Candida albicans Ca529L OX=1325634 GN=L150_02339 PE=3 SV=1	15	10	15	8	571	63.4	5.57	27.4	83.6	82.3	83.3	117.3	119.1	114.4	Yes	Yes
A0A454J1I0	Sulfurtransferase OS=Candida albicans Ca529L OX=1325634 GN=L150_02360 PE=4 SV=1	23	7	9	1	331	37.8	5.78	13.25							Yes	No
A0A454J1I2	Uncharacterized protein OS=Candida albicans Ca529L OX=1325634 GN=L150_02284 PE=4 SV=1	3	1	1	1	337	37.7	5.26	2.28	96.6	104.7	106.2	105.7	86.6	100.2	Yes	Yes
A0A454J1I4	T-complex protein 1 subunit beta OS=Candida albicans Ca529L OX=1325634 GN=L150_02317 PE=3 SV=1	35	16	23	2	526	56.8	5.97	46.87	99.2	96.5	99.8	100.8	103.2	100.5	Yes	Yes
A0A454J1J6	Asparagine synthetase [glutamine-hydrolyzing] 2 OS=Candida albicans Ca529L OX=1325634 GN=L150_02277 PE=4 SV=1	47	25	41	25	573	64.6	6.11	75.39	106.9	104.6	107.3	94.3	94.1	92.8	Yes	Yes
A0A454J1K1	Uncharacterized protein OS=Candida albicans Ca529L OX=1325634 GN=L150_02315 PE=4 SV=1	11	5	5	5	467	53.1	8.25	7.86	94	90.2	94.1	107.7	107.9	106.1	Yes	Yes
A0A454J1K3	Kinase OS=Candida albicans Ca529L OX=1325634 GN=L150_02337 PE=3 SV=1	3	1	1	1	350	39.4	4.81	1.66	100.5	98	90.5	94.2	103.3	113.4	Yes	Yes
A0A454J1K7	Tafazzin family protein OS=Candida albicans Ca529L OX=1325634 GN=L150_02302 PE=3 SV=1	4	1	1	1	410	47.2	7.01	0							Yes	No
A0A454J1L3	Uncharacterized protein OS=Candida albicans Ca529L OX=1325634 GN=L150_02347 PE=4 SV=1	9	1	2	1	80	9.4	9.85	6.43	108.6	105.2	107.1	92.7	96	90.4	Yes	Yes
A0A454J1P4	Uncharacterized protein OS=Candida albicans Ca529L OX=1325634 GN=L150_02377 PE=4 SV=1	9	2	2	2	265	30.6	4.7	1.84	103.4	117	92.2	99.2	89.3	99	Yes	Yes
A0A454J1Q0	Uncharacterized protein OS=Candida albicans Ca529L OX=1325634 GN=L150_02416 PE=4 SV=1	17	37	49	1	2415	265.7	5.48	85.6	106.5	102.7	105.4	97.9	86.1	101.5	Yes	Yes
A0A454J1Q3	Uncharacterized protein OS=Candida albicans Ca529L OX=1325634 GN=L150_02341 PE=4 SV=1	1	1	1	1	986	113	8.29	0	96.5	91	92.5	96.3	107.3	116.5	Yes	No
A0A454J1S1	Uncharacterized protein OS=Candida albicans Ca529L OX=1325634 GN=L150_02407 PE=4 SV=1	3	2	3	2	970	111.7	5.72	3.32	96.6	88.6	95.3	112.2	98.5	108.9	Yes	Yes
A0A454J1S4	Enoyl-[acyl-carrier-protein] reductase [NADPH, B-specific] 1, mitochondrial OS=Candida albicans Ca529L OX=1325634 GN=L150_02456 PE=4 SV=1	32	8	16	8	364	39.9	6.33	34.04	92.8	90	93.3	108.4	101.7	113.8	Yes	Yes
A0A454J1S6	6-phosphogluconolactonase OS=Candida albicans Ca529L OX=1325634 GN=L150_02361 PE=4 SV=1	20	6	11	6	348	38.7	7.02	16.09	91	98.4	89.1	107.2	114.9	99.4	Yes	Yes
A0A454J1T7	Uncharacterized protein OS=Candida albicans Ca529L OX=1325634 GN=L150_02429 PE=4 SV=1	5	2	3	2	403	47.4	4.82	6.82	95.1	107.6	98.6	99	87.2	112.5	Yes	Yes
A0A454J1V2	Uncharacterized protein OS=Candida albicans Ca529L OX=1325634 GN=L150_02486 PE=3 SV=1	20	3	5	3	194	22.2	8.92	10.38	100	101.1	106.6	93.3	106.2	92.9	Yes	Yes
A0A454J1V8	Ras-like protein 1 OS=Candida albicans Ca529L OX=1325634 GN=L150_02386 PE=4 SV=1	41	9	20	9	291	32.5	4.67	37.91	96.5	97.4	98.9	103.8	99.9	103.6	Yes	Yes
A0A454J1W2	Mitochondrial import inner membrane translocase subunit TIM44 OS=Candida albicans Ca529L OX=1325634 GN=L150_02460 PE=3 SV=1	43	15	16	15	424	47.5	8.9	30.36	102.1	105.5	101.9	95.7	100	94.8	Yes	Yes
A0A454J1W8	Malate dehydrogenase OS=Candida albicans Ca529L OX=1325634 GN=L150_02411 PE=3 SV=1	40	10	16	10	342	35.8	7.53	45.41	97.9	93.8	97.8	99.4	96.1	115	Yes	Yes
A0A454J1X2	Uncharacterized protein OS=Candida albicans Ca529L OX=1325634 GN=L150_02470 PE=4 SV=1	5	1	1	1	207	23.7	9.06	0	93.3	118	79.7	97.7	90.9	120.3	Yes	No
A0A454J1Y4	Uncharacterized protein OS=Candida albicans Ca529L OX=1325634 GN=L150_02522 PE=4 SV=1	22	7	9	4	293	32.4	9.07	24.14	97	94.9	94.5	103.7	107.6	102.3	Yes	Yes
A0A454J1Y5	Uncharacterized protein OS=Candida albicans Ca529L OX=1325634 GN=L150_02490 PE=4 SV=1	14	6	6	6	436	49.4	9.42	11.37	97	101.7	113.2	96.7	96.5	94.7	Yes	Yes
A0A454J1Y6	Uncharacterized protein OS=Candida albicans Ca529L OX=1325634 GN=L150_02468 PE=4 SV=1	11	7	9	7	696	78.1	5.48	11.28	100.1	103.1	99.7	94	103.3	99.7	Yes	Yes
A0A454J1Y8	Uncharacterized protein OS=Candida albicans Ca529L OX=1325634 GN=L150_02428 PE=4 SV=1	19	6	6	6	340	36	5.07	14.82	106.4	107.3	107.7	89.1	96.5	92.9	Yes	Yes
A0A454J204	Uncharacterized protein OS=Candida albicans Ca529L OX=1325634 GN=L150_02488 PE=4 SV=1	10	2	4	2	253	28.4	5.45	9.89	102.6	104.8	97.3	95.7	98.2	101.3	Yes	Yes
A0A454J205	26S protease regulatory subunit 4 OS=Candida albicans Ca529L OX=1325634 GN=L150_02464 PE=3 SV=1	29	11	16	11	441	48.9	5.66	41.75	101.3	100.5	101.5	98.2	99.4	99.1	Yes	Yes
A0A454J225	Mitochondrial zinc maintenance protein 1, mitochondrial OS=Candida albicans Ca529L OX=1325634 GN=L150_02469 PE=4 SV=1	31	3	8	3	117	13.1	9.26	18.14	104.9	111.1	112.8	89.8	91.3	90.2	Yes	Yes
A0A454J240	Uncharacterized protein OS=Candida albicans Ca529L OX=1325634 GN=L150_02494 PE=4 SV=1	6	1	1	1	242	27.6	5.34	0							Yes	No
A0A454J254	Uncharacterized protein OS=Candida albicans Ca529L OX=1325634 GN=L150_02517 PE=4 SV=1	47	37	59	18	811	89.1	5.58	120.84	95.7	94.7	95.3	103.8	106.1	104.4	Yes	Yes
A0A454J257	Serine/threonine-protein phosphatase OS=Candida albicans Ca529L OX=1325634 GN=L150_02598 PE=3 SV=1	10	5	6	5	564	64	7.17	13.89	103.5	103.9	102.8	94.4	100.3	95.1	Yes	Yes
A0A454J262	Uncharacterized protein OS=Candida albicans Ca529L OX=1325634 GN=L150_02527 PE=4 SV=1	2	1	1	1	374	42.6	6.07	1.95	82.1	81	79.1	119	119.3	119.6	Yes	Yes
A0A454J264	Proteasome endopeptidase complex OS=Candida albicans Ca529L OX=1325634 GN=L150_02509 PE=3 SV=1	60	13	17	13	247	27.4	7.18	35.51	99.4	96.8	99.6	103.3	97.6	103.4	Yes	Yes
A0A454J268	Uncharacterized protein OS=Candida albicans Ca529L OX=1325634 GN=L150_02532 PE=4 SV=1	2	3	4	3	1209	139.1	5.71	6.99	95.3	98.6	98.3	104.5	100.1	103.2	Yes	Yes
A0A454J281	Uncharacterized protein OS=Candida albicans Ca529L OX=1325634 GN=L150_02582 PE=4 SV=1	2	5	5	5	2835	318.7	6.24	6.39	99.8	100	106.5	98.7	91.7	103.4	Yes	Yes
A0A454J283	Actin cytoskeleton-regulatory complex protein END3 OS=Candida albicans Ca529L OX=1325634 GN=L150_02570 PE=4 SV=1	28	9	10	9	396	44.9	5.03	26.26	102.2	100.4	102.8	99.3	97.7	97.5	Yes	Yes
A0A454J286	Uncharacterized protein OS=Candida albicans Ca529L OX=1325634 GN=L150_02554 PE=4 SV=1	4	1	1	1	210	24.4	7.96	0							Yes	No
A0A454J287	Uncharacterized protein OS=Candida albicans Ca529L OX=1325634 GN=L150_02552 PE=4 SV=1	12	4	4	4	311	34.6	5.39	6.9	110.6	111.9	111.4	93.3	85.9	86.9	Yes	Yes
A0A454J294	Ribosomal protein L30 OS=Candida albicans Ca529L OX=1325634 GN=L150_02540 PE=4 SV=1	36	4	4	4	96	11.2	10.04	7.18	110.1	110	105	89.1	96.1	89.8	Yes	Yes
A0A454J2A0	Uncharacterized protein OS=Candida albicans Ca529L OX=1325634 GN=L150_02648 PE=4 SV=1	7	4	4	4	801	92.6	5.94	4.13	99.8	96.3	99.5	102.3	96.9	105.2	Yes	Yes
A0A454J2A1	Uncharacterized protein OS=Candida albicans Ca529L OX=1325634 GN=L150_02590 PE=4 SV=1	37	12	20	12	386	43.3	9.31	31.03	92.7	93	91.3	107.6	110.7	104.7	Yes	Yes
A0A454J2A6	Uncharacterized protein OS=Candida albicans Ca529L OX=1325634 GN=L150_02575 PE=3 SV=1	30	9	11	8	410	43.8	5.2	17.03	97	90.3	92.5	109.4	104	106.8	Yes	Yes
A0A454J2A7	Orotidine 5'-phosphate decarboxylase OS=Candida albicans Ca529L OX=1325634 GN=L150_02566 PE=3 SV=1	37	11	15	1	270	30	5.58	26.23	114.9	112.4	111.4	86.7	86.5	88.1	Yes	Yes
A0A454J2A9	Uncharacterized protein OS=Candida albicans Ca529L OX=1325634 GN=L150_02579 PE=4 SV=1	9	5	7	5	620	69.5	5.66	7.47	91.3	92.8	93.8	108.9	104.5	108.7	Yes	Yes
A0A454J2B1	ATP-dependent RNA helicase DBP5 OS=Candida albicans Ca529L OX=1325634 GN=L150_02613 PE=3 SV=1	27	15	25	2	540	60.2	5.76	53.36	100.9	102.8	103.1	96.7	99.2	97.3	Yes	Yes
A0A454J2C4	Uncharacterized protein OS=Candida albicans Ca529L OX=1325634 GN=L150_02597 PE=3 SV=1	23	16	20	16	752	87.1	8.5	37.05	99.7	97.2	100.1	104.2	95.3	103.4	Yes	Yes
A0A454J2C9	Coatomer subunit alpha OS=Candida albicans Ca529L OX=1325634 GN=L150_02599 PE=4 SV=1	30	32	51	1	1221	138.1	5.87	106.54	91.4	109.4	97	98.8	103.6	99.8	Yes	Yes
A0A454J2D8	Uncharacterized protein OS=Candida albicans Ca529L OX=1325634 GN=L150_02596 PE=4 SV=1	3	1	1	1	400	45.2	6.96	0	95.9	116	92.5	103.2	86.1	106.2	Yes	No
A0A454J2D9	Mitochondrial pyruvate carrier OS=Candida albicans Ca529L OX=1325634 GN=L150_02689 PE=3 SV=1	7	1	2	1	117	13.4	8.46	2.05	101.1	101.7	105.7	101.4	85.6	104.5	Yes	Yes
A0A454J2E0	Beta-glucosidase OS=Candida albicans Ca529L OX=1325634 GN=L150_02609 PE=3 SV=1	6	5	5	5	865	97.3	5.68	12.36	80.6	80.1	81.9	123.7	117	116.7	Yes	Yes
A0A454J2E3	NADH dehydrogenase [ubiquinone] 1 alpha subcomplex subunit OS=Candida albicans Ca529L OX=1325634 GN=L150_02646 PE=3 SV=1	29	4	5	4	140	16.2	9.13	13.73	90.2	93.5	86.9	111	112.8	105.6	Yes	Yes
A0A454J2F8	Uncharacterized protein OS=Candida albicans Ca529L OX=1325634 GN=L150_02626 PE=4 SV=1	13	5	5	5	414	46	4.64	8.69	114.4	113.4	111.4	82.9	92.4	85.5	Yes	Yes
A0A454J2F9	Uncharacterized protein OS=Candida albicans Ca529L OX=1325634 GN=L150_02654 PE=4 SV=1	30	2	2	2	74	8.3	9.13	2.48	93.7	90.1	77.9	111	120.7	106.5	Yes	Yes
A0A454J2G2	Uncharacterized protein OS=Candida albicans Ca529L OX=1325634 GN=L150_02666 PE=4 SV=1	7	1	2	1	110	13.1	10.05	2.3	96.1	98.8	92.5	103.3	109.9	99.4	Yes	Yes
A0A454J2H8	Uncharacterized protein OS=Candida albicans Ca529L OX=1325634 GN=L150_02640 PE=4 SV=1	13	9	12	9	743	85	6.21	8.08	101.9	100.8	103.2	98	96	100	Yes	Yes
A0A454J2I0	Uncharacterized protein OS=Candida albicans Ca529L OX=1325634 GN=L150_02649 PE=4 SV=1	26	11	14	11	499	55	5.52	15.39	92.7	96.1	97.7	104.7	100.6	108.1	Yes	Yes
A0A454J2I9	Structural maintenance of chromosomes protein OS=Candida albicans Ca529L OX=1325634 GN=L150_02697 PE=3 SV=1	8	10	11	10	1235	142	6.18	12.53	122	123	124.1	76.4	79	75.6	Yes	Yes
A0A454J2J4	Uncharacterized protein OS=Candida albicans Ca529L OX=1325634 GN=L150_02709 PE=4 SV=1	5	1	1	1	335	36.8	6.4	0	106	112.4	131.9	80.9	68.9	99.9	Yes	No
A0A454J2J5	Phospholipid-transporting ATPase OS=Candida albicans Ca529L OX=1325634 GN=L150_02752 PE=3 SV=1	10	13	15	13	1479	168.5	6.35	17.9	95.4	98.2	94.9	98.8	106.2	106.6	Yes	Yes
A0A454J2K8	Uncharacterized protein OS=Candida albicans Ca529L OX=1325634 GN=L150_02682 PE=4 SV=1	16	3	3	3	232	26	5.76	6.95	98.9	97.6	97.3	103.2	98.2	104.7	Yes	Yes
A0A454J2L2	Purine nucleoside phosphorylase OS=Candida albicans Ca529L OX=1325634 GN=L150_02745 PE=3 SV=1	44	9	12	9	307	33.4	6.18	21.47	92.2	92.4	94.2	107.9	102.4	110.9	Yes	Yes
A0A454J2L4	Uncharacterized protein OS=Candida albicans Ca529L OX=1325634 GN=L150_02665 PE=4 SV=1	9	1	3	1	120	14.3	4.7	4.01	164.1	158.2	156.4	38.7	43.1	39.5	Yes	Yes
A0A454J2M3	20S-pre-rRNA D-site endonuclease NOB1 OS=Candida albicans Ca529L OX=1325634 GN=L150_02793 PE=3 SV=1	3	2	3	2	466	52.5	7.4	1.8	101.4	112.8	103.6	97.1	92.9	92.2	Yes	Yes
A0A454J2N6	Uncharacterized protein OS=Candida albicans Ca529L OX=1325634 GN=L150_02803 PE=4 SV=1	1	1	1	1	682	79.2	5.53	2.63	103.3	105.9	108.7	96.4	86	99.7	Yes	Yes
A0A454J2P2	AP-3 complex subunit delta OS=Candida albicans Ca529L OX=1325634 GN=L150_02686 PE=3 SV=1	2	2	2	2	1099	125	5.02	4.42	106.4	96.3	98.9	89.3	99.1	110	Yes	Yes
A0A454J2P3	Uncharacterized protein OS=Candida albicans Ca529L OX=1325634 GN=L150_02737 PE=4 SV=1	3	2	2	2	490	54.2	8.84	1.79	109.5	122.7	102.4	81.4	98.6	85.4	Yes	Yes
A0A454J2P7	Uncharacterized protein OS=Candida albicans Ca529L OX=1325634 GN=L150_02722 PE=4 SV=1	9	12	12	12	1445	165.7	5.38	20.74	92.2	95.9	93.2	108.8	106.3	103.6	Yes	Yes
A0A454J2Q3	Glutaredoxin-like protein OS=Candida albicans Ca529L OX=1325634 GN=L150_02747 PE=3 SV=1	36	2	2	2	78	9.3	7.96	2.98	100.9	112.2	107.6	96.2	80.6	102.5	Yes	Yes
A0A454J2Q7	Uncharacterized protein OS=Candida albicans Ca529L OX=1325634 GN=L150_02730 PE=4 SV=1	17	8	11	8	527	58.3	5.35	18.85	101.6	102.6	103.2	98.3	97.7	96.6	Yes	Yes
A0A454J2R8	Uncharacterized protein OS=Candida albicans Ca529L OX=1325634 GN=L150_02781 PE=4 SV=1	3	1	1	1	514	59.9	5.06	0	86.5	105.7	103	94.6	91.9	118.3	Yes	No
A0A454J2S9	Uncharacterized protein OS=Candida albicans Ca529L OX=1325634 GN=L150_02769 PE=4 SV=1	22	15	29	15	574	63.5	8.76	54.65	89.1	90.9	87	111.2	112.6	109.1	Yes	Yes
A0A454J2T4	Uncharacterized protein OS=Candida albicans Ca529L OX=1325634 GN=L150_02761 PE=4 SV=1	32	2	2	2	94	10.9	7.05	0	126.4	87.6	83.1	95.5	90.4	117.1	Yes	No
A0A454J2U0	Uncharacterized protein OS=Candida albicans Ca529L OX=1325634 GN=L150_02768 PE=4 SV=1	41	36	58	13	1047	121.2	5.41	114	80.8	80.3	80	120.5	119.7	118.7	Yes	Yes
A0A454J2V0	Uncharacterized protein OS=Candida albicans Ca529L OX=1325634 GN=L150_02778 PE=4 SV=1	3	2	2	2	701	80.7	8.72	5.63	98.3	97	100.7	111.4	88.3	104.3	Yes	Yes
A0A454J2V5	Uncharacterized protein OS=Candida albicans Ca529L OX=1325634 GN=L150_02748 PE=4 SV=1	26	8	9	8	333	37.5	8.28	18.96	83.8	80.6	78.6	118.5	113.7	124.9	Yes	Yes
A0A454J2W0	Uncharacterized protein OS=Candida albicans Ca529L OX=1325634 GN=L150_02859 PE=4 SV=1	1	1	1	1	1120	129	7.81	0							Yes	No
A0A454J2W3	Uncharacterized protein OS=Candida albicans Ca529L OX=1325634 GN=L150_02885 PE=3 SV=1	5	2	2	2	363	39.6	9.17	4.7	96.8	100.4	96.2	102.7	93	111	Yes	Yes
A0A454J309	Uncharacterized protein OS=Candida albicans Ca529L OX=1325634 GN=L150_02851 PE=4 SV=1	5	3	4	3	697	78.3	6.81	10.95	102.9	115.1	109.1	93.7	85.9	93.3	Yes	Yes
A0A454J313	Uncharacterized protein OS=Candida albicans Ca529L OX=1325634 GN=L150_02800 PE=3 SV=1	15	4	5	4	249	28.6	6.96	8.9	95.8	93.1	92	107.7	106	105.6	Yes	Yes
A0A454J318	V-type proton ATPase proteolipid subunit OS=Candida albicans Ca529L OX=1325634 GN=L150_02861 PE=3 SV=1	11	1	2	1	160	16.2	7.66	8.49	103	99.9	104.1	100	91.8	101.2	Yes	Yes
A0A454J319	Uncharacterized protein OS=Candida albicans Ca529L OX=1325634 GN=L150_02920 PE=4 SV=1	10	11	14	11	1075	123.6	5.44	13.83	101	101.5	100.9	101	95.3	100.4	Yes	Yes
A0A454J321	Thiamine thiazole synthase OS=Candida albicans Ca529L OX=1325634 GN=THI4 PE=3 SV=1	58	20	97	20	354	38.1	6.27	186.45	112.9	110.4	113.7	88	86.9	88	Yes	Yes
A0A454J326	Uncharacterized protein OS=Candida albicans Ca529L OX=1325634 GN=L150_02871 PE=4 SV=1	6	3	3	3	550	63.5	7.8	2.04	115.3	106.5	103.4	99.7	78.5	96.6	Yes	Yes
A0A454J330	Tricarboxylate transporter OS=Candida albicans Ca529L OX=1325634 GN=L150_02850 PE=3 SV=1	24	5	5	5	294	31.4	9.85	7.54	106.5	101	104.8	101	86.2	100.5	Yes	Yes
A0A454J339	Uncharacterized protein OS=Candida albicans Ca529L OX=1325634 GN=L150_02914 PE=4 SV=1	18	2	3	2	170	18.1	9.01	6.5	62.6	71.7	67.5	135	178	85.1	Yes	Yes
A0A454J344	Phosphoribosylaminoimidazole carboxylase OS=Candida albicans Ca529L OX=1325634 GN=L150_02874 PE=3 SV=1	13	6	10	6	568	62.3	6.4	22.34	101.8	107.7	100.6	95.3	100	94.7	Yes	Yes
A0A454J345	Uncharacterized protein OS=Candida albicans Ca529L OX=1325634 GN=L150_02877 PE=3 SV=1	8	3	3	3	415	46.8	6.9	4.59	117.2	100.9	101.5	86.3	94.5	99.7	Yes	Yes
A0A454J348	Uncharacterized protein OS=Candida albicans Ca529L OX=1325634 GN=L150_02966 PE=4 SV=1	2	1	1	1	594	68.2	6.89	2.53	106.5	103	102.6	94.5	92.2	101.1	Yes	Yes
A0A454J351	Uncharacterized protein OS=Candida albicans Ca529L OX=1325634 GN=L150_02884 PE=4 SV=1	8	1	1	1	136	15.6	9.5	2.06	125.6	132.7	130.7	67.6	65.8	77.6	Yes	Yes
A0A454J352	Peptidyl-prolyl cis-trans isomerase OS=Candida albicans Ca529L OX=1325634 GN=L150_02978 PE=3 SV=1	15	3	3	3	263	28.7	6.1	2.12	87	107.9	82.6	122.5	121.5	78.5	Yes	Yes
A0A454J377	Uncharacterized protein OS=Candida albicans Ca529L OX=1325634 GN=L150_02970 PE=4 SV=1	2	2	2	2	902	102.6	6.99	2.3	103.7	99.4	105.7	99.8	97.4	94.1	Yes	Yes
A0A454J378	Uncharacterized protein OS=Candida albicans Ca529L OX=1325634 GN=L150_02922 PE=4 SV=1	5	2	2	2	415	47.4	5.5	2.16	125.1	124	110.1	84.3	83.1	73.5	Yes	Yes
A0A454J383	Branched-chain-amino-acid aminotransferase OS=Candida albicans Ca529L OX=1325634 GN=L150_02982 PE=3 SV=1	31	11	23	11	369	40.8	6.2	37.68	102.1	97.6	98.7	100.2	102.3	99.1	Yes	Yes
A0A454J384	Uncharacterized protein OS=Candida albicans Ca529L OX=1325634 GN=L150_02932 PE=4 SV=1	1	1	1	1	576	66.2	6.2	2.29	89.5	85.6	103.8	105	112.6	103.5	Yes	Yes
A0A454J385	Uncharacterized protein OS=Candida albicans Ca529L OX=1325634 GN=L150_02915 PE=4 SV=1	24	6	10	2	248	27.2	5.96	23.01	88.6	88.1	92.6	115.3	106.3	109	Yes	Yes
A0A454J395	Uncharacterized protein OS=Candida albicans Ca529L OX=1325634 GN=L150_02964 PE=4 SV=1	3	3	4	3	783	85.5	6.73	5.96	110.9	111.5	117.4	88.6	87.3	84.3	Yes	Yes
A0A454J3A2	Multidrug resistance protein CDR1 OS=Candida albicans Ca529L OX=1325634 GN=L150_02945 PE=3 SV=1	17	23	29	10	1501	169.7	7.05	54.57	103.7	106.7	104.1	92.9	97.7	95	Yes	Yes
A0A454J3A8	Metacaspase-1 OS=Candida albicans Ca529L OX=1325634 GN=L150_02942 PE=4 SV=1	13	4	6	4	448	49.2	5.69	12.03	95.6	100.7	93	103.5	107.9	99.4	Yes	Yes
A0A454J3B6	Uncharacterized protein OS=Candida albicans Ca529L OX=1325634 GN=L150_03022 PE=4 SV=1	31	15	32	11	412	47	8.38	79.14	100.8	99.9	97.8	100.5	100.2	100.7	Yes	Yes
A0A454J3B7	Uncharacterized protein OS=Candida albicans Ca529L OX=1325634 GN=L150_02913 PE=4 SV=1	3	3	3	3	839	96.9	8.05	6.25	104.1	94.3	99.7	98.8	100.3	102.8	Yes	Yes
A0A454J3C5	Uncharacterized protein OS=Candida albicans Ca529L OX=1325634 GN=L150_03032 PE=3 SV=1	6	3	3	3	592	65.7	6.99	1.84	101.2	100.2	106.3	98.2	97.5	96.6	Yes	Yes
A0A454J3D3	Uncharacterized protein OS=Candida albicans Ca529L OX=1325634 GN=L150_02941 PE=4 SV=1	28	4	6	4	184	21.1	5.64	5.25	103.5	97	107.7	91	101.7	99.1	Yes	Yes
A0A454J3D7	Proteasome component PRE3 OS=Candida albicans Ca529L OX=1325634 GN=L150_02979 PE=4 SV=1	22	4	8	4	214	23.3	6.89	11.29	106.2	96.8	105.6	97.4	91.5	102.4	Yes	Yes
A0A454J3D9	Uncharacterized protein OS=Candida albicans Ca529L OX=1325634 GN=L150_02994 PE=4 SV=1	32	9	22	9	191	20.5	6.65	27.88	93.5	106	95.1	101.9	107.8	95.7	Yes	Yes
A0A454J3E0	ATP-dependent RNA helicase DBP10 OS=Candida albicans Ca529L OX=1325634 GN=L150_02939 PE=3 SV=1	3	3	3	3	908	103.5	9.07	7.3	105.4	119.6	116.6	82.4	90.5	85.5	Yes	Yes
A0A454J3E3	60S ribosomal protein L18 OS=Candida albicans Ca529L OX=1325634 GN=L150_02933 PE=4 SV=1	37	8	16	8	186	20.8	11.8	34.54	121	103.4	113.9	90.6	77.6	93.5	Yes	Yes
A0A454J3F2	Uncharacterized protein OS=Candida albicans Ca529L OX=1325634 GN=L150_02999 PE=4 SV=1	15	6	6	6	507	58.1	9.07	4.64	97.5	97.1	94.8	105.9	96.3	108.5	Yes	Yes
A0A454J3F7	Uncharacterized protein OS=Candida albicans Ca529L OX=1325634 GN=L150_03079 PE=4 SV=1	3	1	1	1	500	57.4	5.33	2.26	103.7	101.2	99.6	123.9	79	92.6	Yes	Yes
A0A454J3G0	Uncharacterized protein OS=Candida albicans Ca529L OX=1325634 GN=L150_03009 PE=4 SV=1	11	5	9	5	510	56.6	5.92	11.91	102.1	108.8	110.5	95	90	93.6	Yes	Yes
A0A454J3G2	Uncharacterized protein OS=Candida albicans Ca529L OX=1325634 GN=L150_02981 PE=4 SV=1	12	6	6	6	588	63.6	8	5.14	88.7	96.5	86.8	104.6	115.8	107.6	Yes	Yes
A0A454J3H2	RNA polymerase II holoenzyme cyclin-like subunit OS=Candida albicans Ca529L OX=1325634 GN=L150_02997 PE=3 SV=1	3	2	2	2	433	50.2	6	4.58	104.9	110.9	100	96.1	93.2	94.9	Yes	Yes
A0A454J3I0	Uncharacterized protein OS=Candida albicans Ca529L OX=1325634 GN=L150_03073 PE=3 SV=1	40	35	66	9	1021	114.2	5.01	144.35	98.5	96	96.8	104.2	98.9	105.5	Yes	Yes
A0A454J3I7	Protein DML1 OS=Candida albicans Ca529L OX=1325634 GN=L150_03083 PE=4 SV=1	2	1	1	1	569	65.1	5.36	2.83	91.5	92.2	88.6	116	99.1	112.7	Yes	Yes
A0A454J3I9	Uncharacterized protein OS=Candida albicans Ca529L OX=1325634 GN=L150_03085 PE=4 SV=1	3	5	5	5	1323	149.1	5.71	7.92	98.9	98.9	102.3	100	101.4	98.4	Yes	Yes
A0A454J3K0	Defective in cullin neddylation protein OS=Candida albicans Ca529L OX=1325634 GN=L150_03103 PE=4 SV=1	19	5	6	5	296	35	4.94	9.21	101.6	96.2	99	102.3	100.2	100.7	Yes	Yes
A0A454J3L2	Mitochondrial presequence protease OS=Candida albicans Ca529L OX=1325634 GN=L150_03047 PE=4 SV=1	12	10	10	10	1034	117.3	5.77	16.49	100.9	96.3	101.9	104	97.9	99.1	Yes	Yes
A0A454J3L5	Glyceraldehyde-3-phosphate dehydrogenase OS=Candida albicans Ca529L OX=1325634 GN=L150_03110 PE=3 SV=1	81	30	412	30	335	35.8	7.12	951.62	89.9	90.3	92.5	107.6	109.2	110.5	Yes	Yes
A0A454J3M9	Uncharacterized protein OS=Candida albicans Ca529L OX=1325634 GN=L150_03015 PE=4 SV=1	12	2	2	2	204	23.5	9.33	3.75	99.9	118.6	97.8	99.4	83.7	100.6	Yes	Yes
A0A454J3P8	Uncharacterized protein OS=Candida albicans Ca529L OX=1325634 GN=L150_03151 PE=4 SV=1	56	68	116	1	1197	134	5.16	220.16	93.3	96.2	91.3	105.5	111.4	102.2	Yes	Yes
A0A454J3P9	Uncharacterized protein OS=Candida albicans Ca529L OX=1325634 GN=L150_03145 PE=3 SV=1	26	10	15	9	500	55.8	8.54	27.38	98.3	94.5	99.9	103.2	102.9	101.2	Yes	Yes
A0A454J3Q5	Uncharacterized protein OS=Candida albicans Ca529L OX=1325634 GN=L150_03108 PE=4 SV=1	8	5	6	5	517	56.9	7.42	13.61	114.3	115.6	111.2	86.7	85.7	86.4	Yes	Yes
A0A454J3R3	Uncharacterized protein OS=Candida albicans Ca529L OX=1325634 GN=L150_03088 PE=4 SV=1	9	4	5	4	519	58.3	5.96	10.81	102.8	107.5	101.5	97.1	98.1	92.9	Yes	Yes
A0A454J3R5	Uncharacterized protein OS=Candida albicans Ca529L OX=1325634 GN=L150_03092 PE=4 SV=1	17	2	2	2	121	13	10.49	0	96.5	89.6	105.7	101.7	97.4	109.1	Yes	No
A0A454J3S1	Uncharacterized protein OS=Candida albicans Ca529L OX=1325634 GN=L150_03055 PE=4 SV=1	5	5	5	4	1056	123.1	6.73	10.66	107.5	102.2	109.6	95.2	88.6	96.8	Yes	Yes
A0A454J3S5	Histone deacetylase RPD3 OS=Candida albicans Ca529L OX=1325634 GN=L150_03122 PE=4 SV=1	30	12	15	12	577	65.3	4.67	17.33	106.8	107.8	105.1	94.4	94	91.9	Yes	Yes
A0A454J3S9	Uncharacterized protein OS=Candida albicans Ca529L OX=1325634 GN=L150_03177 PE=4 SV=1	10	1	1	1	89	9.6	9.38	0	88.4	115.2	112.7	83.2	95.6	105	Yes	No
A0A454J3T0	Uncharacterized protein OS=Candida albicans Ca529L OX=1325634 GN=L150_03113 PE=4 SV=1	8	2	2	2	237	26	6.06	5.44	105	106.6	103.5	91.8	90.9	102.2	Yes	Yes
A0A454J3T2	Uncharacterized protein OS=Candida albicans Ca529L OX=1325634 GN=L150_03146 PE=4 SV=1	7	11	13	11	1859	208.6	6.21	17.16	98.7	96.1	100.8	101.5	100.1	102.8	Yes	Yes
A0A454J3T3	Lysine--tRNA ligase OS=Candida albicans Ca529L OX=1325634 GN=L150_03161 PE=3 SV=1	46	23	53	23	594	67.7	5.71	115.61	105.8	108.3	105.8	93	94.8	92.4	Yes	Yes
A0A454J3T5	Phospholipid-transporting ATPase OS=Candida albicans Ca529L OX=1325634 GN=L150_03143 PE=3 SV=1	11	12	13	12	1321	149.3	6.1	18.71	93.3	95.3	98.4	106.2	103.2	103.6	Yes	Yes
A0A454J3U6	Uncharacterized protein OS=Candida albicans Ca529L OX=1325634 GN=L150_03197 PE=4 SV=1	8	6	7	6	850	92.8	4.96	5.21	106.4	109.5	107.7	92.2	94.5	89.7	Yes	Yes
A0A454J3W2	Uncharacterized protein OS=Candida albicans Ca529L OX=1325634 GN=L150_03217 PE=4 SV=1	7	2	2	2	282	33	8.4	4.55	104.5	103.8	93.9	94.6	99.2	104	Yes	Yes
A0A454J3W3	Uncharacterized protein OS=Candida albicans Ca529L OX=1325634 GN=L150_03189 PE=4 SV=1	8	2	2	2	259	29.5	6.02	2.74	112.6	116.7	113.5	82.6	89.5	85.1	Yes	Yes
A0A454J3W9	Uncharacterized protein OS=Candida albicans Ca529L OX=1325634 GN=L150_03193 PE=4 SV=1	9	7	7	7	658	75.3	5.26	8.96	103	108.3	101.6	93.9	97.7	95.4	Yes	Yes
A0A454J3X1	Serine/threonine-protein phosphatase 2A activator OS=Candida albicans Ca529L OX=1325634 GN=L150_03130 PE=3 SV=1	8	3	3	3	429	48.7	8.41	5.99	79.7	84.8	85	117.2	119.6	113.7	Yes	Yes
A0A454J3X3	30S ribosomal protein S10, mitochondrial OS=Candida albicans Ca529L OX=1325634 GN=L150_03159 PE=4 SV=1	35	8	11	8	234	27.4	9.48	22.79	97.7	103.8	98.7	102.5	97.5	100	Yes	Yes
A0A454J3X6	Triosephosphate isomerase OS=Candida albicans Ca529L OX=1325634 GN=L150_03164 PE=3 SV=1	42	10	67	10	248	26.6	6.01	153.28	105.7	105.5	104.8	95.1	94.1	94.8	Yes	Yes
A0A454J3X7	Uncharacterized protein OS=Candida albicans Ca529L OX=1325634 GN=L150_03188 PE=4 SV=1	3	1	1	1	250	28.5	5.72	1.63	107.4	103.3	97.8	94.9	95.9	100.7	Yes	Yes
A0A454J3Y2	Uncharacterized protein OS=Candida albicans Ca529L OX=1325634 GN=L150_03169 PE=4 SV=1	9	5	5	3	616	69.3	5.45	5.91	95.2	84.2	91.2	112.4	116.2	100.9	Yes	Yes
A0A454J400	Uncharacterized protein OS=Candida albicans Ca529L OX=1325634 GN=L150_03208 PE=3 SV=1	19	5	5	5	307	33.2	7.01	10.36	88.4	90.7	92.2	107.9	110.2	110.6	Yes	Yes
A0A454J404	Rab protein geranylgeranyltransferase component A OS=Candida albicans Ca529L OX=1325634 GN=L150_03138 PE=4 SV=1	18	9	12	9	671	75.9	4.96	28.53	115.7	109.9	113.4	87.9	84.2	88.9	Yes	Yes
A0A454J416	Ornithine aminotransferase OS=Candida albicans Ca529L OX=1325634 GN=L150_03228 PE=3 SV=1	57	18	40	18	436	47.3	6.29	92.17	100.9	102	99.7	98.3	101	98.1	Yes	Yes
A0A454J417	Uncharacterized protein OS=Candida albicans Ca529L OX=1325634 GN=L150_03243 PE=4 SV=1	4	1	1	1	302	34.7	8.24	1.63	98.4	95	92.5	113.4	85.9	114.8	Yes	Yes
A0A454J447	Uncharacterized protein OS=Candida albicans Ca529L OX=1325634 GN=L150_03258 PE=4 SV=1	1	1	1	1	603	69.7	6.93	2.45	123.7	95.1	112	102.2	76.7	90.2	Yes	Yes
A0A454J450	Uncharacterized protein OS=Candida albicans Ca529L OX=1325634 GN=L150_03274 PE=4 SV=1	12	2	3	2	204	23.4	5.12	6.38	111.6	99.8	107.4	92.7	98.1	90.4	Yes	Yes
A0A454J458	Uncharacterized protein OS=Candida albicans Ca529L OX=1325634 GN=L150_03299 PE=3 SV=1	8	3	3	3	531	60.8	5.99	3.33	92.9	95.5	102.6	103.1	101.6	104.3	Yes	Yes
A0A454J475	Uncharacterized protein OS=Candida albicans Ca529L OX=1325634 GN=L150_03210 PE=4 SV=1	39	8	10	8	237	26.4	9.42	19.37	88.6	91.8	92.1	105.4	113.9	108.1	Yes	Yes
A0A454J482	Midasin OS=Candida albicans Ca529L OX=1325634 GN=L150_03307 PE=3 SV=1	2	9	9	9	5044	573.6	4.86	10.85	103.8	102.2	100.2	97.4	94.4	102	Yes	Yes
A0A454J485	Uncharacterized protein OS=Candida albicans Ca529L OX=1325634 GN=L150_03324 PE=4 SV=1	5	1	1	1	180	21.1	8.62	0	103.3	114.5	105.3	99.7	76.5	100.6	Yes	No
A0A454J487	Aspartate aminotransferase OS=Candida albicans Ca529L OX=1325634 GN=L150_03330 PE=4 SV=1	37	16	21	14	409	46.8	6.15	45.04	104.2	106.5	104.6	98.5	92.7	93.5	Yes	Yes
A0A454J492	Uncharacterized protein OS=Candida albicans Ca529L OX=1325634 GN=L150_03335 PE=4 SV=1	7	1	1	1	203	24.2	4.59	4.18	110.4	109.8	103.1	95	94.1	87.6	Yes	Yes
A0A454J4B5	Ubiquitin-60S ribosomal protein L40 OS=Candida albicans Ca529L OX=1325634 GN=L150_03315 PE=4 SV=1	13	1	1	1	52	6.1	10.3	2.58	115.8	114.6	110.2	84.7	92.3	82.4	Yes	Yes
A0A454J4C0	Uncharacterized protein OS=Candida albicans Ca529L OX=1325634 GN=L150_03293 PE=3 SV=1	2	1	1	1	366	40.6	8.72	2.45	110.1	102.9	101.2	93.8	89.6	102.4	Yes	Yes
A0A454J4G0	Uncharacterized protein OS=Candida albicans Ca529L OX=1325634 GN=L150_03379 PE=4 SV=1	4	1	1	1	178	21.1	9.16	0							Yes	No
A0A454J4G6	Acetolactate synthase, small subunit OS=Candida albicans Ca529L OX=1325634 GN=L150_03348 PE=4 SV=1	30	6	7	6	303	33.1	6.44	20.24	108.9	102.1	108.2	96.9	88.8	95	Yes	Yes
A0A454J4H5	Cytochrome c heme lyase OS=Candida albicans Ca529L OX=1325634 GN=L150_03415 PE=3 SV=1	26	5	5	5	251	28.6	7.01	8.45	93.8	93.3	93.4	109.9	102.9	106.7	Yes	Yes
A0A454J4H6	Uncharacterized protein OS=Candida albicans Ca529L OX=1325634 GN=L150_03304 PE=4 SV=1	3	1	1	1	308	35.7	7.44	1.99	93.8	108	99.3	104.6	101.4	92.8	Yes	Yes
A0A454J4H9	Cytoplasmic tRNA 2-thiolation protein 1 OS=Candida albicans Ca529L OX=1325634 GN=NCS6 PE=3 SV=1	6	2	2	2	395	44.4	9.09	3.48	86.6	94.6	106.2	110.6	98.1	103.8	Yes	Yes
A0A454J4I0	Uncharacterized protein OS=Candida albicans Ca529L OX=1325634 GN=L150_03433 PE=4 SV=1	1	1	1	1	1144	127.4	6.24	0	93.2	96.9	75.3	83.2	129.8	121.7	Yes	No
A0A454J4I7	Uncharacterized protein OS=Candida albicans Ca529L OX=1325634 GN=L150_03368 PE=4 SV=1	7	3	3	3	500	56.5	6.61	8.64	107.7	106.7	103	95.1	95.1	92.4	Yes	Yes
A0A454J4I8	Uncharacterized protein OS=Candida albicans Ca529L OX=1325634 GN=L150_03372 PE=4 SV=1	34	13	30	13	452	52.6	5.12	56.47	102.6	103.7	104.9	95.4	94.5	98.9	Yes	Yes
A0A454J4K6	Uncharacterized protein OS=Candida albicans Ca529L OX=1325634 GN=L150_03463 PE=4 SV=1	23	16	33	11	742	81	6.1	62.6	88.1	85.9	87	114.8	111.6	112.6	Yes	Yes
A0A454J4L2	Uncharacterized protein OS=Candida albicans Ca529L OX=1325634 GN=L150_03451 PE=4 SV=1	0	1	1	1	1410	159.4	6.8	2.36	95.9	98.1	102.6	101.1	97.1	105.2	Yes	Yes
A0A454J4M5	Mediator of RNA polymerase II transcription subunit 20 OS=Candida albicans Ca529L OX=1325634 GN=MED20 PE=3 SV=1	14	2	2	2	237	26.9	6.21	2.69	103.4	98.8	98.3	95.9	101.7	101.9	Yes	Yes
A0A454J4M8	Grx4 family monothiol glutaredoxin OS=Candida albicans Ca529L OX=1325634 GN=L150_03471 PE=4 SV=1	6	2	2	2	253	28.4	4.7	2.59	104.8	104.4	106.4	105.1	84.1	95.1	Yes	Yes
A0A454J4N0	Glucan 1,3-beta-glucosidase OS=Candida albicans Ca529L OX=1325634 GN=L150_03427 PE=3 SV=1	19	6	15	6	308	33.6	4.75	42.28	106.6	101	105	95.3	96.3	95.8	Yes	Yes
A0A454J4N4	Uncharacterized protein OS=Candida albicans Ca529L OX=1325634 GN=L150_03493 PE=4 SV=1	49	29	53	1	648	70.5	4.81	99.68	88.3	94.3	81.9	116.9	98.9	119.7	Yes	Yes
A0A454J4P7	Uncharacterized protein OS=Candida albicans Ca529L OX=1325634 GN=L150_03480 PE=4 SV=1	8	3	4	3	452	49.7	5.21	5.32	96.4	105.4	105.1	96.8	101.9	94.4	Yes	Yes
A0A454J4R3	Proteasome component C5 OS=Candida albicans Ca529L OX=1325634 GN=L150_03448 PE=4 SV=1	21	5	5	1	245	27.3	5.53	9.61	105.6	103.3	104.6	93.9	91	101.6	Yes	Yes
A0A454J4R9	Uncharacterized protein OS=Candida albicans Ca529L OX=1325634 GN=L150_03484 PE=4 SV=1	10	6	7	6	797	89	5.27	10.25	98.6	98.1	98.9	100.7	103	100.6	Yes	Yes
A0A454J4S8	Uncharacterized protein OS=Candida albicans Ca529L OX=1325634 GN=L150_03532 PE=4 SV=1	12	1	1	1	83	9.7	9.09	0	88.2	87.1	101	102.2	92	129.5	Yes	No
A0A454J4T0	RNA helicase OS=Candida albicans Ca529L OX=1325634 GN=L150_03482 PE=3 SV=1	13	7	7	7	765	86.7	8.15	10.96	94.1	95.6	98.5	107.7	96.9	107.1	Yes	Yes
A0A454J4T2	Glycylpeptide N-tetradecanoyltransferase OS=Candida albicans Ca529L OX=1325634 GN=L150_03356 PE=3 SV=1	14	6	10	1	451	51.8	6.48	25.45	99.2	90.1	103.1	87.8	109.4	110.4	Yes	Yes
A0A454J4U2	T-complex protein 1 subunit delta OS=Candida albicans Ca529L OX=1325634 GN=L150_03478 PE=3 SV=1	32	15	24	15	544	59.3	7.3	47.92	98.7	99.1	96.8	100.3	107.6	97.6	Yes	Yes
A0A454J4U3	Tyrosine--tRNA ligase OS=Candida albicans Ca529L OX=1325634 GN=L150_03497 PE=3 SV=1	39	15	22	1	409	45	6.47	48.8	96.4	100.4	108.3	90.2	106.9	97.8	Yes	Yes
A0A454J4V9	Inositol-pentakisphosphate 2-kinase OS=Candida albicans Ca529L OX=1325634 GN=L150_03525 PE=4 SV=1	6	2	2	2	361	42.9	6.65	5.21	93.7	93.7	95.8	102.5	111.4	102.9	Yes	Yes
A0A454J4W1	Uncharacterized protein OS=Candida albicans Ca529L OX=1325634 GN=L150_03386 PE=4 SV=1	50	10	21	10	243	26.7	6	42.73	101.7	101.3	98.3	99.1	104.4	95.3	Yes	Yes
A0A454J4X4	Uncharacterized protein OS=Candida albicans Ca529L OX=1325634 GN=L150_03533 PE=3 SV=1	23	5	7	5	292	34.4	9.94	18.08	101.3	103.8	103.6	98.3	96.7	96.4	Yes	Yes
A0A454J4X9	Uncharacterized protein OS=Candida albicans Ca529L OX=1325634 GN=L150_03573 PE=4 SV=1	38	16	22	16	435	49.4	6.18	49.59	104.7	100.3	102	99.5	92.4	101	Yes	Yes
A0A454J4Y0	Uncharacterized protein OS=Candida albicans Ca529L OX=1325634 GN=L150_03406 PE=4 SV=1	5	3	3	3	477	54.6	6.64	0	90.7	93.4	86.5	109.9	108.4	111.1	Yes	No
A0A454J4Y2	Uncharacterized protein OS=Candida albicans Ca529L OX=1325634 GN=L150_03551 PE=3 SV=1	16	13	14	13	844	95.1	5.47	30.43	108.2	107.8	105.7	91.3	95.2	91.8	Yes	Yes
A0A454J4Y7	Uncharacterized protein OS=Candida albicans Ca529L OX=1325634 GN=L150_03583 PE=4 SV=1	4	4	4	4	750	85.4	7.14	10.13	79.2	80.1	74	119.3	122.1	125.3	Yes	Yes
A0A454J502	Uncharacterized protein OS=Candida albicans Ca529L OX=1325634 GN=L150_03619 PE=4 SV=1	3	1	2	1	498	56.1	8.13	2.48	149.5	121.1	132.1	69.8	63.3	64.3	Yes	Yes
A0A454J511	Uncharacterized protein OS=Candida albicans Ca529L OX=1325634 GN=L150_03629 PE=4 SV=1	20	3	3	3	302	31.7	6.73	5.72	95.9	104.3	105.4	96.9	96.3	101.2	Yes	Yes
A0A454J512	Uncharacterized protein OS=Candida albicans Ca529L OX=1325634 GN=L150_03607 PE=3 SV=1	21	10	12	10	581	66.7	5.39	19.21	105.4	95.1	98	102.1	96.9	102.5	Yes	Yes
A0A454J513	Uncharacterized protein OS=Candida albicans Ca529L OX=1325634 GN=L150_03580 PE=4 SV=1	2	1	1	1	356	41.4	9.73	2.73	117.9	118.1	120.9	82.1	73.8	87.2	Yes	Yes
A0A454J538	Uncharacterized protein OS=Candida albicans Ca529L OX=1325634 GN=L150_03610 PE=4 SV=1	15	3	4	3	220	25.1	9.89	2.79	94.9	96.9	94.6	99.1	112.4	102.1	Yes	Yes
A0A454J546	Pyruvate dehydrogenase E1 component subunit beta OS=Candida albicans Ca529L OX=1325634 GN=L150_03612 PE=4 SV=1	21	7	24	7	379	41.3	5.5	70.65	97.2	98.5	98.8	101.2	102.7	101.4	Yes	Yes
A0A454J548	Cell growth-regulated 1 protein OS=Candida albicans Ca529L OX=1325634 GN=L150_03476 PE=4 SV=1	7	3	4	3	340	38.4	5.49	7.09	76.6	93.8	80.4	123	128.5	97.6	Yes	Yes
A0A454J550	Uncharacterized protein OS=Candida albicans Ca529L OX=1325634 GN=L150_03620 PE=4 SV=1	1	1	1	1	708	80.8	5.03	0	117.1	142.2	122	73.4	67.8	77.4	Yes	No
A0A454J557	Uncharacterized protein OS=Candida albicans Ca529L OX=1325634 GN=L150_03486 PE=4 SV=1	38	18	36	18	427	48.3	8.54	58.32	106.3	103.7	106.9	93.7	94.3	95.2	Yes	Yes
A0A454J571	Exocyst complex component SEC15 OS=Candida albicans Ca529L OX=1325634 GN=L150_03625 PE=3 SV=1	2	2	2	2	892	103.4	5.2	0	95.6	114.6	94.9	96.3	103.5	95	Yes	No
A0A454J585	Uncharacterized protein OS=Candida albicans Ca529L OX=1325634 GN=L150_03712 PE=4 SV=1	22	10	11	10	512	57	6.49	17.99	106.2	108.1	105.5	92.6	92.8	94.8	Yes	Yes
A0A454J595	Uncharacterized protein OS=Candida albicans Ca529L OX=1325634 GN=L150_03664 PE=4 SV=1	3	1	1	1	564	65.1	6.65	2.28	105.1	144.6	115.6	83.4	73.1	78.2	Yes	Yes
A0A454J5A0	MAP kinase kinase kinase OS=Candida albicans Ca529L OX=1325634 GN=L150_03696 PE=3 SV=1	4	6	7	1	1484	168.1	5.97	5.15	100.6	111.5	99	95.6	98.3	95	Yes	Yes
A0A454J5A1	Uncharacterized protein OS=Candida albicans Ca529L OX=1325634 GN=L150_03700 PE=3 SV=1	21	8	12	1	455	50.2	7.24	22.95	102.4	106.9	99	96.6	109.9	85.2	Yes	Yes
A0A454J5A3	Uncharacterized protein OS=Candida albicans Ca529L OX=1325634 GN=L150_03732 PE=3 SV=1	35	12	19	12	364	40.7	7.21	35.71	87.5	91	86.2	110.9	116.2	108.3	Yes	Yes
A0A454J5A8	Methylmalonate-semialdehyde dehydrogenase (Acylating) OS=Candida albicans Ca529L OX=1325634 GN=L150_03706 PE=4 SV=1	2	1	2	1	541	58.3	6.58	2.57	99.5	100.6	99.2	106.7	93.7	100.3	Yes	Yes
A0A454J5B0	Uncharacterized protein OS=Candida albicans Ca529L OX=1325634 GN=L150_03724 PE=4 SV=1	2	1	1	1	488	56.6	5.55	0							Yes	No
A0A454J5B1	Uncharacterized protein OS=Candida albicans Ca529L OX=1325634 GN=L150_03668 PE=4 SV=1	4	2	2	2	498	57.7	4.91	1.77	88.5	144.7	67.3	75.4	149.3	74.8	Yes	Yes
A0A454J5C3	Myosin-5 OS=Candida albicans Ca529L OX=1325634 GN=L150_03703 PE=3 SV=1	25	27	32	27	1317	147.1	9.29	48.91	90.5	92.7	91.8	108.2	106.9	109.9	Yes	Yes
A0A454J5C5	Uncharacterized protein OS=Candida albicans Ca529L OX=1325634 GN=L150_03695 PE=4 SV=1	11	1	2	1	123	14.2	9.7	2.54	98.3	84.8	100.2	104.1	110.3	102.4	Yes	Yes
A0A454J5C7	Uncharacterized protein OS=Candida albicans Ca529L OX=1325634 GN=L150_03744 PE=4 SV=1	10	3	4	3	523	58.7	5.85	12.84	99.5	92.6	92	104.9	103.2	107.8	Yes	Yes
A0A454J5D0	Uncharacterized protein OS=Candida albicans Ca529L OX=1325634 GN=L150_03730 PE=4 SV=1	8	7	7	7	933	102.6	6.48	10.44	101	100.2	103.1	100.7	96.2	98.8	Yes	Yes
A0A454J5D2	Uncharacterized protein OS=Candida albicans Ca529L OX=1325634 GN=L150_03564 PE=4 SV=1	2	1	2	1	581	62.1	6.05	2.71	125.9	126.2	134.6	73.8	69.8	69.7	Yes	Yes
A0A454J5D7	Uncharacterized protein OS=Candida albicans Ca529L OX=1325634 GN=L150_03721 PE=4 SV=1	2	5	5	5	2140	245.6	5.11	3.94	104	108	109.9	94.3	95	88.9	Yes	Yes
A0A454J5D9	Condensin complex subunit 2 OS=Candida albicans Ca529L OX=1325634 GN=L150_03754 PE=3 SV=1	3	2	2	2	741	83.7	4.89	1.87	106.8	108.8	106.3	89.8	93.1	95.2	Yes	Yes
A0A454J5E3	Nuclear pore complex protein OS=Candida albicans Ca529L OX=1325634 GN=L150_03574 PE=3 SV=1	5	5	6	5	843	96.1	4.73	8.6	105.1	97.1	99.8	97.2	100	100.7	Yes	Yes
A0A454J5F3	Uncharacterized protein OS=Candida albicans Ca529L OX=1325634 GN=L150_03756 PE=4 SV=1	3	2	2	2	661	71.5	8.66	1.81	111.8	113.9	112.9	87.4	87.1	86.8	Yes	Yes
A0A454J5F8	Uncharacterized protein OS=Candida albicans Ca529L OX=1325634 GN=L150_03699 PE=4 SV=1	3	2	2	2	673	75.3	6.99	1.87	89.5	97.9	107.9	117.6	84.4	102.8	Yes	Yes
A0A454J5G2	Uncharacterized protein OS=Candida albicans Ca529L OX=1325634 GN=L150_03770 PE=3 SV=1	8	1	1	1	88	10.5	9.47	3.15	110.3	111.4	107.1	86.8	97.8	86.7	Yes	Yes
A0A454J5H3	Uncharacterized protein OS=Candida albicans Ca529L OX=1325634 GN=L150_03753 PE=4 SV=1	2	1	1	1	328	37.1	6.11	0	110.4	113.7	92	97.7	77	109.1	Yes	No
A0A454J5J2	Uncharacterized protein OS=Candida albicans Ca529L OX=1325634 GN=L150_03773 PE=4 SV=1	13	4	6	4	412	47.3	6.02	5.05	94.1	93.4	100.1	104.9	100.9	106.7	Yes	Yes
A0A454J5J6	Glutamate dehydrogenase OS=Candida albicans Ca529L OX=1325634 GN=L150_03798 PE=3 SV=1	48	18	44	18	456	49.5	5.91	91.4	110.4	107.9	108.8	91.6	89.6	91.7	Yes	Yes
A0A454J5K6	Elongation factor 1-beta OS=Candida albicans Ca529L OX=1325634 GN=L150_03644 PE=3 SV=1	29	5	17	5	213	23.5	4.4	30.8	107.6	106.3	106.1	93.1	95.1	91.7	Yes	Yes
A0A454J5K9	Uncharacterized protein OS=Candida albicans Ca529L OX=1325634 GN=L150_03812 PE=4 SV=1	14	5	5	5	350	39.2	6.8	9.6	108.5	104.8	104.7	92.6	95	94.4	Yes	Yes
A0A454J5L0	Uncharacterized protein OS=Candida albicans Ca529L OX=1325634 GN=L150_03749 PE=4 SV=1	20	19	26	4	1039	113.4	6.34	41.27	95.9	98.4	98.9	103.1	102.3	101.4	Yes	Yes
A0A454J5L8	Ceramide very long chain fatty acid hydroxylase OS=Candida albicans Ca529L OX=1325634 GN=L150_03654 PE=3 SV=1	18	6	11	6	378	44.4	6.62	35.21	107.8	107.1	107.2	94	91.2	92.7	Yes	Yes
A0A454J5L9	Uncharacterized protein (Fragment) OS=Candida albicans Ca529L OX=1325634 GN=L150_03759 PE=4 SV=1	41	4	4	3	88	10.3	4.22	7.6	106.1	103.7	110.5	93.8	92.5	93.4	Yes	Yes
A0A454J5M1	Tryptophan synthase OS=Candida albicans Ca529L OX=1325634 GN=L150_03797 PE=3 SV=1	31	16	25	16	702	76	6.1	54.1	103.4	104.5	105.5	94.5	93.7	98.3	Yes	Yes
A0A454J5M2	FACT complex subunit SPT16 OS=Candida albicans Ca529L OX=1325634 GN=L150_03834 PE=4 SV=1	18	19	26	19	1059	121.1	5.17	56.52	102.8	100.2	100.6	100.1	96.3	100	Yes	Yes
A0A454J5M9	Uncharacterized protein OS=Candida albicans Ca529L OX=1325634 GN=L150_03769 PE=4 SV=1	29	15	22	15	461	52.6	5.4	38.09	97.5	98.5	96.6	103.1	101.8	102.6	Yes	Yes
A0A454J5N5	Sorbose reductase SOU1 OS=Candida albicans Ca529L OX=1325634 GN=L150_03823 PE=4 SV=1	29	7	12	7	281	30	5.19	28.49	97	99.3	97.5	100.8	102.5	102.9	Yes	Yes
A0A454J5N6	DNA topoisomerase 2 OS=Candida albicans Ca529L OX=1325634 GN=L150_03842 PE=3 SV=1	4	6	6	6	1461	165.2	6.4	4.32	124.8	123	122.7	77.3	74.6	77.7	Yes	Yes
A0A454J5N7	Uncharacterized protein OS=Candida albicans Ca529L OX=1325634 GN=L150_03677 PE=3 SV=1	7	4	4	4	611	68.7	7.18	6.08	101.3	109.6	105	99.4	90	94.6	Yes	Yes
A0A454J5P1	Uncharacterized protein OS=Candida albicans Ca529L OX=1325634 GN=L150_03854 PE=4 SV=1	10	3	3	3	458	51.6	6.42	3.83	99.8	113.1	97.6	92.7	99.7	97	Yes	Yes
A0A454J5P5	DNA primase large subunit OS=Candida albicans Ca529L OX=1325634 GN=L150_03833 PE=3 SV=1	2	1	1	1	543	63.5	8.31	2.84	121.2	132.5	135.6	68.3	75	67.4	Yes	Yes
A0A454J5Q7	Uncharacterized protein OS=Candida albicans Ca529L OX=1325634 GN=L150_03830 PE=4 SV=1	8	3	3	3	223	25.5	5.03	7.78	103.1	105.9	104	97.5	94.1	95.3	Yes	Yes
A0A454J5R0	Glycerol-3-phosphate dehydrogenase OS=Candida albicans Ca529L OX=1325634 GN=L150_03858 PE=3 SV=1	25	16	24	16	650	72.4	6.92	56.82	108.4	109.6	107.2	90.4	93.5	90.9	Yes	Yes
A0A454J5R5	Glycogen debranching enzyme OS=Candida albicans Ca529L OX=1325634 GN=L150_03707 PE=4 SV=1	24	30	50	30	1527	173.8	5.5	104.55	89.6	89.1	89.2	111.9	109.5	110.7	Yes	Yes
A0A454J5S4	Uncharacterized protein OS=Candida albicans Ca529L OX=1325634 GN=L150_03863 PE=3 SV=1	7	5	5	5	640	72.2	5.35	11.08	101.3	102.3	98.8	97.9	99.2	100.4	Yes	Yes
A0A454J5U0	Uncharacterized protein OS=Candida albicans Ca529L OX=1325634 GN=L150_03831 PE=4 SV=1	16	3	8	3	203	23	8.32	7.58	98.8	96.3	97.5	103.4	100.2	103.8	Yes	Yes
A0A454J5U5	Uncharacterized protein OS=Candida albicans Ca529L OX=1325634 GN=L150_03906 PE=4 SV=1	4	2	2	2	681	79	9.73	3.32	100.9	109.1	100	94.5	98.8	96.6	Yes	Yes
A0A454J5U9	Uncharacterized protein OS=Candida albicans Ca529L OX=1325634 GN=L150_03747 PE=4 SV=1	6	16	16	6	2735	314.3	8.02	23.25	100.2	100.4	96.7	101.3	99.6	101.8	Yes	Yes
A0A454J5V2	Uncharacterized protein OS=Candida albicans Ca529L OX=1325634 GN=L150_03841 PE=4 SV=1	7	2	3	2	274	32.7	7.27	10.25	108.7	113.8	108.7	88.1	92.9	87.9	Yes	Yes
A0A454J5V6	Uncharacterized protein OS=Candida albicans Ca529L OX=1325634 GN=L150_03902 PE=4 SV=1	10	7	9	7	785	90.4	5.64	14.55	104.6	99	97	97.7	94.2	107.5	Yes	Yes
A0A454J5V7	Uncharacterized protein OS=Candida albicans Ca529L OX=1325634 GN=L150_03916 PE=4 SV=1	5	1	1	1	220	25.8	9.13	2.23	97.9	106.6	104	81.8	114	95.7	Yes	Yes
A0A454J5W5	Threonyl-tRNA synthetase, cytoplasmic OS=Candida albicans Ca529L OX=1325634 GN=L150_03918 PE=3 SV=1	40	24	51	24	706	81.7	6.81	91.42	101.8	101.1	104.1	98	96.1	98.9	Yes	Yes
A0A454J5W8	GPN-loop GTPase 3 OS=Candida albicans Ca529L OX=1325634 GN=L150_03861 PE=3 SV=1	7	3	5	3	273	30.8	4.5	7.21	112.9	107.5	109.2	89.8	87.3	93.3	Yes	Yes
A0A454J5X0	Protein transport protein SEC23 OS=Candida albicans Ca529L OX=1325634 GN=L150_03757 PE=3 SV=1	15	11	16	11	761	85.5	5.71	26.79	106.4	95.7	101.6	99.1	94.4	102.8	Yes	Yes
A0A454J5X2	Uncharacterized protein OS=Candida albicans Ca529L OX=1325634 GN=L150_03903 PE=4 SV=1	6	2	2	2	400	47.5	8.69	1.89	97.5	110.3	104.9	104.5	91.8	91	Yes	Yes
A0A454J5X4	Uncharacterized protein OS=Candida albicans Ca529L OX=1325634 GN=L150_03922 PE=4 SV=1	11	3	3	3	244	28	9.25	7.14	94.3	91.1	101.5	107.1	93	113.1	Yes	Yes
A0A454J5Y1	Structural maintenance of chromosomes protein OS=Candida albicans Ca529L OX=1325634 GN=L150_03936 PE=3 SV=1	3	4	4	4	1368	155.2	5.43	7.79	114.7	112.1	113.9	86.5	79.3	93.5	Yes	Yes
A0A454J5Z7	E3 ubiquitin protein ligase OS=Candida albicans Ca529L OX=1325634 GN=L150_03927 PE=3 SV=1	15	9	10	9	681	78.5	6.14	16.19	115.2	118.5	109.1	87.9	79.8	89.5	Yes	Yes
A0A454J601	Uncharacterized protein OS=Candida albicans Ca529L OX=1325634 GN=L150_03956 PE=4 SV=1	12	9	10	9	1019	114.6	6.01	23.22	111.2	114.4	111	84.7	91.7	86.9	Yes	Yes
A0A454J608	Uncharacterized protein OS=Candida albicans Ca529L OX=1325634 GN=L150_03955 PE=4 SV=1	6	7	9	7	1237	142.2	6.46	12.85	98.6	100.2	101.2	103.6	94.6	101.7	Yes	Yes
A0A454J625	Importin subunit alpha OS=Candida albicans Ca529L OX=1325634 GN=L150_03921 PE=3 SV=1	29	14	22	14	543	60.9	4.93	47.88	103.5	101.4	101.5	97.3	97.6	98.7	Yes	Yes
A0A454J628	Homoserine kinase OS=Candida albicans Ca529L OX=1325634 GN=L150_03971 PE=3 SV=1	18	5	7	5	357	39.1	5.83	12.77	104.8	107.5	105.9	93	90.8	98	Yes	Yes
A0A454J629	Uncharacterized protein OS=Candida albicans Ca529L OX=1325634 GN=L150_03987 PE=4 SV=1	23	14	17	7	699	75.5	8.85	32.1	104.3	106.4	106.8	93.1	91.2	98.2	Yes	Yes
A0A454J632	Uncharacterized protein OS=Candida albicans Ca529L OX=1325634 GN=L150_03986 PE=4 SV=1	3	1	1	1	350	40.5	9.41	2.05							Yes	No
A0A454J633	SEC14 cytosolic factor OS=Candida albicans Ca529L OX=1325634 GN=L150_03954 PE=4 SV=1	36	10	23	10	301	34.7	6.4	27.25	113.6	110.1	110.9	90.2	86.3	88.8	Yes	Yes
A0A454J649	Arginine N-methyltransferase 2 OS=Candida albicans Ca529L OX=1325634 GN=L150_03974 PE=3 SV=1	11	5	6	5	450	52.2	4.56	12.68	103.9	102	101.6	98.3	95.5	98.7	Yes	Yes
A0A454J658	Uncharacterized protein OS=Candida albicans Ca529L OX=1325634 GN=L150_03849 PE=4 SV=1	20	16	21	16	907	97.9	6.39	43.26	105.2	107.7	106.9	92.5	95.5	92.3	Yes	Yes
A0A454J660	Cytochrome c heme lyase OS=Candida albicans Ca529L OX=1325634 GN=L150_04020 PE=3 SV=1	7	2	2	2	264	30.2	5.53	4.46	104.6	99.7	109.2	93.9	92.7	100	Yes	Yes
A0A454J667	Uncharacterized protein OS=Candida albicans Ca529L OX=1325634 GN=L150_04012 PE=4 SV=1	13	4	7	4	180	21	10.56	16.98	101.8	107.4	102.7	95.9	96.9	95.3	Yes	Yes
A0A454J668	Uncharacterized protein OS=Candida albicans Ca529L OX=1325634 GN=L150_04008 PE=4 SV=1	37	5	5	5	234	24.9	5.9	4.77	106.1	123.3	95.4	97.8	104	73.5	Yes	Yes
A0A454J670	Uncharacterized protein OS=Candida albicans Ca529L OX=1325634 GN=L150_04024 PE=4 SV=1	20	7	9	7	370	41.3	6.09	17.69	84.7	81.8	85	116	109.7	122.7	Yes	Yes
A0A454J674	Inositol phosphorylceramide synthase OS=Candida albicans Ca529L OX=1325634 GN=L150_04029 PE=4 SV=1	4	2	2	2	471	53.5	5.77	2.23	137.6	118.8	139.5	63.4	74.2	66.5	Yes	Yes
A0A454J676	Uncharacterized protein OS=Candida albicans Ca529L OX=1325634 GN=L150_04018 PE=4 SV=1	8	3	3	3	323	36.8	5.24	2.96	111.5	109.2	109.3	91.4	85	93.6	Yes	Yes
A0A454J677	Vacuolar protein sorting-associated protein 1 OS=Candida albicans Ca529L OX=1325634 GN=L150_04026 PE=3 SV=1	23	15	21	15	693	76.9	7.3	33.96	104.7	104.5	104.4	93.8	95.5	97	Yes	Yes
A0A454J681	Uncharacterized protein OS=Candida albicans Ca529L OX=1325634 GN=L150_04036 PE=4 SV=1	4	1	1	1	214	25.3	8.78	0	88.3	81.1	83.4	123.6	103.1	120.5	Yes	No
A0A454J693	Uncharacterized protein OS=Candida albicans Ca529L OX=1325634 GN=L150_03992 PE=4 SV=1	2	1	2	1	338	38	6.61	0	103.7	109	84.9	100	103.2	99.2	Yes	No
A0A454J6A3	Glutathione reductase OS=Candida albicans Ca529L OX=1325634 GN=L150_04056 PE=3 SV=1	53	26	49	1	516	56.4	7.8	127.16							Yes	No
A0A454J6B4	NEDD8-activating enzyme E1 regulatory subunit OS=Candida albicans Ca529L OX=1325634 GN=L150_04062 PE=3 SV=1	7	3	3	3	538	61.3	5.71	2.45	103.1	90.9	104.9	107.2	91	103	Yes	Yes
A0A454J6C6	Elongation factor 3 OS=Candida albicans Ca529L OX=1325634 GN=L150_04061 PE=4 SV=1	45	44	143	43	1050	116.8	5.73	236.02	115.8	116.6	115.7	84.8	84.3	82.8	Yes	Yes
A0A454J6C7	Poly(A) polymerase PAPa OS=Candida albicans Ca529L OX=1325634 GN=L150_04079 PE=4 SV=1	6	3	4	2	555	63.3	8.35	8	97.8	107.9	100	99.5	100.9	93.8	Yes	Yes
A0A454J6E2	Uncharacterized protein OS=Candida albicans Ca529L OX=1325634 GN=L150_04045 PE=4 SV=1	9	6	8	3	861	97.1	6.06	12.96	101.3	99	93.4	108.1	99.2	99	Yes	Yes
A0A454J6E7	Uncharacterized protein OS=Candida albicans Ca529L OX=1325634 GN=L150_04098 PE=4 SV=1	10	8	8	8	844	94.8	6.14	17.45	96.2	104.7	98.5	96.6	105.2	98.9	Yes	Yes
A0A454J6F6	Uncharacterized protein OS=Candida albicans Ca529L OX=1325634 GN=L150_04104 PE=4 SV=1	20	6	11	1	330	36.7	5.47	22.43	115.3	97.2	136	80.8	62.8	108	Yes	Yes
A0A454J6G1	Uncharacterized protein OS=Candida albicans Ca529L OX=1325634 GN=L150_04112 PE=4 SV=1	5	4	5	4	875	97.3	5.91	12.61	101.7	106	96	97.2	100.9	98.1	Yes	Yes
A0A454J6G2	Acetyl-CoA hydrolase OS=Candida albicans Ca529L OX=1325634 GN=L150_04101 PE=4 SV=1	29	14	19	14	524	58	6.81	42.23	92.8	92.6	92.2	108.1	107.9	106.5	Yes	Yes
A0A454J6G5	Eukaryotic translation initiation factor 2 subunit gamma OS=Candida albicans Ca529L OX=1325634 GN=L150_04116 PE=4 SV=1	36	14	22	14	534	58.5	5.43	57.76	105.5	106.8	102.8	93.8	96	95	Yes	Yes
A0A454J6G7	Uncharacterized protein OS=Candida albicans Ca529L OX=1325634 GN=L150_04097 PE=4 SV=1	23	12	18	12	627	69.6	5.41	30.95	95.2	95.1	98.1	103	104.4	104.1	Yes	Yes
A0A454J6H6	Uncharacterized protein OS=Candida albicans Ca529L OX=1325634 GN=L150_03970 PE=4 SV=1	11	4	5	4	508	57.4	5.94	10.25	94.7	96.4	93.5	107.6	102.7	105.2	Yes	Yes
A0A454J6H8	Uncharacterized protein OS=Candida albicans Ca529L OX=1325634 GN=L150_04124 PE=4 SV=1	1	1	1	1	469	53.6	9.52	1.81	92.9	106.5	107.3	99.2	101.1	93.2	Yes	Yes
A0A454J6J3	Uncharacterized protein OS=Candida albicans Ca529L OX=1325634 GN=L150_04148 PE=4 SV=1	27	12	21	12	418	46.4	4.88	52.97	113.2	110.6	111.7	89.3	84.3	91	Yes	Yes
A0A454J6J7	Uncharacterized protein (Fragment) OS=Candida albicans Ca529L OX=1325634 GN=L150_04150 PE=4 SV=1	5	2	3	1	392	43	6.92	6.02	97.8	129.6	103.2	85.6	87.8	95.9	Yes	Yes
A0A454J6J8	Uncharacterized protein (Fragment) OS=Candida albicans Ca529L OX=1325634 GN=L150_04149 PE=4 SV=1	7	3	3	1	481	54.4	8.18	4.65	98.5	96.4	103	109.9	97.8	94.6	Yes	Yes
A0A454J6K2	Uncharacterized protein OS=Candida albicans Ca529L OX=1325634 GN=L150_04158 PE=4 SV=1	1	1	1	1	921	105.8	5.36	0	99.1	106.7	101.8	99.3	98.2	94.9	Yes	No
A0A454J6K4	Spliceosomal protein DIB1 OS=Candida albicans Ca529L OX=1325634 GN=L150_04000 PE=3 SV=1	14	2	2	2	148	17.4	5.59	1.88	105.4	103.5	116.4	91.1	89.8	93.8	Yes	Yes
A0A454J6K5	Serine/threonine-protein kinase BUD32 OS=Candida albicans Ca529L OX=1325634 GN=L150_04141 PE=4 SV=1	6	2	2	2	296	33.8	7.4	5.11	99.8	93.9	100.1	101.9	99.7	104.5	Yes	Yes
A0A454J6L0	Proline dehydrogenase OS=Candida albicans Ca529L OX=1325634 GN=L150_04159 PE=3 SV=1	6	3	4	3	492	55.5	8.62	6.62	92	101.1	94.2	101.5	97.9	113.3	Yes	Yes
A0A454J6M0	Uncharacterized protein OS=Candida albicans Ca529L OX=1325634 GN=L150_04168 PE=4 SV=1	8	5	5	5	832	95	7.8	0	103.8	106.9	101.5	98.8	101.5	87.5	Yes	No
A0A454J6M6	Uncharacterized protein OS=Candida albicans Ca529L OX=1325634 GN=L150_04161 PE=4 SV=1	1	1	1	1	669	77.4	5.26	2.19	120.8	131.1	114.6	68.8	84	80.7	Yes	Yes
A0A454J6M8	Threonine synthase OS=Candida albicans Ca529L OX=1325634 GN=L150_04125 PE=4 SV=1	38	18	31	18	510	57.6	5.35	47.75	97.7	96.2	95.7	104.9	102.3	103.1	Yes	Yes
A0A454J6N0	Methylthioribulose-1-phosphate dehydratase OS=Candida albicans Ca529L OX=1325634 GN=MDE1 PE=3 SV=1	10	1	1	1	270	30.6	5.8	0	76.1	98.8	92.1	110.4	96.8	125.8	Yes	No
A0A454J6N5	Uncharacterized protein OS=Candida albicans Ca529L OX=1325634 GN=L150_04167 PE=3 SV=1	23	8	9	8	365	40.2	6.04	10.73	84.3	81	87.6	118.4	115	113.7	Yes	Yes
A0A454J6P1	Trimethyllysine dioxygenase OS=Candida albicans Ca529L OX=1325634 GN=L150_04188 PE=4 SV=1	13	4	5	4	396	46.5	5.73	11.56	94.6	88	93.6	116.5	93.6	113.6	Yes	Yes
A0A454J6Q8	Uncharacterized protein OS=Candida albicans Ca529L OX=1325634 GN=L150_04209 PE=4 SV=1	9	1	1	1	127	14.7	4.65	2.55	125.5	105	108	84.3	85.4	91.8	Yes	Yes
A0A454J6R3	Mediator of RNA polymerase II transcription subunit 14 OS=Candida albicans Ca529L OX=1325634 GN=L150_04214 PE=3 SV=1	1	1	1	1	1263	146.7	6.89	0	101.8	113.7	96.8	92.2	102.9	92.6	Yes	No
A0A454J6S4	Vacuolar protein sorting-associated protein 4 OS=Candida albicans Ca529L OX=1325634 GN=L150_04207 PE=3 SV=1	18	7	11	7	439	48.4	5.64	26.31	105.2	106.9	107	92	97.3	91.7	Yes	Yes
A0A454J6T5	Ribosomal lysine N-methyltransferase 4 OS=Candida albicans Ca529L OX=1325634 GN=L150_04217 PE=3 SV=1	6	3	4	3	549	63.8	4.78	4.35	103.1	101.5	104	96.4	97.9	97	Yes	Yes
A0A454J6T6	Uncharacterized protein OS=Candida albicans Ca529L OX=1325634 GN=L150_04240 PE=4 SV=1	5	2	2	2	568	61.8	8.72	4.66	110.2	123.9	104	83	87.3	91.5	Yes	Yes
A0A454J6U0	Nucleoside diphosphate kinase OS=Candida albicans Ca529L OX=1325634 GN=L150_04185 PE=3 SV=1	38	5	10	5	151	16.9	6.57	15.77	113.2	117.9	115.4	84.9	84.5	84.1	Yes	Yes
A0A454J6U6	Uncharacterized protein OS=Candida albicans Ca529L OX=1325634 GN=L150_04245 PE=4 SV=1	21	14	17	1	791	84.3	6.05	36.06	119.6	106.8	109.7	87.3	100.4	76.3	Yes	Yes
A0A454J6U8	Chaperone DnaJ OS=Candida albicans Ca529L OX=1325634 GN=L150_04250 PE=3 SV=1	12	6	11	6	488	53	8.95	15.8	90.3	95.8	92.8	105.9	110.8	104.5	Yes	Yes
A0A454J6V7	Uncharacterized protein OS=Candida albicans Ca529L OX=1325634 GN=L150_04255 PE=4 SV=1	4	1	1	1	286	31.4	6.32	0	98.4	108.2	120.1	98.2	76.4	98.7	Yes	No
A0A454J6V9	Guanylate kinase OS=Candida albicans Ca529L OX=1325634 GN=L150_04267 PE=3 SV=1	42	8	14	4	190	21.3	5.78	35.23	118.1	116.2	116.9	82.3	84.7	81.8	Yes	Yes
A0A454J6W4	Uncharacterized protein OS=Candida albicans Ca529L OX=1325634 GN=L150_04248 PE=4 SV=1	2	1	1	1	460	51.2	6.05	0	110.4	108.7	106.6	89	87.7	97.6	Yes	No
A0A454J6W6	Uncharacterized protein OS=Candida albicans Ca529L OX=1325634 GN=L150_04270 PE=4 SV=1	18	13	17	13	764	86.1	5.88	39.73	100.2	96.2	101.1	100.9	98.8	102.8	Yes	Yes
A0A454J6Y8	Uncharacterized protein OS=Candida albicans Ca529L OX=1325634 GN=L150_04268 PE=4 SV=1	11	3	3	3	155	18.1	9.44	8.6	102.2	103.3	98.8	100.5	100.3	94.8	Yes	Yes
A0A454J6Z7	Uncharacterized protein OS=Candida albicans Ca529L OX=1325634 GN=L150_04246 PE=4 SV=1	24	3	3	3	168	19.2	9.79	3.11	102.1	94.1	110.1	102.5	86.6	104.5	Yes	Yes
A0A454J715	Protein HIR OS=Candida albicans Ca529L OX=1325634 GN=L150_04173 PE=3 SV=1	4	3	3	3	1019	114.5	8.03	5.45	95.8	103.1	101.5	101.6	98	100	Yes	Yes
A0A454J731	Ubiquitin carboxyl-terminal hydrolase OS=Candida albicans Ca529L OX=1325634 GN=L150_04331 PE=3 SV=1	5	2	2	2	313	35.7	5.16	5.01	87.5	99.9	93.5	102.8	114	102.3	Yes	Yes
A0A454J737	CTP synthase OS=Candida albicans Ca529L OX=1325634 GN=L150_04345 PE=3 SV=1	28	14	18	14	573	64	6.43	38.86	106.3	104.9	108.5	92.9	92.4	95	Yes	Yes
A0A454J760	Uncharacterized protein OS=Candida albicans Ca529L OX=1325634 GN=L150_04366 PE=4 SV=1	4	2	2	2	466	54	5.95	2.04	101.5	93.7	97.5	110.1	100.6	96.5	Yes	Yes
A0A454J764	Uncharacterized protein OS=Candida albicans Ca529L OX=1325634 GN=L150_04361 PE=4 SV=1	26	28	38	28	1275	141.3	7.36	77.2	93.5	105.6	95	103.9	98.4	103.6	Yes	Yes
A0A454J765	Uncharacterized protein OS=Candida albicans Ca529L OX=1325634 GN=L150_04381 PE=4 SV=1	10	5	5	5	582	67.8	5.15	10.91	88.3	85.5	89.3	113.2	111.8	111.9	Yes	Yes
A0A454J773	rRNA-processing protein EFG1 OS=Candida albicans Ca529L OX=1325634 GN=L150_04378 PE=4 SV=1	14	3	7	2	237	27.7	9.76	6.59	113.8	126.4	103.6	87.7	98.6	69.8	Yes	Yes
A0A454J786	Uncharacterized protein OS=Candida albicans Ca529L OX=1325634 GN=L150_04382 PE=4 SV=1	16	12	13	12	736	83.7	6.71	17.7	98.3	104.5	100.4	101.3	95.6	100	Yes	Yes
A0A454J787	Uncharacterized protein OS=Candida albicans Ca529L OX=1325634 GN=L150_04233 PE=4 SV=1	20	4	7	4	173	20.6	10.08	12.51	107.2	103.7	104.9	93.9	95.7	94.5	Yes	Yes
A0A454J793	Uncharacterized protein OS=Candida albicans Ca529L OX=1325634 GN=L150_04336 PE=4 SV=1	31	2	2	1	89	9.6	4.59	5.57	46.3	44	43.4	175.6	146.1	144.6	Yes	Yes
A0A454J7A4	Uncharacterized protein OS=Candida albicans Ca529L OX=1325634 GN=L150_04373 PE=4 SV=1	5	1	1	1	140	15.4	9.45	2.21	101.7	118.7	115.8	79	85.6	99.2	Yes	Yes
A0A454J7B1	1,3-beta-glucanosyltransferase OS=Candida albicans Ca529L OX=1325634 GN=L150_04426 PE=3 SV=1	10	3	3	3	451	49	4.74	0	118.7	125.3	127.2	86.7	74	68.1	Yes	No
A0A454J7B2	Uncharacterized protein OS=Candida albicans Ca529L OX=1325634 GN=L150_04421 PE=4 SV=1	25	8	11	8	415	45.8	4.5	30.73	97.7	102.4	101.3	97.7	100.9	100	Yes	Yes
A0A454J7B3	Uncharacterized protein OS=Candida albicans Ca529L OX=1325634 GN=L150_04383 PE=4 SV=1	1	1	1	1	840	93.4	8.95	2.14	111.1	121.8	111.3	87.1	89.9	78.8	Yes	Yes
A0A454J7B5	Phosphatidylserine decarboxylase proenzyme 2 OS=Candida albicans Ca529L OX=1325634 GN=PSD2 PE=3 SV=1	4	5	5	5	1070	121.6	6.92	1.93	99.7	94.8	87.6	104.3	99	114.6	Yes	Yes
A0A454J7B6	Uncharacterized protein OS=Candida albicans Ca529L OX=1325634 GN=L150_04412 PE=3 SV=1	34	8	8	8	251	28.5	9.92	15.27	109.2	103.2	103.2	94.4	93.8	96.2	Yes	Yes
A0A454J7C2	DNA primase OS=Candida albicans Ca529L OX=1325634 GN=L150_04422 PE=3 SV=1	10	4	5	4	424	49.6	7.85	10.8	115.9	113.4	111.8	86.5	82.5	90	Yes	Yes
A0A454J7D5	Inosine triphosphate pyrophosphatase OS=Candida albicans Ca529L OX=1325634 GN=HAM1 PE=3 SV=1	14	4	5	4	211	22.8	5.66	2.18	100.2	96	93.1	98.7	108.3	103.7	Yes	Yes
A0A454J7F1	Uncharacterized protein OS=Candida albicans Ca529L OX=1325634 GN=L150_04456 PE=3 SV=1	9	6	7	6	661	75	6.77	12.4	103.7	111.8	101.3	89.7	101.7	91.8	Yes	Yes
A0A454J7F3	V-type proton ATPase subunit a OS=Candida albicans Ca529L OX=1325634 GN=L150_04468 PE=3 SV=1	3	3	3	3	943	107.7	5.19	2.35	103.9	100.3	95.5	101.4	88.3	110.7	Yes	Yes
A0A454J7G1	Uncharacterized protein OS=Candida albicans Ca529L OX=1325634 GN=L150_04471 PE=4 SV=1	19	10	13	10	579	64.1	8.22	20.23	105.8	108.4	107.5	89.2	90.6	98.6	Yes	Yes
A0A454J7H5	Uncharacterized protein OS=Candida albicans Ca529L OX=1325634 GN=L150_04460 PE=4 SV=1	17	7	7	7	415	46.5	5.77	12	91.9	97.5	97.7	108.8	103.1	101	Yes	Yes
A0A454J7H6	Uncharacterized protein OS=Candida albicans Ca529L OX=1325634 GN=L150_04481 PE=3 SV=1	5	2	2	2	512	57.7	7.61	1.88	96.9	106	93.9	98.2	97.9	107.1	Yes	Yes
A0A454J7I0	Nucleolar protein 58 OS=Candida albicans Ca529L OX=1325634 GN=L150_04475 PE=4 SV=1	24	11	22	10	516	57.1	8.31	46.45	112.9	111.5	114.1	86.7	86.6	88.2	Yes	Yes
A0A454J7I2	Uncharacterized protein OS=Candida albicans Ca529L OX=1325634 GN=L150_04473 PE=4 SV=1	6	4	4	4	861	96.4	9.26	5.24	107.8	99.9	101.4	109.2	92.6	89.1	Yes	Yes
A0A454J7I9	Uncharacterized protein OS=Candida albicans Ca529L OX=1325634 GN=L150_04469 PE=4 SV=1	8	6	6	6	806	92.3	6.01	12.14	102.8	104.3	109.1	98.1	92.5	93.2	Yes	Yes
A0A454J7J0	Uncharacterized protein OS=Candida albicans Ca529L OX=1325634 GN=L150_04488 PE=4 SV=1	5	1	1	1	331	37.2	5.22	0							Yes	No
A0A454J7J1	Uncharacterized protein OS=Candida albicans Ca529L OX=1325634 GN=L150_04493 PE=4 SV=1	45	12	17	12	301	35.2	9.11	22.39	106.5	106.2	105.3	94.2	91.3	96.5	Yes	Yes
A0A454J7J5	Sodium/hydrogen exchanger OS=Candida albicans Ca529L OX=1325634 GN=L150_04495 PE=3 SV=1	2	1	1	1	663	73.3	5.3	2	107.1	92.5	86.5	100.7	114.1	99.2	Yes	Yes
A0A454J7J6	Mitochondrial DNA replication protein YHM2 OS=Candida albicans Ca529L OX=1325634 GN=L150_04498 PE=3 SV=1	31	9	14	9	301	32.8	9.99	34.58	100.1	102.9	99.8	99.8	97.1	100.3	Yes	Yes
A0A454J7J8	40S ribosomal protein S13 OS=Candida albicans Ca529L OX=1325634 GN=L150_04503 PE=3 SV=1	38	6	18	6	151	16.9	10.23	30.7	107	112.8	107.6	91.1	92	89.6	Yes	Yes
A0A454J7K1	Uncharacterized protein OS=Candida albicans Ca529L OX=1325634 GN=L150_04508 PE=4 SV=1	4	1	3	1	282	32.5	4.74	0	98.6	102.4	100.3	102.3	102.8	93.7	Yes	No
A0A454J7K4	Uncharacterized protein OS=Candida albicans Ca529L OX=1325634 GN=L150_04510 PE=3 SV=1	13	7	9	4	479	53.4	10.17	25.35	94.1	92.6	91.4	109.3	107.7	105	Yes	Yes
A0A454J7K9	Uncharacterized protein OS=Candida albicans Ca529L OX=1325634 GN=L150_04516 PE=4 SV=1	7	7	7	7	1107	126.8	5.59	9.95	99.9	100.3	95.6	99.4	98.9	105.9	Yes	Yes
A0A454J7L4	Uncharacterized protein OS=Candida albicans Ca529L OX=1325634 GN=L150_04526 PE=4 SV=1	13	4	4	4	380	42.4	6.86	12.02	93.7	96.1	101.5	103.8	99.9	105.1	Yes	Yes
A0A454J7L7	Uncharacterized protein OS=Candida albicans Ca529L OX=1325634 GN=L150_04479 PE=4 SV=1	13	13	14	13	1076	117.6	7.69	18.29	92.6	93.6	92.8	107	107.2	106.9	Yes	Yes
A0A454J7L9	Ketol-acid reductoisomerase, mitochondrial OS=Candida albicans Ca529L OX=1325634 GN=L150_04525 PE=3 SV=1	43	13	50	5	400	44.8	6.58	104.12	97.5	98	97.3	101.2	105.3	100.6	Yes	Yes
A0A454J7M1	Phosphoglycerate kinase OS=Candida albicans Ca529L OX=1325634 GN=L150_04513 PE=3 SV=1	84	39	261	39	417	45.2	6.48	571.49	92.1	93	93.8	106.4	106.8	107.9	Yes	Yes
A0A454J7N3	Uncharacterized protein OS=Candida albicans Ca529L OX=1325634 GN=L150_04489 PE=4 SV=1	2	1	1	1	561	62.5	8.5	0							Yes	No
A0A454J7N9	Uncharacterized protein OS=Candida albicans Ca529L OX=1325634 GN=L150_04546 PE=4 SV=1	21	6	6	6	299	32.9	5.29	5.59	95.8	83.5	92.8	112.1	104.5	111.3	Yes	Yes
A0A454J7P7	Uncharacterized protein OS=Candida albicans Ca529L OX=1325634 GN=L150_04531 PE=4 SV=1	9	2	3	2	244	26.4	7.66	2.82	87.6	86.5	84.5	114.8	114.2	112.5	Yes	Yes
A0A454J7Q2	Actin-related protein 2/3 complex subunit 3 OS=Candida albicans Ca529L OX=1325634 GN=L150_04553 PE=3 SV=1	4	1	1	1	182	21.2	8.56	1.69	93.7	99.5	96.6	104	94	112.2	Yes	Yes
A0A454J7Q7	3'(2'),5'-bisphosphate nucleotidase 2 OS=Candida albicans Ca529L OX=1325634 GN=L150_04542 PE=4 SV=1	29	10	17	3	358	38.6	5.71	36.36	101.1	99	98.9	98.1	104.9	97.9	Yes	Yes
A0A454J7Q8	Uncharacterized protein OS=Candida albicans Ca529L OX=1325634 GN=L150_04573 PE=4 SV=1	10	2	4	2	207	23.9	4.65	8.15	99.7	98.5	102	92.4	105.8	101.7	Yes	Yes
A0A454J7R8	Uncharacterized protein OS=Candida albicans Ca529L OX=1325634 GN=L150_04556 PE=4 SV=1	14	5	7	2	366	41.1	9.2	9.34	105.1	108.2	104.6	93	97.6	91.4	Yes	Yes
A0A454J7S7	Uncharacterized protein OS=Candida albicans Ca529L OX=1325634 GN=L150_04529 PE=4 SV=1	30	21	24	2	893	99.5	4.67	40.77	101.1	109.2	86.3	100.7	111.2	91.5	Yes	Yes
A0A454J7T0	Eukaryotic translation initiation factor 5A OS=Candida albicans Ca529L OX=1325634 GN=L150_04594 PE=3 SV=1	70	10	33	10	158	17.1	5.05	52.62	106.3	107.3	104.4	93	94.7	94.2	Yes	Yes
A0A454J7T3	Uncharacterized protein OS=Candida albicans Ca529L OX=1325634 GN=L150_04576 PE=4 SV=1	22	8	9	7	403	45.8	6.18	16.24	125.8	126.6	109.2	78.7	77.3	82.3	Yes	Yes
A0A454J7T4	Uncharacterized protein OS=Candida albicans Ca529L OX=1325634 GN=L150_04604 PE=4 SV=1	9	6	6	6	812	89.3	7.09	14.68	92.3	101	95.3	101.8	105.7	104	Yes	Yes
A0A454J7T6	Uncharacterized protein OS=Candida albicans Ca529L OX=1325634 GN=L150_04425 PE=4 SV=1	16	9	9	9	458	53.2	6.42	17.05	106.7	102.4	107.6	96	91.6	95.6	Yes	Yes
A0A454J7T9	Uncharacterized protein OS=Candida albicans Ca529L OX=1325634 GN=L150_04598 PE=4 SV=1	1	4	4	4	2568	295.5	8.47	2.34	102.9	102.7	110.7	101.3	89	93.3	Yes	Yes
A0A454J7V4	Uncharacterized protein OS=Candida albicans Ca529L OX=1325634 GN=L150_04600 PE=4 SV=1	27	12	23	12	630	69.7	6.06	36.56	93.2	96.5	92	105.8	107.8	104.7	Yes	Yes
A0A454J7W4	Uncharacterized protein (Fragment) OS=Candida albicans Ca529L OX=1325634 GN=L150_04625 PE=4 SV=1	6	2	2	2	516	58.3	8.53	0	89.4	88.6	100.1	101.3	113.4	107.2	Yes	No
A0A454J7W7	Uncharacterized protein OS=Candida albicans Ca529L OX=1325634 GN=L150_04581 PE=4 SV=1	14	5	7	5	384	43.1	6.32	11.49	105.2	94.9	103.2	98.7	98.8	99.2	Yes	Yes
A0A454J7W8	Uncharacterized protein OS=Candida albicans Ca529L OX=1325634 GN=L150_04602 PE=4 SV=1	11	7	10	1	734	82.9	6.57	22.65	96.5	93	96.1	101.6	107.6	105.2	Yes	Yes
A0A454J7X0	Uncharacterized protein OS=Candida albicans Ca529L OX=1325634 GN=L150_04631 PE=4 SV=1	13	3	6	3	215	24.4	9.99	19.39	101.9	101	100.8	99.8	97.4	99.1	Yes	Yes
A0A454J7X6	HAD phosphatase, family IIIA OS=Candida albicans Ca529L OX=1325634 GN=L150_04569 PE=4 SV=1	7	1	1	1	205	23.3	6.67	2.07	105.8	91	119.6	97.8	93	92.8	Yes	Yes
A0A454J7Z2	ATP-dependent RNA helicase DBP9 OS=Candida albicans Ca529L OX=1325634 GN=L150_04622 PE=4 SV=1	5	3	4	3	574	65.1	9.06	6.68	104.9	103.7	101.3	95.6	94.6	100	Yes	Yes
A0A454J802	Uncharacterized protein OS=Candida albicans Ca529L OX=1325634 GN=L150_04642 PE=4 SV=1	47	5	7	2	167	18.3	5	19.82	66.2	64.7	67.1	136.2	131.2	134.6	Yes	Yes
A0A454J805	Uncharacterized protein OS=Candida albicans Ca529L OX=1325634 GN=L150_04665 PE=4 SV=1	65	10	24	10	190	20	4.81	67.33	127.4	127	123.1	72.5	77.3	72.6	Yes	Yes
A0A454J812	Signal recognition particle subunit SRP72 OS=Candida albicans Ca529L OX=1325634 GN=L150_04677 PE=3 SV=1	19	11	15	11	633	71.3	9.19	23.84	111.8	106.6	108.5	88	93.5	91.7	Yes	Yes
A0A454J816	Uncharacterized protein OS=Candida albicans Ca529L OX=1325634 GN=L150_04671 PE=4 SV=1	27	13	16	13	463	52.9	6.06	40.37	89.8	96.2	91.1	99.8	103.1	120.1	Yes	Yes
A0A454J818	Uncharacterized protein OS=Candida albicans Ca529L OX=1325634 GN=L150_04686 PE=4 SV=1	37	9	23	4	348	37.7	5.77	64.87	101.1	97.8	101.3	100.6	97.6	101.5	Yes	Yes
A0A454J822	Uncharacterized protein OS=Candida albicans Ca529L OX=1325634 GN=L150_04687 PE=4 SV=1	10	3	4	3	332	38.6	7.52	7.31	98.6	95.7	93.1	109.2	99.7	103.7	Yes	Yes
A0A454J829	Uncharacterized protein OS=Candida albicans Ca529L OX=1325634 GN=L150_04609 PE=4 SV=1	5	3	3	3	846	90.2	4.44	7.67	112.9	100.8	103.5	92.8	93.3	96.7	Yes	Yes
A0A454J831	Uncharacterized protein OS=Candida albicans Ca529L OX=1325634 GN=L150_04517 PE=4 SV=1	17	5	6	5	251	27.8	6.93	11.78	165.7	173.4	163.6	31.4	35.9	30	Yes	Yes
A0A454J835	Hsp90-like protein OS=Candida albicans Ca529L OX=1325634 GN=L150_04691 PE=4 SV=1	24	13	21	1	508	58.5	4.82	48.68	81.7	81.3	80.8	118.7	117	120.6	Yes	Yes
A0A454J852	Uncharacterized protein OS=Candida albicans Ca529L OX=1325634 GN=L150_04683 PE=4 SV=1	11	1	2	1	150	17	5.15	5	99.2	95.9	117.5	88.2	94.4	104.8	Yes	Yes
A0A454J863	Uncharacterized protein OS=Candida albicans Ca529L OX=1325634 GN=L150_04745 PE=4 SV=1	9	6	6	6	783	87.6	8.84	10.29	98.6	104.4	96.2	94	105.4	101.4	Yes	Yes
A0A454J881	Uncharacterized protein OS=Candida albicans Ca529L OX=1325634 GN=L150_04744 PE=4 SV=1	19	1	1	1	63	6.7	9.82	0	96.8	84.5	86.8	108.8	110.6	112.6	Yes	No
A0A454J883	Uncharacterized protein OS=Candida albicans Ca529L OX=1325634 GN=L150_04723 PE=4 SV=1	18	11	13	4	932	105.3	8.53	22.38	114	110.9	111	86.1	88.2	89.8	Yes	Yes
A0A454J889	Leucine-tRNA ligase OS=Candida albicans Ca529L OX=1325634 GN=L150_04775 PE=3 SV=1	3	3	3	1	861	97.3	6.46	3.01	100.3	94.4	102	101.3	115.9	86.1	Yes	Yes
A0A454J8A2	Uncharacterized protein OS=Candida albicans Ca529L OX=1325634 GN=L150_04690 PE=4 SV=1	17	9	12	9	836	92	4.96	12.68	97.6	104.3	104	95.3	103.1	95.6	Yes	Yes
A0A454J8A8	Mitochondrial group I intron splicing factor CCM1 OS=Candida albicans Ca529L OX=1325634 GN=L150_04774 PE=4 SV=1	2	1	1	1	768	88.4	9.19	0							Yes	No
A0A454J8C6	Nucleolar GTP-binding protein 2 OS=Candida albicans Ca529L OX=1325634 GN=L150_04794 PE=3 SV=1	9	4	4	4	533	61.2	8.78	8.08	110.2	112.9	117	84.3	89.7	86	Yes	Yes
A0A454J8C8	Uncharacterized protein OS=Candida albicans Ca529L OX=1325634 GN=L150_04809 PE=3 SV=1	6	3	3	3	546	60.5	5.82	2.03	125.3	137.8	136.4	69.3	68.5	62.7	Yes	Yes
A0A454J8D1	Uncharacterized protein OS=Candida albicans Ca529L OX=1325634 GN=L150_04567 PE=3 SV=1	8	28	31	28	3808	436	6.25	46.46	103.3	103	103	96	97.4	97.4	Yes	Yes
A0A454J8D4	Uncharacterized protein OS=Candida albicans Ca529L OX=1325634 GN=L150_04720 PE=4 SV=1	2	1	1	1	453	51.6	6.3	0							Yes	No
A0A454J8D7	Dipeptidyl peptidase 3 OS=Candida albicans Ca529L OX=1325634 GN=L150_04826 PE=3 SV=1	33	21	33	2	700	79.8	5.52	63.23	100.2	99.3	98.7	102.9	99.5	99.5	Yes	Yes
A0A454J8D9	Uncharacterized protein OS=Candida albicans Ca529L OX=1325634 GN=L150_04820 PE=4 SV=1	14	10	11	10	798	89.1	5.17	17.28	102.6	99.5	100.3	102.2	94.4	101	Yes	Yes
A0A454J8E8	CAL0000659 AdoMet-dependent rRNA methyltransferase SPB1 (Fragment) OS=Candida albicans Ca529L OX=1325634 GN=L150_04830 PE=3 SV=1	1	1	1	1	837	95.6	5.47	2.92	98.1	96.1	90.8	86.1	83.3	145.5	Yes	Yes
A0A454J8F4	Uncharacterized protein OS=Candida albicans Ca529L OX=1325634 GN=L150_04822 PE=4 SV=1	18	6	6	6	336	37.7	5.6	13.78	95.5	101.4	97.3	97.4	102.5	105.9	Yes	Yes
A0A454J8F7	Uncharacterized protein OS=Candida albicans Ca529L OX=1325634 GN=L150_04846 PE=4 SV=1	13	4	6	4	247	28.6	9.48	11.81	99	97.1	102.7	103.7	94.2	103.4	Yes	Yes
A0A454J8G0	Uncharacterized protein OS=Candida albicans Ca529L OX=1325634 GN=L150_04840 PE=4 SV=1	8	2	2	2	227	26.3	6.18	3.15	97.4	95.1	96.5	109.9	99.1	102	Yes	Yes
A0A454J8G1	DNA-directed RNA polymerase III subunit RPC6 OS=Candida albicans Ca529L OX=1325634 GN=L150_04752 PE=3 SV=1	3	1	1	1	330	38.3	4.97	1.8							Yes	No
A0A454J8G3	Uncharacterized protein OS=Candida albicans Ca529L OX=1325634 GN=L150_04856 PE=4 SV=1	72	10	16	10	118	13.6	5.76	36.16	77	87.2	81.9	115.3	124.3	114.3	Yes	Yes
A0A454J8H6	Uncharacterized protein OS=Candida albicans Ca529L OX=1325634 GN=L150_04760 PE=3 SV=1	8	4	4	4	652	74.6	6.34	5.47	100.6	96.9	105.3	100.4	98.7	98.1	Yes	Yes
A0A454J8I1	Uncharacterized protein OS=Candida albicans Ca529L OX=1325634 GN=L150_04855 PE=4 SV=1	3	1	2	1	356	38.5	6.19	2.27	69.2	111.4	75	103.3	141.9	99.2	Yes	Yes
A0A454J8I7	Cytochrome b-c1 complex subunit 7 OS=Candida albicans Ca529L OX=1325634 GN=L150_04770 PE=3 SV=1	43	5	8	5	127	14.4	5.96	12.21	92.3	93.3	94.1	103.8	112.7	103.8	Yes	Yes
A0A454J8J0	Protein OS=Candida albicans Ca529L OX=1325634 GN=SEY1 PE=3 SV=1	24	17	22	17	790	90.1	5.12	36.33	97.1	97.6	98.4	102.3	99.4	105.3	Yes	Yes
A0A454J8J1	Isoleucine-tRNA ligase OS=Candida albicans Ca529L OX=1325634 GN=L150_04866 PE=3 SV=1	37	38	57	38	1088	125.1	5.94	90.35	102.7	102.4	100.8	98.2	98.7	97.3	Yes	Yes
A0A454J8J8	Uncharacterized protein OS=Candida albicans Ca529L OX=1325634 GN=L150_04844 PE=4 SV=1	23	12	19	2	620	66.9	9.39	41.42	104.4	107.7	107.1	96.4	84.6	99.8	Yes	Yes
A0A454J8L2	DNA repair helicase RAD3 OS=Candida albicans Ca529L OX=1325634 GN=L150_04883 PE=4 SV=1	1	1	1	1	765	87.7	5.76	2.46	105.2	95.6	109.6	98.6	96.6	94.4	Yes	Yes
A0A454J8M8	Uncharacterized protein OS=Candida albicans Ca529L OX=1325634 GN=L150_04812 PE=4 SV=1	14	4	5	4	316	35.8	6.57	6.87	93.3	95.8	89.6	106.4	108.2	106.7	Yes	Yes
A0A454J8N3	Uncharacterized protein OS=Candida albicans Ca529L OX=1325634 GN=L150_04917 PE=3 SV=1	4	1	2	1	272	29.7	9.31	1.61	95.5	89.2	90.3	113.8	108.5	102.8	Yes	Yes
A0A454J8N6	Uncharacterized protein OS=Candida albicans Ca529L OX=1325634 GN=L150_04678 PE=3 SV=1	13	5	8	5	369	40.2	6.96	22.07	122.8	116.9	121.4	82.1	74.7	82.1	Yes	Yes
A0A454J8N8	Uncharacterized protein OS=Candida albicans Ca529L OX=1325634 GN=L150_04903 PE=4 SV=1	8	2	2	2	214	24.3	6.06	4.03	90.3	90.3	85	110.9	107.7	115.8	Yes	Yes
A0A454J8P1	Exocyst complex component SEC5 OS=Candida albicans Ca529L OX=1325634 GN=L150_04831 PE=3 SV=1	6	7	8	7	956	110.9	6.83	13.74	99.5	99.6	99.7	99.6	98	103.7	Yes	Yes
A0A454J8P7	Uncharacterized protein OS=Candida albicans Ca529L OX=1325634 GN=L150_04913 PE=4 SV=1	14	13	15	2	971	109	4.65	30.83	131.3	116.2	122.8	76	77.4	76.4	Yes	Yes
A0A454J8P9	CDP-diacylglycerol--glycerol-3-phosphate 3-phosphatidyltransferase OS=Candida albicans Ca529L OX=1325634 GN=L150_04926 PE=3 SV=1	10	4	4	4	501	57.4	7.84	6.09	95.1	101.3	98.8	96	99	109.7	Yes	Yes
A0A454J8R1	Uncharacterized protein OS=Candida albicans Ca529L OX=1325634 GN=L150_04851 PE=4 SV=1	38	11	13	11	383	41.9	7.93	23.49	96.1	97.8	95	103.5	102.2	105.4	Yes	Yes
A0A454J8R2	Glutamate-tRNA ligase OS=Candida albicans Ca529L OX=1325634 GN=L150_04939 PE=3 SV=1	33	26	39	26	725	82.5	6.83	81.8	105.4	105	103.9	95.9	94.9	94.8	Yes	Yes
A0A454J8R4	40S ribosomal protein S28-A OS=Candida albicans Ca529L OX=1325634 GN=L150_04948 PE=3 SV=1	58	5	9	5	67	7.5	10.36	16.06	107.1	111.9	108.9	93.3	90.6	88.2	Yes	Yes
A0A454J8S2	Uncharacterized protein OS=Candida albicans Ca529L OX=1325634 GN=L150_04949 PE=4 SV=1	20	8	9	8	567	66.3	4.81	10.06	114.3	115.1	112.8	84.8	86.5	86.4	Yes	Yes
A0A454J8S5	Uncharacterized protein OS=Candida albicans Ca529L OX=1325634 GN=L150_04951 PE=4 SV=1	1	2	2	2	1927	210	5.9	2.64	92	86.3	91.2	112.5	107.1	110.9	Yes	Yes
A0A454J8S9	Uncharacterized protein OS=Candida albicans Ca529L OX=1325634 GN=L150_04864 PE=4 SV=1	2	3	3	2	1424	161.7	7.12	4.2	104	108.8	106.6	96.2	91.3	93.1	Yes	Yes
A0A454J8T5	Pantothenate kinase (Fragment) OS=Candida albicans Ca529L OX=1325634 GN=L150_04728 PE=4 SV=1	5	2	2	2	555	61.3	6.55	2.12	101.8	104.3	109.2	98	91.1	95.5	Yes	Yes
A0A454J8T8	Uncharacterized protein OS=Candida albicans Ca529L OX=1325634 GN=L150_04882 PE=4 SV=1	5	1	1	1	224	25.2	7.75	0	66.9	93.2	95.1	107.1	95.3	142.4	Yes	No
A0A454J8U5	Ribosomal protein S16 OS=Candida albicans Ca529L OX=1325634 GN=L150_04978 PE=3 SV=1	26	3	3	3	173	20.1	10.07	9.85	96.9	105.8	99.2	94.1	104.2	99.7	Yes	Yes
A0A454J8U8	Uncharacterized protein OS=Candida albicans Ca529L OX=1325634 GN=L150_04955 PE=4 SV=1	5	3	3	3	762	87.7	6.46	3.25	92.7	94.7	100.4	103.1	99.5	109.6	Yes	Yes
A0A454J8V0	Uncharacterized protein OS=Candida albicans Ca529L OX=1325634 GN=L150_04971 PE=3 SV=1	1	1	1	1	702	78.7	5.07	1.79	145.4	175.9	136.5	43	45.8	53.5	Yes	Yes
A0A454J8V1	Uncharacterized protein OS=Candida albicans Ca529L OX=1325634 GN=L150_04979 PE=4 SV=1	6	5	5	1	1217	135.8	5.87	8.99	107	113.7	108.9	91.8	90.9	87.7	Yes	Yes
A0A454J8W0	ATP-dependent RNA helicase DBP7 OS=Candida albicans Ca529L OX=1325634 GN=L150_04989 PE=3 SV=1	4	3	3	3	729	81.3	8.9	4.37	105.7	118.3	110.5	90.6	88.6	86.2	Yes	Yes
A0A454J8W3	Uncharacterized protein OS=Candida albicans Ca529L OX=1325634 GN=L150_04991 PE=3 SV=1	5	1	2	1	311	35.1	5.35	6.51	101.8	103.7	96.3	97.1	96.5	104.5	Yes	Yes
A0A454J8W8	Uncharacterized protein OS=Candida albicans Ca529L OX=1325634 GN=L150_04983 PE=4 SV=1	11	10	12	8	1093	120.7	5.39	11.65	98.2	99	101.2	97.8	98.8	105	Yes	Yes
A0A454J8X5	Uncharacterized protein OS=Candida albicans Ca529L OX=1325634 GN=L150_04922 PE=4 SV=1	2	1	1	1	586	66.5	8.85	0	135.8	156.9	165.7	44.3	24.7	72.7	Yes	No
A0A454J8Y7	Dihydrofolate synthetase OS=Candida albicans Ca529L OX=1325634 GN=L150_04995 PE=3 SV=1	9	3	3	3	430	47.3	7.5	5.52	88.4	88.7	94.8	116.2	96.5	115.3	Yes	Yes
A0A454J8Z2	Uncharacterized protein OS=Candida albicans Ca529L OX=1325634 GN=L150_05019 PE=4 SV=1	4	2	2	2	612	67.8	6.65	5.68	130.3	124.4	88.9	76.3	85.4	94.7	Yes	Yes
A0A454J8Z5	DNA-directed RNA polymerase subunit beta OS=Candida albicans Ca529L OX=1325634 GN=L150_04934 PE=3 SV=1	14	15	19	15	1166	131	7.33	37.36	101.7	109.1	105.7	91.8	98.5	93.1	Yes	Yes
A0A454J903	Acetyltransferase component of pyruvate dehydrogenase complex OS=Candida albicans Ca529L OX=1325634 GN=L150_05031 PE=3 SV=1	27	9	22	9	477	50	5.9	46.92	99.7	101	103.1	97.7	100.9	97.6	Yes	Yes
A0A454J910	60S ribosomal protein L5 OS=Candida albicans Ca529L OX=1325634 GN=L150_05046 PE=3 SV=1	42	11	24	11	298	34.5	7.64	27.29	117.4	116.3	112.8	84.3	88	81.2	Yes	Yes
A0A454J918	ATP-dependent 6-phosphofructokinase OS=Candida albicans Ca529L OX=1325634 GN=L150_05047 PE=3 SV=1	28	22	50	2	946	104	6.29	102.38	98.5	100.5	100.1	100.4	100.9	99.7	Yes	Yes
A0A454J929	Uncharacterized protein OS=Candida albicans Ca529L OX=1325634 GN=L150_05045 PE=4 SV=1	3	4	4	4	1364	150.6	8.34	4.91	96.4	89.3	93.1	113.3	98.2	109.7	Yes	Yes
A0A454J933	Uncharacterized protein OS=Candida albicans Ca529L OX=1325634 GN=L150_04819 PE=4 SV=1	23	6	8	6	384	41.8	5.36	11.73	99.1	96.4	101.1	102.8	98.6	101.9	Yes	Yes
A0A454J946	Cytochrome c oxidase subunit OS=Candida albicans Ca529L OX=1325634 GN=L150_04839 PE=3 SV=1	16	1	2	1	83	9.7	5.87	5.94	123.5	111.4	119.3	82.9	72.9	90	Yes	Yes
A0A454J951	DNA-binding protein, 42 kDa OS=Candida albicans Ca529L OX=1325634 GN=L150_05076 PE=4 SV=1	44	18	35	18	387	43.1	7.52	79.93	97.3	95.3	97.8	105.7	101.1	102.8	Yes	Yes
A0A454J952	Exocyst complex protein EXO70 OS=Candida albicans Ca529L OX=1325634 GN=L150_05071 PE=3 SV=1	6	4	5	4	667	76.1	8.73	2.1	94.5	99.7	101	97.9	107.7	99.1	Yes	Yes
A0A454J956	Uncharacterized protein OS=Candida albicans Ca529L OX=1325634 GN=L150_05089 PE=4 SV=1	24	5	7	5	285	31.2	9.26	13.13	72.3	67.5	64.6	136.9	126.6	132.1	Yes	Yes
A0A454J962	Arginine biosynthesis bifunctional protein ArgJ, mitochondrial OS=Candida albicans Ca529L OX=1325634 GN=L150_05081 PE=3 SV=1	9	3	6	3	439	46.7	6.37	16.39	104.6	101.6	107.3	95.8	98	92.8	Yes	Yes
A0A454J975	Proteasome endopeptidase complex OS=Candida albicans Ca529L OX=1325634 GN=L150_05014 PE=3 SV=1	18	4	7	4	266	29.9	4.79	15.47	107.6	108.1	111.8	90.3	88.4	93.8	Yes	Yes
A0A454J978	Cytochrome c oxidase assembly protein COX20, mitochondrial OS=Candida albicans Ca529L OX=1325634 GN=L150_05108 PE=3 SV=1	7	1	1	1	171	19.7	7.93	0	109.7	83.7	99.9	94.9	104.6	107.1	Yes	No
A0A454J979	Uncharacterized protein OS=Candida albicans Ca529L OX=1325634 GN=L150_04870 PE=4 SV=1	25	6	10	6	329	34.3	5.57	28.27	97.3	97.5	98	102.2	102	103	Yes	Yes
A0A454J980	GPN-loop GTPase OS=Candida albicans Ca529L OX=1325634 GN=L150_05106 PE=3 SV=1	15	7	7	7	425	48.7	5.53	7.55	106.7	97.3	106.3	104.1	88.8	96.8	Yes	Yes
A0A454J982	Peptidyl-prolyl cis-trans isomerase OS=Candida albicans Ca529L OX=1325634 GN=L150_05103 PE=3 SV=1	52	10	47	9	162	17.6	7.97	84.07	103.5	101.3	102.1	97	97	99	Yes	Yes
A0A454J988	U6 snRNA-associated Sm-like protein LSm4 OS=Candida albicans Ca529L OX=1325634 GN=LSM4 PE=3 SV=1	27	4	4	4	132	14.8	9.94	10.85	108.8	104.8	105.5	93.8	90.2	96.9	Yes	Yes
A0A454J9A0	Superoxide dismutase OS=Candida albicans Ca529L OX=1325634 GN=L150_04890 PE=3 SV=1	46	9	20	9	206	22.7	7.02	32.1	82.9	81.5	81.1	116.8	125.1	112.6	Yes	Yes
A0A454J9A2	Uncharacterized protein OS=Candida albicans Ca529L OX=1325634 GN=L150_05128 PE=4 SV=1	19	5	8	5	368	38.9	7.37	18	110.9	107	109.3	89.1	89.7	94	Yes	Yes
A0A454J9A4	Uncharacterized protein OS=Candida albicans Ca529L OX=1325634 GN=L150_05032 PE=4 SV=1	24	10	16	10	485	54.3	5.24	26.46	110.6	112.7	110.4	85.7	92.7	88	Yes	Yes
A0A454J9B5	Uncharacterized protein OS=Candida albicans Ca529L OX=1325634 GN=L150_05149 PE=4 SV=1	2	2	2	2	1146	129.8	6.71	6.48	106.2	102.3	106.4	97.2	95.7	92.2	Yes	Yes
A0A454J9C5	Uncharacterized protein OS=Candida albicans Ca529L OX=1325634 GN=L150_05145 PE=4 SV=1	44	10	27	3	223	25	5.68	55.57	106.4	106	106.6	93.3	91.8	95.9	Yes	Yes
A0A454J9C8	Translation initiation factor IF-2 OS=Candida albicans Ca529L OX=1325634 GN=L150_05156 PE=3 SV=1	7	5	5	5	767	84.7	8.98	9.38	101.7	94.3	92	109.1	95.2	107.7	Yes	Yes
A0A454J9D2	Uncharacterized protein OS=Candida albicans Ca529L OX=1325634 GN=L150_05155 PE=4 SV=1	12	6	6	6	434	48.9	5.17	8.57	101.6	95.2	103.2	101.9	96.8	101.3	Yes	Yes
A0A454J9D8	Uncharacterized protein OS=Candida albicans Ca529L OX=1325634 GN=L150_05166 PE=4 SV=1	3	1	1	1	344	38.6	6.09	0							Yes	No
A0A454J9E7	Uncharacterized protein OS=Candida albicans Ca529L OX=1325634 GN=L150_04930 PE=4 SV=1	16	15	18	1	1091	123.8	5.29	31.82	120.9	116.5	113.7	87.6	73.7	87.6	Yes	Yes
A0A454J9F1	Uncharacterized protein OS=Candida albicans Ca529L OX=1325634 GN=L150_05171 PE=4 SV=1	6	8	9	8	1690	189.3	6.8	7.96	91.9	93.9	95.1	111.7	105.4	102	Yes	Yes
A0A454J9G7	Uncharacterized protein OS=Candida albicans Ca529L OX=1325634 GN=L150_05181 PE=3 SV=1	48	10	20	10	180	18.5	10.61	44.05	117.4	115.3	114.4	84.7	83.7	84.6	Yes	Yes
A0A454J9H8	Uncharacterized protein (Fragment) OS=Candida albicans Ca529L OX=1325634 GN=L150_04960 PE=4 SV=1	3	2	3	2	761	83.6	6.02	6.75	95.2	104.6	103.6	109.6	85.8	101.2	Yes	Yes
A0A454J9I6	Uncharacterized protein OS=Candida albicans Ca529L OX=1325634 GN=L150_05134 PE=4 SV=1	16	7	9	7	440	49.2	6.02	15.21	93.4	95.9	92.6	104.9	107.6	105.5	Yes	Yes
A0A454J9J1	Alpha-1,4 glucan phosphorylase OS=Candida albicans Ca529L OX=1325634 GN=L150_04970 PE=3 SV=1	45	35	83	10	900	102.8	6.02	172.53	81.2	79.6	79.7	120.3	120.1	119.1	Yes	Yes
A0A454J9J5	Uncharacterized protein OS=Candida albicans Ca529L OX=1325634 GN=L150_05132 PE=4 SV=1	3	3	3	1	878	101.8	5.24	7.06	99	107	100.6	93.6	101.6	98.3	Yes	Yes
A0A454J9J8	Uncharacterized protein OS=Candida albicans Ca529L OX=1325634 GN=L150_05225 PE=4 SV=1	3	3	3	3	1143	131.5	5.24	2.92	91.8	93.9	96.2	103.7	105.2	109.2	Yes	Yes
A0A454J9K8	Asparagine-tRNA ligase OS=Candida albicans Ca529L OX=1325634 GN=L150_05228 PE=4 SV=1	3	2	2	2	486	55.2	6.28	4.93	100.5	92.3	106.2	101.2	98.5	101.2	Yes	Yes
A0A454J9L3	Uncharacterized protein (Fragment) OS=Candida albicans Ca529L OX=1325634 GN=L150_05239 PE=4 SV=1	2	2	2	2	955	109.2	7.59	0	98.5	80.7	67.8	122.1	119.6	111.3	Yes	No
A0A454J9N0	Uncharacterized protein OS=Candida albicans Ca529L OX=1325634 GN=L150_05258 PE=4 SV=1	27	6	11	1	264	29.8	4.63	26.74	91.6	88	91.7	110.8	107.5	110.5	Yes	Yes
A0A454J9N4	Uncharacterized protein OS=Candida albicans Ca529L OX=1325634 GN=L150_05268 PE=4 SV=1	2	2	2	2	980	113.9	5.17	1.85	98	102.2	89	104.2	97.3	109.3	Yes	Yes
A0A454J9N6	Uncharacterized protein OS=Candida albicans Ca529L OX=1325634 GN=L150_05264 PE=4 SV=1	11	2	2	2	268	30.9	7.85	6.22	102.2	93.4	102.3	104.2	97.4	100.5	Yes	Yes
A0A454J9N7	Nicotinate phosphoribosyltransferase OS=Candida albicans Ca529L OX=1325634 GN=L150_05269 PE=3 SV=1	24	9	14	1	421	48.3	5.99	15.87	107	106.8	104.2	91.5	97.6	92.9	Yes	Yes
A0A454J9P5	Uncharacterized protein OS=Candida albicans Ca529L OX=1325634 GN=L150_05204 PE=4 SV=1	18	16	17	16	1062	120.4	6.83	33.1	103.8	105.5	103.3	96.3	93.8	97.4	Yes	Yes
A0A454J9P6	Uncharacterized protein OS=Candida albicans Ca529L OX=1325634 GN=L150_05279 PE=4 SV=1	25	6	7	6	212	23.8	4.56	11.48	102.4	101.9	98.8	101	94.9	101	Yes	Yes
A0A454J9R5	Uncharacterized protein OS=Candida albicans Ca529L OX=1325634 GN=L150_05060 PE=4 SV=1	24	3	3	3	203	22.4	5.47	3.02	112.9	102.8	105.2	84.7	102.8	91.6	Yes	Yes
A0A454J9S1	Uncharacterized protein OS=Candida albicans Ca529L OX=1325634 GN=L150_05254 PE=4 SV=1	2	2	2	2	676	75.8	4.56	4.52	120.4	123.7	118.1	76.9	82.6	78.2	Yes	Yes
A0A454J9S5	Uncharacterized protein OS=Candida albicans Ca529L OX=1325634 GN=L150_05172 PE=4 SV=1	9	8	8	8	614	70	5.03	15.04	106.4	107.3	110.2	91.3	92.9	92	Yes	Yes
A0A454J9T5	Transcription elongation factor SPT6 OS=Candida albicans Ca529L OX=1325634 GN=L150_05295 PE=4 SV=1	15	19	23	1	1380	159.5	5.17	27.44							Yes	No
A0A454J9V9	Argininosuccinate lyase OS=Candida albicans Ca529L OX=1325634 GN=L150_05220 PE=3 SV=1	18	8	9	8	468	52.8	5.94	12.48	93.1	91.5	93.4	110.2	100.6	111.2	Yes	Yes
A0A454J9W0	Proline-tRNA ligase OS=Candida albicans Ca529L OX=1325634 GN=L150_05230 PE=3 SV=1	40	27	48	27	693	77.5	5.99	111.33	106.1	103.8	105.8	94.8	95.6	93.9	Yes	Yes
A0A454J9W2	Nucleolar complex-associated protein 3 OS=Candida albicans Ca529L OX=1325634 GN=L150_05250 PE=3 SV=1	7	5	5	5	738	84.5	5.68	6.62	109.9	112.9	109.8	86.2	86.1	95.1	Yes	Yes
A0A454J9W6	Uncharacterized protein OS=Candida albicans Ca529L OX=1325634 GN=L150_05291 PE=4 SV=1	26	10	15	10	570	63.1	5.48	25.86	96	97.8	103.7	101.8	97.2	103.5	Yes	Yes
A0A454J9X3	Uncharacterized protein OS=Candida albicans Ca529L OX=1325634 GN=L150_05304 PE=4 SV=1	40	7	10	2	229	25	6.95	29.73	90.8	92.2	94.2	103.7	106.3	112.8	Yes	Yes
A0A454J9Y3	U6 snRNA-associated Sm-like protein LSm6 OS=Candida albicans Ca529L OX=1325634 GN=L150_05319 PE=3 SV=1	10	2	2	2	80	8.8	5.38	2.87	109.9	103.8	114.7	94.3	85	92.3	Yes	Yes
A0A454J9Y7	Uncharacterized protein OS=Candida albicans Ca529L OX=1325634 GN=L150_05328 PE=4 SV=1	1	1	1	1	765	88.2	9.2	2.23	107.7	97.1	111.6	90.2	110.9	82.5	Yes	Yes
A0A454J9Y8	Uncharacterized protein OS=Candida albicans Ca529L OX=1325634 GN=L150_05323 PE=4 SV=1	4	2	2	1	407	47.9	8.76	1.93	109.3	101	102.2	107.6	88.6	91.4	Yes	Yes
A0A454J9Z4	Uncharacterized protein OS=Candida albicans Ca529L OX=1325634 GN=L150_05332 PE=3 SV=1	2	2	2	2	858	98.9	8.98	4.79	88.8	80.8	93	112.3	110	115.1	Yes	Yes
A0A454J9Z7	Uncharacterized protein OS=Candida albicans Ca529L OX=1325634 GN=L150_05327 PE=3 SV=1	14	6	6	6	434	49.4	4.31	14.8	128.8	128	127.2	73.9	67.7	74.4	Yes	Yes
A0A454J9Z9	Phosphoribosylaminoimidazole-succinocarboxamide synthase OS=Candida albicans Ca529L OX=1325634 GN=L150_05343 PE=3 SV=1	46	10	21	10	291	32.9	5.4	42.44	100.3	103.1	103.3	98.1	99.7	95.6	Yes	Yes
A0A454JA13	Uncharacterized protein OS=Candida albicans Ca529L OX=1325634 GN=L150_05356 PE=4 SV=1	27	57	81	57	2271	253.3	6.38	178.19	118	118.6	120.1	79.6	81.6	82.3	Yes	Yes
A0A454JA22	Uncharacterized protein OS=Candida albicans Ca529L OX=1325634 GN=L150_05365 PE=4 SV=1	11	5	5	5	549	62.9	6.74	9.85	103.5	103.3	99.5	94.1	94.8	104.9	Yes	Yes
A0A454JA26	Uncharacterized protein OS=Candida albicans Ca529L OX=1325634 GN=L150_05373 PE=4 SV=1	3	1	1	1	331	37.8	8.97	1.84	97.3	118.7	98	100.5	95.6	89.9	Yes	Yes
A0A454JA28	Uncharacterized protein OS=Candida albicans Ca529L OX=1325634 GN=L150_05375 PE=3 SV=1	31	6	19	6	167	18.5	4.46	32.77	119.1	118.6	117	81.5	83.3	80.5	Yes	Yes
A0A454JA29	Uncharacterized protein OS=Candida albicans Ca529L OX=1325634 GN=L150_05351 PE=4 SV=1	3	4	4	4	1329	148.8	6.38	4.42	97.5	104.3	106.5	100.4	90.7	100.6	Yes	Yes
A0A454JA40	Glycogen [starch] synthase OS=Candida albicans Ca529L OX=1325634 GN=L150_05368 PE=3 SV=1	24	16	29	16	661	75.5	6.61	69.29	82.7	79.9	80.3	121	116.3	119.8	Yes	Yes
A0A454JA42	Uncharacterized protein OS=Candida albicans Ca529L OX=1325634 GN=L150_05372 PE=4 SV=1	3	1	1	1	296	33.7	4.83	1.88	93.7	97.4	101	104	87.3	116.7	Yes	Yes
A0A454JA48	JmjC domain-containing histone demethylation protein 1 OS=Candida albicans Ca529L OX=1325634 GN=L150_05366 PE=4 SV=1	2	1	1	1	478	55.5	6.71	0	89	103.8	101.6	94.3	99	112.2	Yes	No
A0A454JA51	Uncharacterized protein OS=Candida albicans Ca529L OX=1325634 GN=L150_05391 PE=4 SV=1	3	2	2	2	602	71	5.34	3.73	100.4	106	106.6	93	93.8	100.2	Yes	Yes
A0A454JA53	Uncharacterized protein OS=Candida albicans Ca529L OX=1325634 GN=L150_05389 PE=4 SV=1	1	1	1	1	877	98.4	8.62	2.46	105.6	103.5	105.7	99.7	91.7	93.8	Yes	Yes
A0A454JA59	Uncharacterized protein OS=Candida albicans Ca529L OX=1325634 GN=L150_05384 PE=4 SV=1	4	2	2	2	721	79.2	5.12	2.45	83.8	89.4	88.2	106.6	131.3	100.8	Yes	Yes
A0A454JA64	Class E vacuolar protein-sorting machinery protein HSE1 OS=Candida albicans Ca529L OX=1325634 GN=L150_05407 PE=4 SV=1	7	4	6	4	498	56.6	6.57	17.42	94.7	94.8	92.8	104.9	106.5	106.4	Yes	Yes
A0A454JA73	ATP synthase subunit gamma OS=Candida albicans Ca529L OX=1325634 GN=L150_05417 PE=3 SV=1	41	9	15	1	294	32.1	5.9	39.95	102	94.4	99.1	104.1	96.9	103.3	Yes	Yes
A0A454JA74	Uncharacterized protein OS=Candida albicans Ca529L OX=1325634 GN=L150_05415 PE=4 SV=1	2	3	4	3	1020	115.8	5.22	4.77	95.7	88.2	95.1	111.6	104.8	104.7	Yes	Yes
A0A454JA82	GrpE protein homolog OS=Candida albicans Ca529L OX=1325634 GN=L150_05425 PE=3 SV=1	34	7	11	7	242	27.2	5.91	21.39	104.6	104.2	102.7	99.1	98.7	90.6	Yes	Yes
A0A454JA85	Uncharacterized protein OS=Candida albicans Ca529L OX=1325634 GN=L150_05416 PE=4 SV=1	15	1	3	1	98	11.8	8.44	8.31	89.7	93.1	90.9	108.1	107.5	110.6	Yes	Yes
A0A454JA90	Homoisocitrate dehydrogenase, mitochondrial OS=Candida albicans Ca529L OX=1325634 GN=L150_05426 PE=4 SV=1	40	14	27	2	376	40.6	5.85	66.76	89.8	89.6	89.6	111.1	108.9	111	Yes	Yes
A0A454JA92	Uncharacterized protein OS=Candida albicans Ca529L OX=1325634 GN=L150_05436 PE=4 SV=1	2	2	2	2	860	94.6	7.85	2.17	93.2	108.5	107.9	93.5	98.7	98.1	Yes	Yes
A0A454JA94	Carbamoyl-phosphate synthase arginine-specific large chain OS=Candida albicans Ca529L OX=1325634 GN=L150_05419 PE=4 SV=1	19	21	29	18	1149	127	5.53	58.17	85.7	84.6	86.2	116.2	111.2	116.1	Yes	Yes
A0A454JAA5	Uncharacterized protein OS=Candida albicans Ca529L OX=1325634 GN=L150_05444 PE=4 SV=1	4	2	2	2	600	64.8	9.69	2.55	96.9	100.8	93.3	96.1	107.2	105.7	Yes	Yes
A0A454JAA8	Protein transport protein Sec61 subunit beta OS=Candida albicans Ca529L OX=1325634 GN=L150_05435 PE=3 SV=1	26	2	5	2	95	9.9	10.7	12	105.9	107.5	109	95.9	89.3	92.3	Yes	Yes
A0A454JAB0	Anthranilate synthase component I OS=Candida albicans Ca529L OX=1325634 GN=L150_05445 PE=4 SV=1	29	14	23	14	522	58.9	6.37	24.54	100.2	101.4	102.7	98.5	99.6	97.7	Yes	Yes
A0A454JAC1	NAD-dependent protein deacetylase OS=Candida albicans Ca529L OX=1325634 GN=L150_05466 PE=3 SV=1	3	1	1	1	331	37.6	5.64	0	93.9	92	108	105.8	89.8	110.5	Yes	No
A0A454JAD6	Uncharacterized protein OS=Candida albicans Ca529L OX=1325634 GN=L150_05486 PE=4 SV=1	8	5	5	5	690	77.6	9.48	10.02	97.3	97.9	100.6	101.7	101.1	101.3	Yes	Yes
A0A454JAE2	ATP-dependent permease MDL1 OS=Candida albicans Ca529L OX=1325634 GN=L150_05497 PE=4 SV=1	11	7	8	7	685	75.9	8.81	20.04	101.9	97.8	99.2	100.8	99.4	100.9	Yes	Yes
A0A454JAE3	Uncharacterized protein OS=Candida albicans Ca529L OX=1325634 GN=L150_05459 PE=4 SV=1	17	3	3	3	236	26	4.65	2.19	102.3	96	102.5	100.3	90.9	108.2	Yes	Yes
A0A454JAF0	Uncharacterized protein OS=Candida albicans Ca529L OX=1325634 GN=L150_05461 PE=4 SV=1	27	6	11	6	210	23.1	5.47	25.3	98.9	109.9	96.3	97.3	106.3	91.3	Yes	Yes
A0A454JAF6	Uncharacterized protein OS=Candida albicans Ca529L OX=1325634 GN=L150_05478 PE=4 SV=1	23	6	6	6	299	33.5	4.86	10	109.1	113.2	113.3	88.3	90.3	85.9	Yes	Yes
A0A454JAF7	Isocitrate dehydrogenase [NADP] OS=Candida albicans Ca529L OX=1325634 GN=L150_05518 PE=3 SV=1	16	6	9	5	412	46.3	5.87	13.77	84.7	84.9	84.4	114.7	117.7	113.7	Yes	Yes
A0A454JAG4	Uncharacterized protein OS=Candida albicans Ca529L OX=1325634 GN=L150_05489 PE=3 SV=1	37	9	34	9	336	35.7	5.88	93.33	58.8	58.6	58.8	141.6	145.6	136.6	Yes	Yes
A0A454JAG7	Uncharacterized protein OS=Candida albicans Ca529L OX=1325634 GN=L150_05481 PE=3 SV=1	43	10	16	10	284	30.1	9.14	31.67	87.3	84.9	88.5	115.3	109.1	114.9	Yes	Yes
A0A454JAI3	DNA repair protein RAD51 homolog OS=Candida albicans Ca529L OX=1325634 GN=L150_05502 PE=3 SV=1	7	2	3	2	361	39.5	5.07	6.59	116.7	125.3	111.3	73	94.7	78.9	Yes	Yes
A0A454JAI7	Uncharacterized protein OS=Candida albicans Ca529L OX=1325634 GN=L150_05495 PE=4 SV=1	43	14	33	2	334	39	7.01	74.59	84.7	86.9	83.8	114	114.3	116.2	Yes	Yes
A0A454JAK6	Uncharacterized protein OS=Candida albicans Ca529L OX=1325634 GN=L150_05559 PE=3 SV=1	31	13	30	13	560	61.8	5.31	55.96	87.5	84.3	86.6	116.3	110	115.3	Yes	Yes
A0A454JAL7	Uncharacterized protein OS=Candida albicans Ca529L OX=1325634 GN=L150_05541 PE=4 SV=1	8	4	4	4	577	61	8.27	9.45	105.9	106.5	104.9	97.2	89.9	95.5	Yes	Yes
A0A454JAM9	60S ribosomal protein L28 OS=Candida albicans Ca529L OX=1325634 GN=L150_05578 PE=3 SV=1	60	10	31	10	149	16.7	10.42	75.45	112.5	111.7	110.5	88.7	88.3	88.1	Yes	Yes
A0A454JAN0	GTP-binding protein RHO1 OS=Candida albicans Ca529L OX=1325634 GN=L150_05561 PE=4 SV=1	41	8	17	6	198	22	5.73	35.07	101.8	99.2	100.1	98.3	102.6	98.1	Yes	Yes
A0A454JAN2	Histone deacetylase OS=Candida albicans Ca529L OX=1325634 GN=L150_05553 PE=3 SV=1	11	5	5	5	478	53.8	4.94	5.8	98.1	101.8	91.2	101.5	105.9	101.5	Yes	Yes
A0A454JAN7	Uncharacterized protein OS=Candida albicans Ca529L OX=1325634 GN=L150_05587 PE=4 SV=1	39	12	16	1	322	37.1	5.57	35.67							Yes	No
A0A454JAP5	Uncharacterized protein OS=Candida albicans Ca529L OX=1325634 GN=L150_05570 PE=4 SV=1	21	4	4	4	193	22.5	10.73	9.77	109.5	104.3	110.6	89.7	90.2	95.7	Yes	Yes
A0A454JAP6	Uncharacterized protein OS=Candida albicans Ca529L OX=1325634 GN=L150_05556 PE=4 SV=1	6	2	2	2	323	36.7	7.06	6.74	105.3	108.7	107.6	91.5	94.8	92	Yes	Yes
A0A454JAQ3	Aspartyl-tRNA synthetase, cytoplasmic OS=Candida albicans Ca529L OX=1325634 GN=L150_05592 PE=3 SV=1	46	24	42	1	578	65.3	5.81	85.68	106.7	97.9	113.2	90.3	86.4	105.6	Yes	Yes
A0A454JAQ5	Uncharacterized protein OS=Candida albicans Ca529L OX=1325634 GN=L150_05607 PE=4 SV=1	5	2	2	2	357	40.9	8.81	0	108.7	102.4	101.7	93.6	106.1	87.6	Yes	No
A0A454JAQ7	Uncharacterized protein OS=Candida albicans Ca529L OX=1325634 GN=L150_05591 PE=4 SV=1	14	4	4	4	275	32	6.37	8.24	103.5	96.2	100.4	101.3	94.4	104.2	Yes	Yes
A0A454JAR5	Uncharacterized protein OS=Candida albicans Ca529L OX=1325634 GN=L150_05602 PE=4 SV=1	25	6	17	6	358	38.4	6.29	34.41	99.2	100.8	100.7	98.3	104.1	96.9	Yes	Yes
A0A454JAR8	Uncharacterized protein OS=Candida albicans Ca529L OX=1325634 GN=L150_05590 PE=4 SV=1	7	6	6	6	894	102.8	5.25	11.89	105.2	101.7	103.4	96.7	96.8	96.2	Yes	Yes
A0A454JAR9	Citrate synthase OS=Candida albicans Ca529L OX=1325634 GN=L150_05624 PE=3 SV=1	38	18	47	18	467	52	7.47	88.68	97.2	93.9	96	105.1	103.5	104.3	Yes	Yes
A0A454JAS2	Glutamate-tRNA ligase OS=Candida albicans Ca529L OX=1325634 GN=L150_05586 PE=3 SV=1	4	2	2	2	509	58.4	8.82	0	94.7	105.1	83.7	98.7	96.1	121.8	Yes	No
A0A454JAS6	MICOS complex subunit MIC60 OS=Candida albicans Ca529L OX=1325634 GN=L150_05627 PE=3 SV=1	30	13	21	1	565	62.4	6.58	46.64	90.6	101.9	107.3	102.4	106.3	91.5	Yes	Yes
A0A454JAT2	Uncharacterized protein OS=Candida albicans Ca529L OX=1325634 GN=L150_05621 PE=4 SV=1	4	2	2	2	499	54.8	7.58	5.74	116.2	109.6	97.5	89.6	90.3	96.8	Yes	Yes
A0A454JAT5	U3 small nucleolar RNA-associated protein 11 OS=Candida albicans Ca529L OX=1325634 GN=L150_05610 PE=3 SV=1	4	1	1	1	247	29.2	9.77	0	84.8	75.9	102.7	118	109.8	108.7	Yes	No
A0A454JAT7	Structural maintenance of chromosomes protein OS=Candida albicans Ca529L OX=1325634 GN=L150_05644 PE=3 SV=1	2	3	4	3	1240	141.6	6.42	6.24	116.6	129.1	126.3	77.5	74.3	76.3	Yes	Yes
A0A454JAU0	Uncharacterized protein OS=Candida albicans Ca529L OX=1325634 GN=L150_05613 PE=4 SV=1	2	1	1	1	609	69.9	5.3	0							Yes	No
A0A454JAU7	Uncharacterized protein OS=Candida albicans Ca529L OX=1325634 GN=L150_05620 PE=4 SV=1	10	3	3	3	364	42.3	5.03	2.2	104	104.6	104.1	90.1	108.8	88.4	Yes	Yes
A0A454JAV2	Uncharacterized protein OS=Candida albicans Ca529L OX=1325634 GN=L150_05642 PE=3 SV=1	1	1	1	1	553	63.7	8.69	2.11	110.8	99.8	103.7	100	93.8	91.9	Yes	Yes
A0A454JAW0	Uncharacterized protein OS=Candida albicans Ca529L OX=1325634 GN=L150_05658 PE=4 SV=1	6	3	3	3	490	56.9	6.61	2.14	96	96.9	93.6	102.5	105.3	105.8	Yes	Yes
A0A454JAW5	Uncharacterized protein OS=Candida albicans Ca529L OX=1325634 GN=L150_05651 PE=4 SV=1	5	1	1	1	393	47.5	7.91	2.34	94	96.8	93.5	104	106.7	105	Yes	Yes
A0A454JAX3	Uncharacterized protein OS=Candida albicans Ca529L OX=1325634 GN=L150_05662 PE=4 SV=1	3	1	2	1	554	63.3	8.02	0							Yes	No
A0A454JAX4	Uncharacterized protein OS=Candida albicans Ca529L OX=1325634 GN=L150_05661 PE=3 SV=1	1	1	1	1	647	71.2	5.43	2.02	113.2	108.8	112.6	97.6	74.1	93.7	Yes	Yes
A0A454JAX7	Uncharacterized protein OS=Candida albicans Ca529L OX=1325634 GN=L150_05675 PE=4 SV=1	9	5	7	5	480	54.3	4.96	13.68	97.9	98.1	92.1	100.5	104.8	106.6	Yes	Yes
A0A454JAY3	Uncharacterized protein OS=Candida albicans Ca529L OX=1325634 GN=L150_05671 PE=4 SV=1	15	4	4	4	261	29.6	9.63	8.04	94.3	99	96.6	101.9	109.6	98.5	Yes	Yes
A0A454JAY5	Uncharacterized protein OS=Candida albicans Ca529L OX=1325634 GN=L150_05684 PE=4 SV=1	10	7	9	7	673	76.5	5.27	11.59	111.8	107.7	109.1	91.5	91.9	88	Yes	Yes
A0A454JAZ4	Uncharacterized protein OS=Candida albicans Ca529L OX=1325634 GN=L150_05694 PE=3 SV=1	8	7	8	7	776	89.1	5.19	6.8	97	94.9	99.3	100.2	102.8	105.7	Yes	Yes
A0A454JAZ7	Adenylyl cyclase-associated protein OS=Candida albicans Ca529L OX=1325634 GN=L150_05695 PE=3 SV=1	28	12	19	12	547	59.8	5.29	28.57	90.1	97.6	93.4	103.4	113.4	102.1	Yes	Yes
A0A454JB06	Oligosaccharide translocation protein RFT1 OS=Candida albicans Ca529L OX=1325634 GN=L150_05705 PE=3 SV=1	1	1	1	1	561	64.4	9.1	1.61	112.7	105.2	104.2	95.7	84.3	97.9	Yes	Yes
A0A454JB08	RNA cytidine acetyltransferase OS=Candida albicans Ca529L OX=1325634 GN=NAT10 PE=3 SV=1	16	15	17	1	1042	117.3	7.78	25.24	105.4	96.2	79.6	106.1	112.2	100.6	Yes	Yes
A0A454JB13	Uncharacterized protein OS=Candida albicans Ca529L OX=1325634 GN=L150_05693 PE=3 SV=1	17	10	15	10	618	69.4	5.19	26.38	104.5	105	105.9	95.6	94.7	94.3	Yes	Yes
A0A454JB27	Uncharacterized protein OS=Candida albicans Ca529L OX=1325634 GN=L150_05721 PE=4 SV=1	16	11	14	11	799	90.1	7.3	21.07	103.8	105	107.2	94.2	95.3	94.6	Yes	Yes
A0A454JB29	Fumarate hydratase, mitochondrial OS=Candida albicans Ca529L OX=1325634 GN=L150_05729 PE=3 SV=1	32	13	22	12	462	50	6.21	45.04	92.7	93.4	90.5	107.2	108.2	107.9	Yes	Yes
A0A454JB33	Ribosomal protein L32 OS=Candida albicans Ca529L OX=1325634 GN=L150_05734 PE=4 SV=1	19	4	5	4	207	23.7	10.02	4.71	104.5	106.7	103.8	95.9	96.2	92.8	Yes	Yes
A0A454JB53	Tubulin-specific chaperone A OS=Candida albicans Ca529L OX=1325634 GN=L150_05741 PE=3 SV=1	35	4	4	4	95	11.1	5.31	4.92	113	119.4	114	86.8	83.9	82.9	Yes	Yes
A0A454JB55	Cell division control protein 10 OS=Candida albicans Ca529L OX=1325634 GN=L150_05733 PE=3 SV=1	28	11	14	11	357	40.6	7.11	21.75	102.8	104.9	105.6	96.8	95.6	94.3	Yes	Yes
A0A454JB62	UTP--glucose-1-phosphate uridylyltransferase OS=Candida albicans Ca529L OX=1325634 GN=L150_05742 PE=3 SV=1	41	16	29	16	500	55.5	6.73	54.64	88	88.5	87.3	113.4	113.5	109.4	Yes	Yes
A0A454JB67	Uncharacterized protein OS=Candida albicans Ca529L OX=1325634 GN=L150_05736 PE=4 SV=1	2	1	1	1	552	64	5.36	2.11	106.2	96.4	107.5	97	100.3	92.6	Yes	Yes
A0A454JB77	Uncharacterized protein OS=Candida albicans Ca529L OX=1325634 GN=L150_05748 PE=4 SV=1	11	12	14	12	1387	158.7	8.09	20.61	111.5	106.9	108.9	88.7	90.5	93.6	Yes	Yes
A0A454JB81	Uncharacterized protein OS=Candida albicans Ca529L OX=1325634 GN=L150_05787 PE=4 SV=1	10	3	3	3	300	35	9.83	1.96	98.8	114.3	100.6	92.9	95.8	97.6	Yes	Yes
A0A454JB83	Uncharacterized protein OS=Candida albicans Ca529L OX=1325634 GN=L150_05764 PE=4 SV=1	20	7	7	7	369	41.3	6.4	16.85	100.2	95.3	98.2	105.8	97.3	103.2	Yes	Yes
A0A454JB84	Formate dehydrogenase OS=Candida albicans Ca529L OX=1325634 GN=L150_05791 PE=3 SV=1	14	6	10	4	379	41.8	5.76	20.44	50.3	51.5	53.8	152.5	142.6	149.3	Yes	Yes
A0A454JB96	Succinate dehydrogenase [ubiquinone] iron-sulfur subunit, mitochondrial OS=Candida albicans Ca529L OX=1325634 GN=L150_05792 PE=3 SV=1	47	13	23	13	263	30.1	8.54	24.8	91.5	89.9	88.7	112	111.3	106.5	Yes	Yes
A0A454JBA8	Uncharacterized protein OS=Candida albicans Ca529L OX=1325634 GN=L150_05772 PE=4 SV=1	12	4	5	1	301	33.7	6.81	10.01	108.1	111.8	110.7	89	92.1	88.3	Yes	Yes
A0A454JBB5	Uncharacterized protein OS=Candida albicans Ca529L OX=1325634 GN=L150_05816 PE=4 SV=1	5	1	1	1	279	31.5	4.83	0	100.2	98.5	101.9	95.8	107.7	95.9	Yes	No
A0A454JBC8	Uncharacterized protein OS=Candida albicans Ca529L OX=1325634 GN=L150_05844 PE=4 SV=1	25	7	12	7	342	38.4	6.8	30.94	86.7	87.2	88.7	112.4	110.4	114.6	Yes	Yes
A0A454JBC9	Protein SDA1 OS=Candida albicans Ca529L OX=1325634 GN=L150_05835 PE=3 SV=1	3	2	2	2	759	86	6.06	2.26	104.2	98.2	98.7	94.4	85.3	119.1	Yes	Yes
A0A454JBD1	Protoplast secreted protein 2 OS=Candida albicans Ca529L OX=1325634 GN=L150_05809 PE=4 SV=1	68	9	25	9	199	21.2	6.27	67.34	109.1	108.8	107.2	90.7	94.6	89.7	Yes	Yes
A0A454JBE7	Uncharacterized protein OS=Candida albicans Ca529L OX=1325634 GN=L150_05836 PE=4 SV=1	42	10	17	10	223	24.8	9.19	29.99	112.4	115	115.9	82.8	90.4	83.5	Yes	Yes
A0A454JBE9	Uncharacterized protein OS=Candida albicans Ca529L OX=1325634 GN=L150_05869 PE=4 SV=1	1	1	1	1	825	92.2	8.76	3.23	108.2	105.5	103.7	92.7	96.1	93.8	Yes	Yes
A0A454JBF0	Aconitate hydratase, mitochondrial OS=Candida albicans Ca529L OX=1325634 GN=L150_05848 PE=3 SV=1	23	16	25	16	791	85.9	5.8	39.4	95.7	98.8	98.8	102.3	102.3	102.2	Yes	Yes
A0A454JBF4	Uncharacterized protein OS=Candida albicans Ca529L OX=1325634 GN=L150_05867 PE=3 SV=1	9	9	11	9	1304	150.3	4.92	11.77	103.9	96.1	99.1	102.9	99.4	98.6	Yes	Yes
A0A454JBF5	Uncharacterized protein OS=Candida albicans Ca529L OX=1325634 GN=L150_05866 PE=4 SV=1	14	5	6	5	444	50.1	7.59	8.21	102.2	101.9	105.1	99.6	94	97.2	Yes	Yes
A0A454JBK0	Adenylosuccinate lyase OS=Candida albicans Ca529L OX=1325634 GN=L150_05884 PE=3 SV=1	38	17	28	17	482	54.4	6.32	59.92	106	103.7	103.2	95	97.8	94.4	Yes	Yes
A0A454JBL3	60S ribosomal export protein NMD3 OS=Candida albicans Ca529L OX=1325634 GN=L150_05930 PE=3 SV=1	11	5	6	5	520	59.1	5.22	13.13	103.9	107.5	104.2	93.5	97.9	93	Yes	Yes
A0A454JBL6	Uncharacterized protein OS=Candida albicans Ca529L OX=1325634 GN=L150_05926 PE=4 SV=1	8	8	8	8	1105	123	9.48	8.35	97.4	100.8	97.5	100.8	103.1	100.3	Yes	Yes
A0A454JBM4	Proteasome endopeptidase complex OS=Candida albicans Ca529L OX=1325634 GN=L150_05933 PE=3 SV=1	38	8	16	8	255	27.7	5	33.44	101.6	99	98.9	100	97.2	103.2	Yes	Yes
A0A454JBM6	Uncharacterized protein OS=Candida albicans Ca529L OX=1325634 GN=L150_05936 PE=4 SV=1	6	2	2	2	340	38.4	8.73	3.09	118.6	109.3	110.1	85.6	88.7	87.7	Yes	Yes
A0A454JBN3	Uncharacterized protein OS=Candida albicans Ca529L OX=1325634 GN=L150_05935 PE=4 SV=1	22	6	9	6	225	25.7	6.14	16.45	109.5	105.7	112.4	93.1	84.2	95.1	Yes	Yes
A0A454JBP6	Uncharacterized protein OS=Candida albicans Ca529L OX=1325634 GN=L150_05958 PE=3 SV=1	40	33	73	33	946	102.1	6.52	158.61	108.5	106.9	107.2	93.6	91.4	92.3	Yes	Yes
A0A454JBQ4	U3 small nucleolar RNA-associated protein 25 OS=Candida albicans Ca529L OX=1325634 GN=L150_05942 PE=3 SV=1	3	2	2	2	717	83	5.8	2.42	94.2	105	103.2	98.4	102.1	97.1	Yes	Yes
A0A454JBR0	Protein URA1 OS=Candida albicans Ca529L OX=1325634 GN=L150_05962 PE=3 SV=1	33	64	107	1	2216	244.5	5.87	213.03	97.7	111.3	120	80.7	95.8	94.5	Yes	Yes
A0A454JBR3	Uncharacterized protein OS=Candida albicans Ca529L OX=1325634 GN=L150_05953 PE=4 SV=1	1	1	1	1	496	57	6.55	2.53	106.2	105.6	103.1	96.4	90.6	98.2	Yes	Yes
A0A454JBT1	Uncharacterized protein OS=Candida albicans Ca529L OX=1325634 GN=L150_05988 PE=4 SV=1	6	2	2	2	403	46.3	7.99	3.55	131.3	129.2	144.2	62.5	62	70.8	Yes	Yes
A0A454JBT7	Dihydrolipoyl dehydrogenase OS=Candida albicans Ca529L OX=1325634 GN=L150_05998 PE=3 SV=1	39	18	54	18	491	52.8	6.86	136.19	92.1	91.3	92	108.9	109.1	106.5	Yes	Yes
A0A454JBW5	MICOS complex subunit MIC12 OS=Candida albicans Ca529L OX=1325634 GN=L150_05995 PE=3 SV=1	14	2	2	2	127	14.8	8.1	6.74	99.9	95.1	96.9	104.2	97.7	106.2	Yes	Yes
A0A454JBX4	Phosphotransferase (Fragment) OS=Candida albicans Ca529L OX=1325634 GN=L150_06006 PE=3 SV=1	47	13	42	2	315	34.7	5.58	76.82	76	84.1	75.4	111.1	139.6	113.8	Yes	Yes
A0A454JBY6	Uncharacterized protein OS=Candida albicans Ca529L OX=1325634 GN=L150_06016 PE=3 SV=1	32	7	9	7	200	22.8	6.54	15.36	104.3	102.6	107.8	96	94	95.3	Yes	Yes
A0A454JBZ9	Uncharacterized protein OS=Candida albicans Ca529L OX=1325634 GN=L150_06056 PE=4 SV=1	17	8	9	8	560	63.5	6.61	18.56	96	96.3	101.7	101.1	100.9	104	Yes	Yes
A0A454JC03	Uncharacterized protein OS=Candida albicans Ca529L OX=1325634 GN=L150_06060 PE=4 SV=1	3	1	1	1	395	45.4	5.69	1.83	33.3	81.2	42.1	166.6	234.7	42.1	Yes	Yes
A0A454JC06	Uncharacterized protein OS=Candida albicans Ca529L OX=1325634 GN=L150_06063 PE=4 SV=1	7	2	2	2	371	42.7	8.95	2.09							Yes	No
A0A454JC10	Uncharacterized protein OS=Candida albicans Ca529L OX=1325634 GN=L150_06066 PE=4 SV=1	7	3	3	3	463	53.9	5.58	7.86	109	108.4	107.2	95.2	84.6	95.5	Yes	Yes
A0A454JC14	Leucine carboxyl methyltransferase 1 OS=Candida albicans Ca529L OX=1325634 GN=L150_06072 PE=3 SV=1	9	3	4	3	367	42.8	6.32	6.3	102.2	87.4	89.8	108.3	109.1	103.2	Yes	Yes
A0A454JC20	Aconitate hydratase, mitochondrial OS=Candida albicans Ca529L OX=1325634 GN=L150_06076 PE=3 SV=1	28	20	50	20	777	84.2	6.39	98.58	98	96	96.3	102.8	106.4	100.5	Yes	Yes
A0A454JC23	Lysophospholipase NTE1 OS=Candida albicans Ca529L OX=1325634 GN=L150_06084 PE=3 SV=1	9	13	14	13	1384	155.5	8.44	31.07	92.7	93.1	92.7	106.8	104.9	109.7	Yes	Yes
A0A454JC24	Uncharacterized protein OS=Candida albicans Ca529L OX=1325634 GN=L150_06075 PE=4 SV=1	2	2	2	2	1490	166.8	8.72	3.48	112.8	112.2	107.4	91.3	90.3	85.9	Yes	Yes
A0A454JC30	60S acidic ribosomal protein P2-A (Fragment) OS=Candida albicans Ca529L OX=1325634 GN=L150_06090 PE=3 SV=1	35	5	17	5	107	10.7	3.93	45.57	110.2	112.4	112.9	84.5	93.1	86.9	Yes	Yes
A0A454JC35	Uncharacterized protein OS=Candida albicans Ca529L OX=1325634 GN=L150_06083 PE=4 SV=1	5	2	2	2	417	47.8	8.66	5.22	93.5	89.9	93.3	107.3	104.8	111.3	Yes	Yes
A0A454JC40	Uncharacterized protein OS=Candida albicans Ca529L OX=1325634 GN=L150_06099 PE=4 SV=1	4	2	2	2	617	71.5	9.29	2.41	94.8	105.9	101.8	98	105.3	94.3	Yes	Yes
A0A454JC43	Uncharacterized protein OS=Candida albicans Ca529L OX=1325634 GN=L150_06106 PE=4 SV=1	9	3	3	3	420	47.1	4.88	3.16	101.8	103.1	104.9	98.7	91.2	100.3	Yes	Yes
A0A454JC49	Uncharacterized protein OS=Candida albicans Ca529L OX=1325634 GN=L150_06115 PE=4 SV=1	10	6	6	6	766	83	5.72	14.09	105.2	96.4	102.8	99.3	99.4	96.9	Yes	Yes
A0A454JC52	Uncharacterized protein OS=Candida albicans Ca529L OX=1325634 GN=L150_06118 PE=4 SV=1	2	1	1	1	354	40.9	4.6	2.19	123.9	106.1	117.7	80.5	86.9	85	Yes	Yes
A0A454JC55	Uncharacterized protein OS=Candida albicans Ca529L OX=1325634 GN=L150_06111 PE=4 SV=1	19	6	8	6	342	39.1	5.77	17.4	93.4	91.9	99.3	108.4	99.6	107.4	Yes	Yes
A0A454JC58	Uncharacterized protein OS=Candida albicans Ca529L OX=1325634 GN=L150_06116 PE=4 SV=1	31	11	15	11	332	37.2	4.49	19.32	114	119.3	113.7	85.5	83.7	83.8	Yes	Yes
A0A454JC60	Uncharacterized protein OS=Candida albicans Ca529L OX=1325634 GN=L150_06127 PE=4 SV=1	5	3	3	3	717	83.2	6.37	3.07	101	103.6	108.9	95.8	91	99.8	Yes	Yes
A0A454JC63	Uncharacterized protein OS=Candida albicans Ca529L OX=1325634 GN=L150_06121 PE=4 SV=1	4	2	2	2	714	81.7	5.99	6.26	110	104	103.2	87.4	97.9	97.4	Yes	Yes
A0A454JC67	Uncharacterized protein OS=Candida albicans Ca529L OX=1325634 GN=L150_06112 PE=3 SV=1	14	3	5	3	185	21.6	8.75	7.86	108.5	108.8	108.5	94.7	91.7	87.7	Yes	Yes
A0A454JC81	Uncharacterized protein OS=Candida albicans Ca529L OX=1325634 GN=L150_06149 PE=4 SV=1	16	4	5	4	350	38.8	5.63	9.8	127.5	125.4	122.9	76.2	72.5	75.5	Yes	Yes
A0A454JC82	Uncharacterized protein OS=Candida albicans Ca529L OX=1325634 GN=L150_06148 PE=4 SV=1	4	1	1	1	520	58.1	6.09	0	110.6	98.1	100.5	94.4	92.5	103.9	Yes	No
A0A454JC84	Actin-related protein 2 OS=Candida albicans Ca529L OX=1325634 GN=L150_06145 PE=3 SV=1	23	9	20	9	391	44.3	6.38	35.08	95.7	94.8	94.5	107.7	103.2	104.1	Yes	Yes
A0A454JC87	U6 snRNA-associated Sm-like protein LSm1 OS=Candida albicans Ca529L OX=1325634 GN=LSM1 PE=3 SV=1	14	2	2	2	167	19.2	4.84	5.47	98.9	104.4	112.4	93	95.3	95.9	Yes	Yes
A0A454JC93	NADH-cytochrome b5 reductase OS=Candida albicans Ca529L OX=1325634 GN=L150_06159 PE=3 SV=1	8	2	2	2	285	32.5	6.42	4.69							Yes	No
A0A454JCA0	Uncharacterized protein OS=Candida albicans Ca529L OX=1325634 GN=L150_06170 PE=4 SV=1	3	2	2	2	606	68.5	4.89	1.98	96.7	94.1	103.4	98.4	105.7	101.7	Yes	Yes
A0A454JCB2	Pyrimidine biosynthesis enzyme THI13 OS=Candida albicans Ca529L OX=1325634 GN=L150_06173 PE=4 SV=1	66	23	119	23	339	38.4	5.94	206.85	68.2	66	67.3	134.2	132.4	131.8	Yes	Yes
A0A454JCB3	Proteasome endopeptidase complex OS=Candida albicans Ca529L OX=1325634 GN=L150_06182 PE=3 SV=1	37	9	13	9	251	27.7	6.1	22.88	100.2	99.3	96.6	103.4	100	100.6	Yes	Yes
A0A454JCB6	Uncharacterized protein OS=Candida albicans Ca529L OX=1325634 GN=L150_06180 PE=3 SV=1	8	4	5	4	528	59	8.69	0	124.3	131.7	140.4	60.2	69.4	74.1	Yes	No
A0A454JCC2	Uncharacterized protein OS=Candida albicans Ca529L OX=1325634 GN=L150_06177 PE=4 SV=1	25	23	35	23	901	100	8.24	77.63	102.7	100.3	102.8	100.5	96.8	97	Yes	Yes
A0A454JCC3	Uncharacterized protein OS=Candida albicans Ca529L OX=1325634 GN=L150_06191 PE=4 SV=1	4	2	2	2	460	52.4	5.72	3.41	97.3	95.9	100	103.5	101.1	102.2	Yes	Yes
A0A454JCC5	Uncharacterized protein OS=Candida albicans Ca529L OX=1325634 GN=L150_06193 PE=4 SV=1	5	1	1	1	332	38.7	5.17	2.76	96.6	88.3	85.9	122.1	109.6	97.5	Yes	Yes
A0A454JCD4	Uncharacterized protein OS=Candida albicans Ca529L OX=1325634 GN=L150_06195 PE=4 SV=1	2	2	2	2	926	101.2	8.13	3.9	98.3	102.8	102.5	102	93.3	101	Yes	Yes
A0A454JCD6	RpsU-divergently transcribed protein OS=Candida albicans Ca529L OX=1325634 GN=L150_06200 PE=4 SV=1	23	5	7	5	292	33.6	8.73	9.92	94.1	96	91.2	106.3	104.8	107.6	Yes	Yes
A0A454JCD7	S-formylglutathione hydrolase OS=Candida albicans Ca529L OX=1325634 GN=L150_06208 PE=3 SV=1	40	9	20	6	303	34.2	6.54	45.63	81.6	80.1	82.1	120.3	114.7	121.2	Yes	Yes
A0A454JCE4	Uncharacterized protein OS=Candida albicans Ca529L OX=1325634 GN=L150_06212 PE=4 SV=1	7	2	2	2	392	44.5	6.65	0							Yes	No
A0A454JCG9	Uncharacterized protein OS=Candida albicans Ca529L OX=1325634 GN=L150_06238 PE=4 SV=1	1	2	2	2	1306	149.1	4.74	1.67	106.8	130.3	105.7	90.3	85.1	81.7	Yes	Yes
A0A454JCH1	Geranylgeranyl transferase type-2 subunit beta OS=Candida albicans Ca529L OX=1325634 GN=L150_06229 PE=3 SV=1	14	5	6	5	341	38.5	5.44	9.21	96.5	97.5	88.3	102.8	107.6	107.3	Yes	Yes
A0A454JCH5	Uncharacterized protein OS=Candida albicans Ca529L OX=1325634 GN=L150_06243 PE=4 SV=1	3	2	2	2	521	58.3	4.94	0	104.3	100.4	102.4	90.8	90	112	Yes	No
A0A454JCJ9	Uncharacterized protein OS=Candida albicans Ca529L OX=1325634 GN=L150_06258 PE=4 SV=1	5	2	2	2	439	48.9	5.44	1.95	107.7	132.8	123.1	86.2	73.9	76.4	Yes	Yes
A0A454JCK2	Eukaryotic translation initiation factor 3 subunit J OS=Candida albicans Ca529L OX=1325634 GN=HCR1 PE=3 SV=1	12	3	5	3	285	32	4.98	9.11	112.2	103.3	106.7	92.1	89.5	96.3	Yes	Yes
A0A454JCL7	Glutamate 5-kinase OS=Candida albicans Ca529L OX=1325634 GN=L150_06291 PE=3 SV=1	17	6	7	6	423	46.3	6.16	12.06	95.2	87.5	97.8	110.3	99	110.2	Yes	Yes
A0A454JCL8	Uncharacterized protein OS=Candida albicans Ca529L OX=1325634 GN=L150_06285 PE=4 SV=1	2	2	2	2	1088	120.8	8.09	0	95.2	95.5	97.2	102.4	105.2	104.5	Yes	No
A0A454JCM4	ATP-dependent RNA helicase DRS1 OS=Candida albicans Ca529L OX=1325634 GN=L150_06289 PE=3 SV=1	7	5	6	5	613	69.3	6.19	10.14	105.6	106.4	101.9	94.5	95.9	95.7	Yes	Yes
A0A454JCM7	Uncharacterized protein OS=Candida albicans Ca529L OX=1325634 GN=L150_06296 PE=4 SV=1	3	1	1	1	313	35.5	4.92	1.61	91.4	104.3	92.1	107	104.5	100.6	Yes	Yes
A0A454JCN0	Peptidyl-prolyl cis-trans isomerase D OS=Candida albicans Ca529L OX=1325634 GN=L150_06300 PE=4 SV=1	26	8	13	5	369	40.7	6.39	19.68	83.2	80.4	81.9	122.4	113.6	118.5	Yes	Yes
A0A454JCN5	Uncharacterized protein OS=Candida albicans Ca529L OX=1325634 GN=L150_06299 PE=3 SV=1	30	7	7	4	335	39.9	8.85	7.66	103	102.5	99.7	97.7	91.6	105.5	Yes	Yes
A0A454JCN6	Uncharacterized protein OS=Candida albicans Ca529L OX=1325634 GN=L150_06298 PE=4 SV=1	3	1	1	1	383	44.4	4.75	0	126	122.2	102.7	84.5	76.6	87.9	Yes	No
A0A454JCP0	Alpha-glucosidase OS=Candida albicans Ca529L OX=1325634 GN=L150_06312 PE=4 SV=1	2	1	1	1	570	66.1	5.33	0	81.3	80.7	93.2	118.4	108.3	118.1	Yes	No
A0A454JCP7	Uncharacterized protein OS=Candida albicans Ca529L OX=1325634 GN=L150_06308 PE=4 SV=1	11	1	2	1	134	15.2	9.52	5.79	116.5	115.9	118.2	84	80.1	85.4	Yes	Yes
A0A454JCR7	Uncharacterized protein OS=Candida albicans Ca529L OX=1325634 GN=L150_06328 PE=4 SV=1	3	1	1	1	324	36.9	5.62	0	91.2	127.2	94.6	87.6	105.5	93.8	Yes	No
A0A454JCS4	Oxysterol-binding protein-like protein OBPalpha OS=Candida albicans Ca529L OX=1325634 GN=L150_06339 PE=3 SV=1	22	10	11	9	429	49.7	7.52	14.54	91	90	87.1	113.7	105.9	112.4	Yes	Yes
A5GXM4	Glycoamidase OS=Candida albicans OX=5476 PE=2 SV=1	12	11	25	11	983	111.8	6.87	53.7	60.8	62.8	60.4	139.3	139.7	137	Yes	Yes
A7ISD6	Sti1 OS=Candida albicans OX=5476 GN=STI1 PE=4 SV=1	51	30	57	1	589	66.1	5.34	85.6	85.4	94.1	89.1	121.1	96.4	114	Yes	Yes
A8HG62	Tac1-12p OS=Candida albicans OX=5476 GN=TAC1-12 PE=4 SV=1	1	1	1	1	981	111.5	6.89	0							Yes	No
A9LNR8	Translation elongation factor 1-alpha (Fragment) OS=Fusarium sp. NRRL 47514 OX=483551 PE=4 SV=1	29	3	9	1	87	9.8	8.68	21.43	89.6	106.5	97.1	77.5	132.8	96.6	Yes	Yes
B4YE65	Multidrug resistance regulator 1 OS=Candida albicans OX=5476 GN=MRR1 PE=4 SV=1	4	5	6	5	1108	126.6	8.15	11.19	101.1	97.4	93.8	105.8	101.9	100	Yes	Yes
B9W6G8	Uncharacterized protein OS=Candida dubliniensis (strain CD36 / ATCC MYA-646 / CBS 7987 / NCPF 3949 / NRRL Y-17841) OX=573826 GN=Cd36_00090 PE=4 SV=1	6	1	1	1	230	26.1	5.39	0	84.1	79.5	89.6	115	117.4	114.4	Yes	No
B9W6H7	2-isopropylmalate synthase, putative OS=Candida dubliniensis (strain CD36 / ATCC MYA-646 / CBS 7987 / NCPF 3949 / NRRL Y-17841) OX=573826 GN=Cd36_00180 PE=3 SV=1	11	8	8	6	579	64.3	5.85	16.87	95	100.9	99.8	102.1	101.8	100.4	Yes	Yes
B9W6H8	60S ribosomal protein L16, putative OS=Candida dubliniensis (strain CD36 / ATCC MYA-646 / CBS 7987 / NCPF 3949 / NRRL Y-17841) OX=573826 GN=Cd36_00190 PE=3 SV=1	49	14	52	14	200	22.6	10.32	105.97	111.7	108.6	111.4	90.1	87.8	90.5	Yes	Yes
B9W6L3	RAM signaling network component, putative OS=Candida dubliniensis (strain CD36 / ATCC MYA-646 / CBS 7987 / NCPF 3949 / NRRL Y-17841) OX=573826 GN=Cd36_00550 PE=4 SV=1	2	1	1	1	313	35.4	9.44	0	105.8	102.8	111.3	96.8	93	90.3	Yes	No
B9W6L6	ESCRT-III (Endosomal sorting complex required for transport III) subunit, putative OS=Candida dubliniensis (strain CD36 / ATCC MYA-646 / CBS 7987 / NCPF 3949 / NRRL Y-17841) OX=573826 GN=Cd36_00580 PE=4 SV=1	30	7	8	7	228	26	4.88	17.8	106.2	104.8	100.7	99.2	95.1	94	Yes	Yes
B9W6P3	Uncharacterized protein OS=Candida dubliniensis (strain CD36 / ATCC MYA-646 / CBS 7987 / NCPF 3949 / NRRL Y-17841) OX=573826 GN=Cd36_00870 PE=4 SV=1	1	1	1	1	1281	146.6	6.15	0	110.3	103.9	101.7	85.6	95.1	103.4	Yes	No
B9W6S3	Transport protein particle [20 kDa] subunit, putative OS=Candida dubliniensis (strain CD36 / ATCC MYA-646 / CBS 7987 / NCPF 3949 / NRRL Y-17841) OX=573826 GN=Cd36_01170 PE=4 SV=1	17	2	3	2	150	17.1	4.92	0	114.6	93.4	93.5	103.3	98.3	96.9	Yes	No
B9W6U2	40s ribosomal protein S2 (S4) (YS5) (RP12), putative OS=Candida dubliniensis (strain CD36 / ATCC MYA-646 / CBS 7987 / NCPF 3949 / NRRL Y-17841) OX=573826 GN=Cd36_01360 PE=3 SV=1	38	10	34	10	249	26.9	10.24	94.56	111.1	110.9	107.5	88.8	93.4	88.3	Yes	Yes
B9W6U5	Superoxide dismutase OS=Candida dubliniensis (strain CD36 / ATCC MYA-646 / CBS 7987 / NCPF 3949 / NRRL Y-17841) OX=573826 GN=Cd36_01390 PE=3 SV=1	8	1	3	1	234	26.2	8.94	9.82	80.9	79.7	87.3	124.1	105.2	122.9	Yes	Yes
B9W6V0	DNA-directed RNA polymerase II 19 kDa polypeptide, putative OS=Candida dubliniensis (strain CD36 / ATCC MYA-646 / CBS 7987 / NCPF 3949 / NRRL Y-17841) OX=573826 GN=Cd36_01440 PE=4 SV=1	18	2	2	2	173	19.1	5.59	2.89	103.3	106.7	114.3	86.6	85.8	103.2	Yes	Yes
B9W6V2	DNA-directed RNA polymerase subunit beta OS=Candida dubliniensis (strain CD36 / ATCC MYA-646 / CBS 7987 / NCPF 3949 / NRRL Y-17841) OX=573826 GN=Cd36_01460 PE=3 SV=1	15	19	22	19	1234	139.8	6.28	23.99	113.6	112.7	111.1	87.8	88.1	86.7	Yes	Yes
B9W6V7	40S ribosomal protein S4 OS=Candida dubliniensis (strain CD36 / ATCC MYA-646 / CBS 7987 / NCPF 3949 / NRRL Y-17841) OX=573826 GN=Cd36_01510 PE=3 SV=1	48	16	76	1	262	29.4	10.15	115.79	108.8	107.6	107	92.1	93.8	90.7	Yes	Yes
B9W6W3	Uncharacterized protein OS=Candida dubliniensis (strain CD36 / ATCC MYA-646 / CBS 7987 / NCPF 3949 / NRRL Y-17841) OX=573826 GN=Cd36_01570 PE=4 SV=1	1	1	1	1	667	74.5	9.47	0	89.8	92.3	94.3	112	106	105.6	Yes	No
B9W6X9	Uncharacterized protein OS=Candida dubliniensis (strain CD36 / ATCC MYA-646 / CBS 7987 / NCPF 3949 / NRRL Y-17841) OX=573826 GN=Cd36_01750 PE=4 SV=1	23	7	11	2	334	37.9	6.21	22.25	103.6	100.3	99.8	99.6	97.5	99.3	Yes	Yes
B9W6Z0	5-formyltetrahydrofolate cyclo-ligase OS=Candida dubliniensis (strain CD36 / ATCC MYA-646 / CBS 7987 / NCPF 3949 / NRRL Y-17841) OX=573826 GN=Cd36_01880 PE=3 SV=1	9	1	1	1	208	23.7	8.5	5.06	95.1	100.5	97.3	98.5	99.5	109.2	Yes	Yes
B9W718	Uncharacterized protein OS=Candida dubliniensis (strain CD36 / ATCC MYA-646 / CBS 7987 / NCPF 3949 / NRRL Y-17841) OX=573826 GN=Cd36_02160 PE=4 SV=1	18	2	2	1	124	14.4	4.51	2.63	79.1	83.6	85.3	115.9	129	107.2	Yes	Yes
B9W736	Mitochondrial protein, putative OS=Candida dubliniensis (strain CD36 / ATCC MYA-646 / CBS 7987 / NCPF 3949 / NRRL Y-17841) OX=573826 GN=Cd36_02350 PE=4 SV=1	6	4	4	1	670	77	9.23	2.36	99.1	115.1	107.1	88.4	89.4	100.8	Yes	Yes
B9W740	Dicarboxylic amino acid permease, putative OS=Candida dubliniensis (strain CD36 / ATCC MYA-646 / CBS 7987 / NCPF 3949 / NRRL Y-17841) OX=573826 GN=Cd36_02390 PE=4 SV=1	5	2	2	2	586	65	8.94	5.67	123.9	124.7	133.1	71.4	73.9	73.1	Yes	Yes
B9W753	Uncharacterized protein OS=Candida dubliniensis (strain CD36 / ATCC MYA-646 / CBS 7987 / NCPF 3949 / NRRL Y-17841) OX=573826 GN=Cd36_02520 PE=4 SV=1	7	2	2	2	393	45.5	6.11	1.95							Yes	No
B9W763	L-aminoadipate-semialdehyde dehydrogenase large subunit, putative OS=Candida dubliniensis (strain CD36 / ATCC MYA-646 / CBS 7987 / NCPF 3949 / NRRL Y-17841) OX=573826 GN=Cd36_02620 PE=4 SV=1	17	19	31	1	1404	155.5	5.76	62.32	94.5	102	95.7	117	91.8	99	Yes	Yes
B9W773	RNA polymerase II elongation accessory factor, CDC73 family, putative OS=Candida dubliniensis (strain CD36 / ATCC MYA-646 / CBS 7987 / NCPF 3949 / NRRL Y-17841) OX=573826 GN=Cd36_02720 PE=4 SV=1	16	6	6	6	370	42.4	8.78	8.84	106.3	106	106.3	92.7	96.3	92.4	Yes	Yes
B9W787	Pre-rRNA processing protein, putative OS=Candida dubliniensis (strain CD36 / ATCC MYA-646 / CBS 7987 / NCPF 3949 / NRRL Y-17841) OX=573826 GN=Cd36_02860 PE=4 SV=1	8	2	2	2	205	23.6	4.27	2.17	121.4	122.8	129.3	75.1	79.5	71.9	Yes	Yes
B9W791	Bud/polarization protein, putative OS=Candida dubliniensis (strain CD36 / ATCC MYA-646 / CBS 7987 / NCPF 3949 / NRRL Y-17841) OX=573826 GN=Cd36_02900 PE=4 SV=1	15	19	24	2	1417	158.3	5.96	40.27	88.8	101.8	88.4	104.7	119.2	97.1	Yes	Yes
B9W7B2	Actin, putative OS=Candida dubliniensis (strain CD36 / ATCC MYA-646 / CBS 7987 / NCPF 3949 / NRRL Y-17841) OX=573826 GN=Cd36_03110 PE=3 SV=1	13	5	7	1	428	48.6	5.08	15.17	100.4	106.3	96	95.2	114.1	88.1	Yes	Yes
B9W7C3	Lipase 2, putative OS=Candida dubliniensis (strain CD36 / ATCC MYA-646 / CBS 7987 / NCPF 3949 / NRRL Y-17841) OX=573826 GN=Cd36_03220 PE=4 SV=1	4	1	1	1	351	40.3	8.73	1.91	86.3	92.3	83.2	114.6	122.6	100.9	Yes	Yes
B9W7C4	Vanillin dehydrogenase, putative OS=Candida dubliniensis (strain CD36 / ATCC MYA-646 / CBS 7987 / NCPF 3949 / NRRL Y-17841) OX=573826 GN=Cd36_03230 PE=3 SV=1	7	3	3	2	478	52.1	6.43	2.46	64.9	70.3	67.3	127.9	144.2	125.3	Yes	Yes
B9W7D4	Uncharacterized protein OS=Candida dubliniensis (strain CD36 / ATCC MYA-646 / CBS 7987 / NCPF 3949 / NRRL Y-17841) OX=573826 GN=Cd36_03330 PE=4 SV=1	11	2	2	2	167	19.2	5.03	2.64	108.1	95.9	101.3	97.9	96.9	99.8	Yes	Yes
B9W7F0	Uncharacterized protein OS=Candida dubliniensis (strain CD36 / ATCC MYA-646 / CBS 7987 / NCPF 3949 / NRRL Y-17841) OX=573826 GN=Cd36_03490 PE=3 SV=1	10	2	3	2	184	21.2	6.09	6.52	98.3	106.3	98.1	99.6	100.3	97.4	Yes	Yes
B9W7G8	Uncharacterized protein OS=Candida dubliniensis (strain CD36 / ATCC MYA-646 / CBS 7987 / NCPF 3949 / NRRL Y-17841) OX=573826 GN=Cd36_03680 PE=4 SV=1	4	1	1	1	248	29.3	7.65	2.02	94.2	87.3	98.7	104.7	99.6	115.6	Yes	Yes
B9W7L2	Serine/threonine-protein phosphatase OS=Candida dubliniensis (strain CD36 / ATCC MYA-646 / CBS 7987 / NCPF 3949 / NRRL Y-17841) OX=573826 GN=Cd36_04130 PE=3 SV=1	20	6	7	6	314	35.8	5.4	14.08	100.3	101.2	101.1	99.5	97.9	100.1	Yes	Yes
B9W7M9	Uncharacterized protein OS=Candida dubliniensis (strain CD36 / ATCC MYA-646 / CBS 7987 / NCPF 3949 / NRRL Y-17841) OX=573826 GN=Cd36_04300 PE=4 SV=1	1	1	1	1	582	66.9	6.13	2.61	97.8	98.1	102.8	99	98	104.4	Yes	Yes
B9W7P2	Uncharacterized protein OS=Candida dubliniensis (strain CD36 / ATCC MYA-646 / CBS 7987 / NCPF 3949 / NRRL Y-17841) OX=573826 GN=Cd36_04430 PE=4 SV=1	40	11	62	8	308	34.5	5.01	133.28	101.1	104.7	101.9	96	99.9	96.4	Yes	Yes
B9W7S1	Uncharacterized protein OS=Candida dubliniensis (strain CD36 / ATCC MYA-646 / CBS 7987 / NCPF 3949 / NRRL Y-17841) OX=573826 GN=Cd36_04730 PE=4 SV=1	3	2	3	1	653	76	8.18	2.53							Yes	No
B9W7T8	Nadh-ubiquinone oxidoreductase b18 subunit, putative OS=Candida dubliniensis (strain CD36 / ATCC MYA-646 / CBS 7987 / NCPF 3949 / NRRL Y-17841) OX=573826 GN=Cd36_04920 PE=4 SV=1	13	1	1	1	77	9.1	7.72	1.69	107.5	83	92.6	111.1	105.2	100.5	Yes	Yes
B9W7U5	Succinate dehydrogenase [ubiquinone] flavoprotein subunit, mitochondrial OS=Candida dubliniensis (strain CD36 / ATCC MYA-646 / CBS 7987 / NCPF 3949 / NRRL Y-17841) OX=573826 GN=Cd36_05000 PE=3 SV=1	9	6	11	2	638	70.4	7.01	18.24	85.1	95.7	90.9	108.1	113.3	106.9	Yes	Yes
B9W7U6	Mitochondrial DNA repair/recombination machinery subunit, putative OS=Candida dubliniensis (strain CD36 / ATCC MYA-646 / CBS 7987 / NCPF 3949 / NRRL Y-17841) OX=573826 GN=Cd36_05010 PE=4 SV=1	7	2	2	2	239	28.4	8.97	5.7	107.4	112.5	102.6	95	89.6	92.9	Yes	Yes
B9W7X0	Protein transport protein sec61 alpha subunit, putative OS=Candida dubliniensis (strain CD36 / ATCC MYA-646 / CBS 7987 / NCPF 3949 / NRRL Y-17841) OX=573826 GN=Cd36_05250 PE=3 SV=1	4	3	4	3	499	55.5	8.92	4.73	106.7	106.6	105.5	95	94.8	91.4	Yes	Yes
B9W7X4	Glutamyl-tRNA(Gln) amidotransferase subunit B, mitochondrial OS=Candida dubliniensis (strain CD36 / ATCC MYA-646 / CBS 7987 / NCPF 3949 / NRRL Y-17841) OX=573826 GN=PET112 PE=3 SV=1	5	2	2	2	509	58.4	6.27	0	114.8	90.3	87.5	104.7	95.9	106.8	Yes	No
B9W7Y1	Telomere-binding protein, putative OS=Candida dubliniensis (strain CD36 / ATCC MYA-646 / CBS 7987 / NCPF 3949 / NRRL Y-17841) OX=573826 GN=Cd36_05360 PE=4 SV=1	26	5	8	1	141	16.2	6.96	7.55							Yes	No
B9W7Y3	Autophagy-related protein OS=Candida dubliniensis (strain CD36 / ATCC MYA-646 / CBS 7987 / NCPF 3949 / NRRL Y-17841) OX=573826 GN=Cd36_05380 PE=3 SV=1	5	1	1	1	135	15.6	5.24	2.16	114.1	107.9	114.2	86.7	87.9	89.2	Yes	Yes
B9W7Y5	60S ribosomal protein L7, putative OS=Candida dubliniensis (strain CD36 / ATCC MYA-646 / CBS 7987 / NCPF 3949 / NRRL Y-17841) OX=573826 GN=Cd36_05400 PE=4 SV=1	32	7	13	1	241	27.4	10.2	21.62	104.9	110.3	116.6	87.6	96.9	83.7	Yes	Yes
B9W816	Acyl carrier protein OS=Candida dubliniensis (strain CD36 / ATCC MYA-646 / CBS 7987 / NCPF 3949 / NRRL Y-17841) OX=573826 GN=Cd36_05730 PE=3 SV=1	7	1	1	1	143	16.2	4.81	1.71	109	118.7	111.8	77	89.1	94.5	Yes	Yes
B9W821	Heat-shock chaperone protein MSI3/SSE1, putative OS=Candida dubliniensis (strain CD36 / ATCC MYA-646 / CBS 7987 / NCPF 3949 / NRRL Y-17841) OX=573826 GN=Cd36_05770 PE=3 SV=1	39	26	53	1	708	79.3	5.25	118.54	94.7	93.7	105.3	105.7	93.2	107.3	Yes	Yes
B9W844	40S ribosomal protein S22, putative OS=Candida dubliniensis (strain CD36 / ATCC MYA-646 / CBS 7987 / NCPF 3949 / NRRL Y-17841) OX=573826 GN=Cd36_06050 PE=3 SV=1	50	5	11	5	130	14.8	9.88	25.53	113.9	105	112.7	92	82.1	94.3	Yes	Yes
B9W847	PRA1 family protein OS=Candida dubliniensis (strain CD36 / ATCC MYA-646 / CBS 7987 / NCPF 3949 / NRRL Y-17841) OX=573826 GN=Cd36_06070 PE=3 SV=1	14	2	4	2	175	19.4	6.06	9.17	119.9	114.4	114.4	83.9	81.5	85.9	Yes	Yes
B9W851	40S ribosomal protein S23, putative OS=Candida dubliniensis (strain CD36 / ATCC MYA-646 / CBS 7987 / NCPF 3949 / NRRL Y-17841) OX=573826 GN=Cd36_06170 PE=3 SV=1	18	4	6	4	145	16	10.81	8.14	104	114.4	105.9	87.4	103.8	84.5	Yes	Yes
B9W854	Histone acetyltransferase type B subunit 2, putative OS=Candida dubliniensis (strain CD36 / ATCC MYA-646 / CBS 7987 / NCPF 3949 / NRRL Y-17841) OX=573826 GN=Cd36_06140 PE=4 SV=1	5	2	2	2	382	43	4.94	4.99	108.1	106.4	106.4	87.9	98	93.1	Yes	Yes
B9W878	Uncharacterized protein OS=Candida dubliniensis (strain CD36 / ATCC MYA-646 / CBS 7987 / NCPF 3949 / NRRL Y-17841) OX=573826 GN=Cd36_06390 PE=4 SV=1	2	1	1	1	337	38	6.71	1.82	126.7	119.1	123.8	71.9	76.7	81.7	Yes	Yes
B9W8A4	General amino acid permease, putative OS=Candida dubliniensis (strain CD36 / ATCC MYA-646 / CBS 7987 / NCPF 3949 / NRRL Y-17841) OX=573826 GN=Cd36_06660 PE=4 SV=1	6	5	7	5	607	66.4	7.24	10.36	124.6	130.3	123.8	75.3	68.2	77.7	Yes	Yes
B9W8D5	RNA-binding La protein homologue, putative OS=Candida dubliniensis (strain CD36 / ATCC MYA-646 / CBS 7987 / NCPF 3949 / NRRL Y-17841) OX=573826 GN=Cd36_06990 PE=4 SV=1	12	4	4	1	326	37.5	5.55	6.27	106.8	120.7	94.2	85.8	90.3	102.1	Yes	Yes
B9W8G1	Uncharacterized protein OS=Candida dubliniensis (strain CD36 / ATCC MYA-646 / CBS 7987 / NCPF 3949 / NRRL Y-17841) OX=573826 GN=Cd36_07310 PE=4 SV=1	11	3	4	1	303	34.7	8.69	0	96.1	103.9	110.1	94.4	105.9	89.4	Yes	No
B9W8G8	Nicotinate-nucleotide pyrophosphorylase [carboxylating] OS=Candida dubliniensis (strain CD36 / ATCC MYA-646 / CBS 7987 / NCPF 3949 / NRRL Y-17841) OX=573826 GN=Cd36_07360 PE=3 SV=1	39	10	16	10	300	32.4	7.01	37.32	95.1	100	96.9	102.9	105	100.1	Yes	Yes
B9W8H0	Cell wall assembly regulator, putative OS=Candida dubliniensis (strain CD36 / ATCC MYA-646 / CBS 7987 / NCPF 3949 / NRRL Y-17841) OX=573826 GN=Cd36_07390 PE=4 SV=1	3	3	3	1	603	66.8	4.72	3.79	109.9	114.5	110	85.2	102.8	77.5	Yes	Yes
B9W8H3	Uncharacterized protein OS=Candida dubliniensis (strain CD36 / ATCC MYA-646 / CBS 7987 / NCPF 3949 / NRRL Y-17841) OX=573826 GN=Cd36_07430 PE=4 SV=1	19	4	5	4	191	21.4	6.62	6.61	132.4	132.1	130.5	64.4	75.9	64.6	Yes	Yes
B9W8I4	Ubiquitin-activating enzyme E1-like OS=Candida dubliniensis (strain CD36 / ATCC MYA-646 / CBS 7987 / NCPF 3949 / NRRL Y-17841) OX=573826 GN=Cd36_07540 PE=3 SV=1	1	2	2	1	626	71.2	4.97	0	108.8	122.7	102.5	85.8	83	97.3	Yes	No
B9W8I9	Uncharacterized protein OS=Candida dubliniensis (strain CD36 / ATCC MYA-646 / CBS 7987 / NCPF 3949 / NRRL Y-17841) OX=573826 GN=Cd36_07590 PE=4 SV=1	38	5	7	5	128	15.4	9.11	11.56	98.8	96.3	98.7	105.5	97.4	103.4	Yes	Yes
B9W8L1	Alcohol dehydrogenase, putative OS=Candida dubliniensis (strain CD36 / ATCC MYA-646 / CBS 7987 / NCPF 3949 / NRRL Y-17841) OX=573826 GN=Cd36_07850 PE=3 SV=1	22	7	61	1	348	36.7	7.36	137.89	85.8	91.7	85.9	116.7	116.7	103.1	Yes	Yes
B9W8L5	Elongation factor 1-alpha OS=Candida dubliniensis (strain CD36 / ATCC MYA-646 / CBS 7987 / NCPF 3949 / NRRL Y-17841) OX=573826 GN=Cd36_07890 PE=3 SV=1	62	27	372	1	458	49.9	9.03	804.22							Yes	No
B9W8M5	AP complex subunit sigma OS=Candida dubliniensis (strain CD36 / ATCC MYA-646 / CBS 7987 / NCPF 3949 / NRRL Y-17841) OX=573826 GN=Cd36_07990 PE=3 SV=1	4	1	1	1	175	19.8	4.83	1.93	110.2	106.2	111.6	84	88.2	99.8	Yes	Yes
B9W8M7	Enolase (1), putative OS=Candida dubliniensis (strain CD36 / ATCC MYA-646 / CBS 7987 / NCPF 3949 / NRRL Y-17841) OX=573826 GN=Cd36_08010 PE=3 SV=1	36	17	159	1	440	47.2	5.95	311							Yes	No
B9W8N8	Uncharacterized protein OS=Candida dubliniensis (strain CD36 / ATCC MYA-646 / CBS 7987 / NCPF 3949 / NRRL Y-17841) OX=573826 GN=Cd36_08120 PE=4 SV=1	3	1	1	1	213	24.3	9.06	0	83	80.9	110.3	112.7	100.7	112.5	Yes	No
B9W8P1	Mitochondria-nucleus communication, retrograde regulation protein 1, putative OS=Candida dubliniensis (strain CD36 / ATCC MYA-646 / CBS 7987 / NCPF 3949 / NRRL Y-17841) OX=573826 GN=Cd36_08150 PE=4 SV=1	12	2	3	2	274	30.3	7.2	8.43	89.6	90	95.6	105.3	113.5	105.9	Yes	Yes
B9W8V9	pH-response regulator protein, putative OS=Candida dubliniensis (strain CD36 / ATCC MYA-646 / CBS 7987 / NCPF 3949 / NRRL Y-17841) OX=573826 GN=Cd36_08850 PE=4 SV=1	3	3	3	2	783	90.3	6.06	5.96	105.9	94.2	100.6	96.2	97.1	106	Yes	Yes
B9W8X2	Uncharacterized protein OS=Candida dubliniensis (strain CD36 / ATCC MYA-646 / CBS 7987 / NCPF 3949 / NRRL Y-17841) OX=573826 GN=Cd36_08980 PE=4 SV=1	17	7	8	1	449	51.5	8.05	17.14							Yes	No
B9W910	Cytochrome c assembly mitochondrial chaperone, putative OS=Candida dubliniensis (strain CD36 / ATCC MYA-646 / CBS 7987 / NCPF 3949 / NRRL Y-17841) OX=573826 GN=Cd36_09360 PE=4 SV=1	10	1	1	1	107	12.6	5.58	0							Yes	No
B9W911	Pyruvate decarboxylate genes regulator, putative OS=Candida dubliniensis (strain CD36 / ATCC MYA-646 / CBS 7987 / NCPF 3949 / NRRL Y-17841) OX=573826 GN=Cd36_09370 PE=4 SV=1	1	1	1	1	820	92.7	5.88	0	95.9	102.4	97.8	107.3	94.8	101.8	Yes	No
B9W938	Uncharacterized protein OS=Candida dubliniensis (strain CD36 / ATCC MYA-646 / CBS 7987 / NCPF 3949 / NRRL Y-17841) OX=573826 GN=Cd36_09640 PE=4 SV=1	12	3	4	3	244	26.3	7.42	4.39	82.6	84.1	83.8	116.8	113.2	119.5	Yes	Yes
B9W950	Uncharacterized protein OS=Candida dubliniensis (strain CD36 / ATCC MYA-646 / CBS 7987 / NCPF 3949 / NRRL Y-17841) OX=573826 GN=Cd36_09800 PE=4 SV=1	2	1	2	1	330	37	9.25	0	107.8	119	108.4	83.8	91.8	89	Yes	No
B9W951	Serine/threonine protein kinase, putative OS=Candida dubliniensis (strain CD36 / ATCC MYA-646 / CBS 7987 / NCPF 3949 / NRRL Y-17841) OX=573826 GN=Cd36_09770 PE=4 SV=1	1	1	2	1	732	84.1	6.44	2.31	111.4	104.2	110.7	87.3	91.7	94.7	Yes	Yes
B9W961	Uncharacterized protein OS=Candida dubliniensis (strain CD36 / ATCC MYA-646 / CBS 7987 / NCPF 3949 / NRRL Y-17841) OX=573826 GN=Cd36_09870 PE=4 SV=1	7	2	3	1	500	56.8	5	2.88	91.3	113.4	102.4	95.2	94	103.7	Yes	Yes
B9W994	40S ribosomal protein S17 subunit, putative OS=Candida dubliniensis (strain CD36 / ATCC MYA-646 / CBS 7987 / NCPF 3949 / NRRL Y-17841) OX=573826 GN=Cd36_10200 PE=3 SV=1	23	5	17	5	137	15.7	10.46	50.57	112.1	111	110.9	89.5	85.6	90.9	Yes	Yes
B9W9B7	Prefoldin subunit, putative OS=Candida dubliniensis (strain CD36 / ATCC MYA-646 / CBS 7987 / NCPF 3949 / NRRL Y-17841) OX=573826 GN=Cd36_10420 PE=4 SV=1	8	1	1	1	124	14.2	8.09	0	100.6	97.5	103.5	88.3	87.2	122.9	Yes	No
B9W9D5	SUMO-family ubiquitin-like protein, putative OS=Candida dubliniensis (strain CD36 / ATCC MYA-646 / CBS 7987 / NCPF 3949 / NRRL Y-17841) OX=573826 GN=Cd36_10630 PE=4 SV=1	30	4	8	4	101	11.1	5.52	18.35	116.4	120.4	116.6	82.3	84.3	79.9	Yes	Yes
B9W9E3	KRR1 small subunit processome component OS=Candida dubliniensis (strain CD36 / ATCC MYA-646 / CBS 7987 / NCPF 3949 / NRRL Y-17841) OX=573826 GN=Cd36_10710 PE=3 SV=1	21	8	8	8	370	43.5	9.69	16.97	93.4	99.1	97.2	103.1	103.4	103.8	Yes	Yes
B9W9F0	Chorismate mutase OS=Candida dubliniensis (strain CD36 / ATCC MYA-646 / CBS 7987 / NCPF 3949 / NRRL Y-17841) OX=573826 GN=Cd36_10790 PE=4 SV=1	27	8	9	8	268	31	5.2	16.03	102.3	105.7	104.1	96.7	94.5	96.8	Yes	Yes
B9W9H6	MICOS complex subunit OS=Candida dubliniensis (strain CD36 / ATCC MYA-646 / CBS 7987 / NCPF 3949 / NRRL Y-17841) OX=573826 GN=Cd36_11050 PE=4 SV=1	19	4	4	4	208	24.1	7.55	6.64	110.6	101.8	109.6	91.4	95.8	90.8	Yes	Yes
B9W9I5	Uncharacterized protein OS=Candida dubliniensis (strain CD36 / ATCC MYA-646 / CBS 7987 / NCPF 3949 / NRRL Y-17841) OX=573826 GN=Cd36_11140 PE=4 SV=1	2	1	1	1	362	40.5	8.43	2.11	93.7	120.9	99.1	95.6	94.1	96.5	Yes	Yes
B9W9K2	Sphingoid long-chain base kinase, putative OS=Candida dubliniensis (strain CD36 / ATCC MYA-646 / CBS 7987 / NCPF 3949 / NRRL Y-17841) OX=573826 GN=Cd36_11310 PE=4 SV=1	4	2	2	2	530	58.8	5.29	3	104.8	110.4	103.6	96.6	90.9	93.7	Yes	Yes
B9W9K8	Uncharacterized protein OS=Candida dubliniensis (strain CD36 / ATCC MYA-646 / CBS 7987 / NCPF 3949 / NRRL Y-17841) OX=573826 GN=Cd36_11370 PE=4 SV=1	27	4	6	4	162	18	5.9	16.35	80.5	84.6	83.3	115.7	117	118.9	Yes	Yes
B9W9M4	Ribosome biogenesis protein, putative OS=Candida dubliniensis (strain CD36 / ATCC MYA-646 / CBS 7987 / NCPF 3949 / NRRL Y-17841) OX=573826 GN=Cd36_11540 PE=4 SV=1	20	5	7	5	293	33.9	9.32	7.2	98.9	103.4	102.1	100.6	96.8	98.2	Yes	Yes
B9W9Q4	Spindle assembly checpkoint protein, putative OS=Candida dubliniensis (strain CD36 / ATCC MYA-646 / CBS 7987 / NCPF 3949 / NRRL Y-17841) OX=573826 GN=Cd36_11840 PE=4 SV=1	7	6	6	6	692	81.7	7.2	7.16	95.9	102.4	98.1	98.7	105.9	99	Yes	Yes
B9W9R9	5-amino-6-(5-phosphoribosylamino)uracil reductase, putative OS=Candida dubliniensis (strain CD36 / ATCC MYA-646 / CBS 7987 / NCPF 3949 / NRRL Y-17841) OX=573826 GN=Cd36_11990 PE=4 SV=1	3	1	1	1	304	33.7	8.47	2.21	104.8	105.7	110.5	86.8	97.7	94.6	Yes	Yes
B9W9T0	Signal peptidase subunit 3 OS=Candida dubliniensis (strain CD36 / ATCC MYA-646 / CBS 7987 / NCPF 3949 / NRRL Y-17841) OX=573826 GN=Cd36_12100 PE=3 SV=1	8	2	2	2	192	21.7	9.57	3.75	102.6	99.3	105.5	96.1	97.5	99	Yes	Yes
B9W9U4	Uncharacterized protein OS=Candida dubliniensis (strain CD36 / ATCC MYA-646 / CBS 7987 / NCPF 3949 / NRRL Y-17841) OX=573826 GN=Cd36_12250 PE=4 SV=1	14	3	6	3	170	18.7	9.39	14.42	68.5	71.6	73.6	127	131.7	127.7	Yes	Yes
B9W9U6	Palmitoyltransferase OS=Candida dubliniensis (strain CD36 / ATCC MYA-646 / CBS 7987 / NCPF 3949 / NRRL Y-17841) OX=573826 GN=Cd36_12270 PE=3 SV=1	3	2	2	1	803	90.9	6.14	1.9	92.6	104.6	103.3	96	89	114.5	Yes	Yes
B9W9V1	26S proteasome regulatory subunit RPN1 OS=Candida dubliniensis (strain CD36 / ATCC MYA-646 / CBS 7987 / NCPF 3949 / NRRL Y-17841) OX=573826 GN=Cd36_12340 PE=3 SV=1	18	16	23	1	985	109.2	4.77	36.2	93.2	96.5	83.7	109.8	108.7	108.1	Yes	Yes
B9W9V6	Transcription factor, putative OS=Candida dubliniensis (strain CD36 / ATCC MYA-646 / CBS 7987 / NCPF 3949 / NRRL Y-17841) OX=573826 GN=Cd36_12380 PE=4 SV=1	2	1	1	1	552	63.3	7.53	1.76	110.7	104.9	91.9	96	99.9	96.6	Yes	Yes
B9W9Y6	Vesicle membrane receptor protein (V-SNARE), synaptobrevin/VAMP family member, putative OS=Candida dubliniensis (strain CD36 / ATCC MYA-646 / CBS 7987 / NCPF 3949 / NRRL Y-17841) OX=573826 GN=Cd36_12670 PE=4 SV=1	17	2	2	2	111	12.5	8.84	6.45	103.8	99.8	106.5	97	91.5	101.4	Yes	Yes
B9W9Z0	Kelch-repeats protein, putative OS=Candida dubliniensis (strain CD36 / ATCC MYA-646 / CBS 7987 / NCPF 3949 / NRRL Y-17841) OX=573826 GN=Cd36_12710 PE=4 SV=1	1	1	1	1	629	72.7	5.02	1.86	104.3	121.1	91.4	90.1	104.8	88.3	Yes	Yes
B9WA09	Uncharacterized protein OS=Candida dubliniensis (strain CD36 / ATCC MYA-646 / CBS 7987 / NCPF 3949 / NRRL Y-17841) OX=573826 GN=Cd36_12900 PE=4 SV=1	13	5	5	5	349	40.4	4.7	6.35	116.6	115.8	112.3	87.1	81.8	86.4	Yes	Yes
B9WA10	(Oxidative stress) response regulator, putative OS=Candida dubliniensis (strain CD36 / ATCC MYA-646 / CBS 7987 / NCPF 3949 / NRRL Y-17841) OX=573826 GN=Cd36_12910 PE=4 SV=1	5	4	4	1	667	73.2	9.47	6.65	108.1	108.6	107.1	91.9	91.5	92.7	Yes	Yes
B9WA12	Redox regulator, putative OS=Candida dubliniensis (strain CD36 / ATCC MYA-646 / CBS 7987 / NCPF 3949 / NRRL Y-17841) OX=573826 GN=Cd36_12940 PE=4 SV=1	4	3	4	1	670	76.9	5.64	10.38	93.3	88.5	87.9	101.4	116.8	112.1	Yes	Yes
B9WA20	Uncharacterized protein OS=Candida dubliniensis (strain CD36 / ATCC MYA-646 / CBS 7987 / NCPF 3949 / NRRL Y-17841) OX=573826 GN=Cd36_13010 PE=3 SV=1	10	3	5	1	335	37.5	6.65	5.28	102.1	97.3	98.5	93.3	105.8	102.9	Yes	Yes
B9WA46	Sterol homeostasis regulator, putative OS=Candida dubliniensis (strain CD36 / ATCC MYA-646 / CBS 7987 / NCPF 3949 / NRRL Y-17841) OX=573826 GN=Cd36_13270 PE=4 SV=1	3	4	5	1	1240	139	6.54	6.42	97.6	99.7	99.6	105.5	85.3	112.4	Yes	Yes
B9WA71	Meiosis-specific transcription factor, putative OS=Candida dubliniensis (strain CD36 / ATCC MYA-646 / CBS 7987 / NCPF 3949 / NRRL Y-17841) OX=573826 GN=Cd36_15120 PE=4 SV=1	9	4	6	4	509	58.9	9.2	9.4	106.5	112.4	107.5	91.8	92.3	89.5	Yes	Yes
B9WA74	Hypothetical mitochondrial outer membrane protein OS=Candida dubliniensis (strain CD36 / ATCC MYA-646 / CBS 7987 / NCPF 3949 / NRRL Y-17841) OX=573826 GN=Cd36_15150 PE=4 SV=1	10	3	4	3	431	48.5	7.74	5.96	96.6	110.2	90.5	98	95.7	109.1	Yes	Yes
B9WA82	STF2-like protein, putative OS=Candida dubliniensis (strain CD36 / ATCC MYA-646 / CBS 7987 / NCPF 3949 / NRRL Y-17841) OX=573826 GN=Cd36_15230 PE=4 SV=1	7	1	2	1	89	10.5	9.04	0	116.2	114.4	106.3	89.5	108.8	64.8	Yes	No
B9WA88	Golgi to ER traffic protein 1 OS=Candida dubliniensis (strain CD36 / ATCC MYA-646 / CBS 7987 / NCPF 3949 / NRRL Y-17841) OX=573826 GN=GET1 PE=3 SV=1	5	1	1	1	199	22.9	9.79	0	75.8	69.4	81	115.6	141.6	116.6	Yes	No
B9WA89	Protein HIR OS=Candida dubliniensis (strain CD36 / ATCC MYA-646 / CBS 7987 / NCPF 3949 / NRRL Y-17841) OX=573826 GN=Cd36_15300 PE=3 SV=1	1	1	1	1	913	103	7.27	1.96							Yes	No
B9WA95	Cystathionine beta-lyase, putative OS=Candida dubliniensis (strain CD36 / ATCC MYA-646 / CBS 7987 / NCPF 3949 / NRRL Y-17841) OX=573826 GN=Cd36_15360 PE=3 SV=1	16	5	8	5	423	47.1	6.79	13.09	107.2	99.2	104.5	101.7	82.4	104.9	Yes	Yes
B9WA98	Synaptobrevin (V-SNARE), putative OS=Candida dubliniensis (strain CD36 / ATCC MYA-646 / CBS 7987 / NCPF 3949 / NRRL Y-17841) OX=573826 GN=Cd36_15390 PE=4 SV=1	4	1	1	1	281	31.9	7.85	2.27	98.1	96.6	107.8	97.9	91.9	107.7	Yes	Yes
B9WAB6	ATP synthase J chain, mitochondrial, putative OS=Candida dubliniensis (strain CD36 / ATCC MYA-646 / CBS 7987 / NCPF 3949 / NRRL Y-17841) OX=573826 GN=Cd36_15565 PE=4 SV=1	25	1	3	1	64	7.3	9.31	3.51	106.6	102.9	111.4	88.5	97.9	92.7	Yes	Yes
B9WAC4	Mitochondrial respiratory chain complexes assembly protein, putative OS=Candida dubliniensis (strain CD36 / ATCC MYA-646 / CBS 7987 / NCPF 3949 / NRRL Y-17841) OX=573826 GN=Cd36_15640 PE=3 SV=1	22	17	20	1	941	106.7	7.06	39.44	94.6	88.2	100.6	108.2	94.9	113.5	Yes	Yes
B9WAC5	Chromatin structure remodeling complex protein, putative OS=Candida dubliniensis (strain CD36 / ATCC MYA-646 / CBS 7987 / NCPF 3949 / NRRL Y-17841) OX=573826 GN=Cd36_15650 PE=4 SV=1	2	1	2	1	438	50.4	5.11	4.85	116.8	120.3	117.1	84.1	80.3	81.3	Yes	Yes
B9WAF0	Peptide methionine sulfoxide reductase OS=Candida dubliniensis (strain CD36 / ATCC MYA-646 / CBS 7987 / NCPF 3949 / NRRL Y-17841) OX=573826 GN=Cd36_15900 PE=3 SV=1	14	3	4	3	185	21.1	7.39	7.33	115.8	104.5	112.3	92.2	82.4	92.8	Yes	Yes
B9WAF8	DNA-Directed RNA Polymerase I, 49 kDa polypeptide, putative OS=Candida dubliniensis (strain CD36 / ATCC MYA-646 / CBS 7987 / NCPF 3949 / NRRL Y-17841) OX=573826 GN=Cd36_15980 PE=4 SV=1	3	2	2	2	393	44.4	9.28	2.62	102.3	108.3	106.8	96.1	89.9	96.7	Yes	Yes
B9WAG4	Peroxisome assembly protein 12, putative OS=Candida dubliniensis (strain CD36 / ATCC MYA-646 / CBS 7987 / NCPF 3949 / NRRL Y-17841) OX=573826 GN=Cd36_16040 PE=4 SV=1	5	2	2	2	463	54.3	8.7	0	76.5	72.4	73.8	123.8	130.5	123.1	Yes	No
B9WAJ6	General transcription and DNA repair factor IIH OS=Candida dubliniensis (strain CD36 / ATCC MYA-646 / CBS 7987 / NCPF 3949 / NRRL Y-17841) OX=573826 GN=Cd36_16350 PE=3 SV=1	3	1	1	1	501	55.6	7.37	0	82.6	101.7	93.2	107.8	107.3	107.4	Yes	No
B9WAK6	Protein phosphatase PP2A regulatory subunit B OS=Candida dubliniensis (strain CD36 / ATCC MYA-646 / CBS 7987 / NCPF 3949 / NRRL Y-17841) OX=573826 GN=Cd36_16450 PE=3 SV=1	3	2	2	2	520	59.3	5.06	5.94	109.2	101.7	102.3	96.3	98.2	92.3	Yes	Yes
B9WAM5	Spliceosomal U1 snRNP protein, putative OS=Candida dubliniensis (strain CD36 / ATCC MYA-646 / CBS 7987 / NCPF 3949 / NRRL Y-17841) OX=573826 GN=Cd36_16660 PE=4 SV=1	1	1	1	1	728	86.2	6.4	2.53	92.1	96.3	104.9	100.6	102.3	103.8	Yes	Yes
B9WAM6	DNA repair protein, putative OS=Candida dubliniensis (strain CD36 / ATCC MYA-646 / CBS 7987 / NCPF 3949 / NRRL Y-17841) OX=573826 GN=Cd36_16670 PE=4 SV=1	3	2	2	2	647	73.3	5.41	4.37	100	107	107.3	89.5	90.4	105.8	Yes	Yes
B9WAS2	U3 small nucleolar RNA-associated protein 22 OS=Candida dubliniensis (strain CD36 / ATCC MYA-646 / CBS 7987 / NCPF 3949 / NRRL Y-17841) OX=573826 GN=Cd36_17140 PE=3 SV=1	12	12	13	1	1169	132.9	6.84	20.75							Yes	No
B9WAS4	WD repeat protein, putative OS=Candida dubliniensis (strain CD36 / ATCC MYA-646 / CBS 7987 / NCPF 3949 / NRRL Y-17841) OX=573826 GN=Cd36_17160 PE=4 SV=1	12	9	10	9	942	103.8	7.65	18.43	90.9	105.2	95.5	100	106.9	101.5	Yes	Yes
B9WAT5	Uncharacterized protein OS=Candida dubliniensis (strain CD36 / ATCC MYA-646 / CBS 7987 / NCPF 3949 / NRRL Y-17841) OX=573826 GN=Cd36_17270 PE=4 SV=1	48	12	17	12	248	29.3	8.69	39.78	105.5	94.8	104.3	94.5	105.8	95.1	Yes	Yes
B9WAU6	Phosphatidylinositol-specific phospholipase c, putative OS=Candida dubliniensis (strain CD36 / ATCC MYA-646 / CBS 7987 / NCPF 3949 / NRRL Y-17841) OX=573826 GN=PLC22 PE=4 SV=1	20	7	10	1	295	33.5	5.35	15.82							Yes	No
B9WAV1	Uroporphyrin-III c-methyltransferase, putative OS=Candida dubliniensis (strain CD36 / ATCC MYA-646 / CBS 7987 / NCPF 3949 / NRRL Y-17841) OX=573826 GN=Cd36_17440 PE=3 SV=1	1	1	1	1	557	61.5	7.27	0	108.9	146.7	116	74.9	69.5	84.1	Yes	No
B9WAX0	Xanthine phosphoribosyltransferase, putative OS=Candida dubliniensis (strain CD36 / ATCC MYA-646 / CBS 7987 / NCPF 3949 / NRRL Y-17841) OX=573826 GN=Cd36_17630 PE=4 SV=1	48	8	12	1	213	24.2	5.5	26.8	110.3	101.9	107	92	89.6	99.2	Yes	Yes
B9WAX5	Phosphoserine phosphatase, putative OS=Candida dubliniensis (strain CD36 / ATCC MYA-646 / CBS 7987 / NCPF 3949 / NRRL Y-17841) OX=573826 GN=Cd36_17680 PE=4 SV=1	6	2	2	1	301	33.3	5.29	2.3	99.2	111.4	88.5	105.2	99.9	95.9	Yes	Yes
B9WAZ0	26s protease regulatory subunit 6b homolog, putative OS=Candida dubliniensis (strain CD36 / ATCC MYA-646 / CBS 7987 / NCPF 3949 / NRRL Y-17841) OX=573826 GN=Cd36_17830 PE=3 SV=1	25	9	16	8	411	45.9	5.36	34.52	103.1	104.5	99.7	94.7	100.4	97.7	Yes	Yes
B9WAZ6	Amine oxidase OS=Candida dubliniensis (strain CD36 / ATCC MYA-646 / CBS 7987 / NCPF 3949 / NRRL Y-17841) OX=573826 GN=Cd36_17890 PE=3 SV=1	14	7	8	7	709	79.9	6.74	12.15	83.9	88.5	83.5	114.7	119.2	110.2	Yes	Yes
B9WAZ7	Uncharacterized protein OS=Candida dubliniensis (strain CD36 / ATCC MYA-646 / CBS 7987 / NCPF 3949 / NRRL Y-17841) OX=573826 GN=Cd36_17900 PE=4 SV=1	14	2	3	1	206	23.6	4.69	1.88	97.9	103.7	87	102.8	90.5	118.2	Yes	Yes
B9WB02	E3 ubiquitin protein ligase tom1, putative OS=Candida dubliniensis (strain CD36 / ATCC MYA-646 / CBS 7987 / NCPF 3949 / NRRL Y-17841) OX=573826 GN=Cd36_17950 PE=4 SV=1	5	16	18	2	3293	376.1	5.06	32.14	97.2	97.5	94.5	104.5	102.5	103.8	Yes	Yes
B9WB30	Cytochrome c oxidase polypeptide VI, mitochondrial, putative OS=Candida dubliniensis (strain CD36 / ATCC MYA-646 / CBS 7987 / NCPF 3949 / NRRL Y-17841) OX=573826 GN=Cd36_18220 PE=4 SV=1	48	10	15	10	150	17.4	5.66	40.62	109.1	108.1	107.9	90.1	92.4	92.4	Yes	Yes
B9WB36	Nonsense-mediated mrna decay protein, putative OS=Candida dubliniensis (strain CD36 / ATCC MYA-646 / CBS 7987 / NCPF 3949 / NRRL Y-17841) OX=573826 GN=Cd36_18280 PE=4 SV=1	2	2	2	1	1032	119.7	5.33	1.95	93.5	98.9	93.1	110.3	97.9	106.3	Yes	Yes
B9WB53	Serine/threonine-protein kinase, putative OS=Candida dubliniensis (strain CD36 / ATCC MYA-646 / CBS 7987 / NCPF 3949 / NRRL Y-17841) OX=573826 GN=Cd36_18440 PE=4 SV=1	2	1	1	1	822	91.4	6.47	2.2	125.5	120	119.3	84.6	79.5	71	Yes	Yes
B9WB68	Non-specific serine/threonine protein kinase OS=Candida dubliniensis (strain CD36 / ATCC MYA-646 / CBS 7987 / NCPF 3949 / NRRL Y-17841) OX=573826 GN=Cd36_18580 PE=4 SV=1	3	2	4	2	820	92.6	5.94	10.68	110.9	108.8	111.2	85.1	83	101.1	Yes	Yes
B9WB89	V-type proton ATPase subunit F OS=Candida dubliniensis (strain CD36 / ATCC MYA-646 / CBS 7987 / NCPF 3949 / NRRL Y-17841) OX=573826 GN=Cd36_18790 PE=3 SV=1	9	1	2	1	122	13.5	5	5.78	102.3	113.4	108	91.9	95.1	89.4	Yes	Yes
B9WBC8	Farnesyl pyrophosphate synthetase, putative OS=Candida dubliniensis (strain CD36 / ATCC MYA-646 / CBS 7987 / NCPF 3949 / NRRL Y-17841) OX=573826 GN=Cd36_19180 PE=3 SV=1	16	7	12	1	351	40.7	5.21	28.82	92.3	95.1	85.1	110.6	119.6	97.3	Yes	Yes
B9WBD0	Large ribosomal subunit protein, putative OS=Candida dubliniensis (strain CD36 / ATCC MYA-646 / CBS 7987 / NCPF 3949 / NRRL Y-17841) OX=573826 GN=Cd36_19200 PE=3 SV=1	23	5	15	5	185	21	10.86	30.17	108.5	106	113.4	90.8	86.2	95.1	Yes	Yes
B9WBD4	Dual specificity protein kinase, putative OS=Candida dubliniensis (strain CD36 / ATCC MYA-646 / CBS 7987 / NCPF 3949 / NRRL Y-17841) OX=573826 GN=Cd36_19240 PE=4 SV=1	4	4	4	4	796	90.7	9.2	3.35	99.4	102.2	101.5	99.7	97.6	99.5	Yes	Yes
B9WBD5	Mitochondrial import inner membrane translocase subunit TIM17 OS=Candida dubliniensis (strain CD36 / ATCC MYA-646 / CBS 7987 / NCPF 3949 / NRRL Y-17841) OX=573826 GN=Cd36_19250 PE=3 SV=1	19	2	2	2	154	16.3	8.63	5.73	108	105.9	111.2	94.3	88.2	92.4	Yes	Yes
B9WBD8	Protein URE2 OS=Candida dubliniensis (strain CD36 / ATCC MYA-646 / CBS 7987 / NCPF 3949 / NRRL Y-17841) OX=573826 GN=Cd36_19280 PE=3 SV=1	16	4	6	4	341	38.9	6.11	11.06	102.2	108.7	99.6	98.1	91.1	100.3	Yes	Yes
B9WBF3	NADPH:adrenodoxin oxidoreductase, mitochondrial OS=Candida dubliniensis (strain CD36 / ATCC MYA-646 / CBS 7987 / NCPF 3949 / NRRL Y-17841) OX=573826 GN=Cd36_19440 PE=3 SV=1	12	6	6	1	482	54.5	8.6	10.71	93.9	97.3	93.3	104.1	103.1	108.3	Yes	Yes
B9WBF4	Serine/threonine-protein kinase, putative OS=Candida dubliniensis (strain CD36 / ATCC MYA-646 / CBS 7987 / NCPF 3949 / NRRL Y-17841) OX=573826 GN=CRK1 PE=4 SV=1	3	2	2	2	748	83.6	9.33	2.82	100.4	113.7	97.2	102.5	100.4	85.8	Yes	Yes
B9WBF6	Cytochrome c1, heme protein, mitochondrial, putative OS=Candida dubliniensis (strain CD36 / ATCC MYA-646 / CBS 7987 / NCPF 3949 / NRRL Y-17841) OX=573826 GN=Cd36_19470 PE=4 SV=1	32	6	18	6	288	32.2	6.74	42.71	98.4	96.4	95.1	102.5	103.7	103.9	Yes	Yes
B9WBF7	Uncharacterized protein OS=Candida dubliniensis (strain CD36 / ATCC MYA-646 / CBS 7987 / NCPF 3949 / NRRL Y-17841) OX=573826 GN=Cd36_19480 PE=4 SV=1	4	1	1	1	142	16.5	5.92	1.76	105.4	97	103.3	88.4	97.3	108.6	Yes	Yes
B9WBH0	Eukaryotic peptide chain release factor subunit, putative OS=Candida dubliniensis (strain CD36 / ATCC MYA-646 / CBS 7987 / NCPF 3949 / NRRL Y-17841) OX=573826 GN=Cd36_19610 PE=4 SV=1	33	13	23	13	436	49.1	5.1	57.65	103.6	104.7	102.5	97.6	96.1	95.5	Yes	Yes
B9WBH1	Alkylphosphocholine resistance protein, putative OS=Candida dubliniensis (strain CD36 / ATCC MYA-646 / CBS 7987 / NCPF 3949 / NRRL Y-17841) OX=573826 GN=Cd36_19620 PE=3 SV=1	4	2	2	2	439	50.1	6.6	4.76	128.7	122.9	134	68.9	71.1	74.4	Yes	Yes
B9WBK1	Pyruvate kinase OS=Candida dubliniensis (strain CD36 / ATCC MYA-646 / CBS 7987 / NCPF 3949 / NRRL Y-17841) OX=573826 GN=Cd36_19920 PE=3 SV=1	60	25	253	1	504	55.3	7.47	515.64							Yes	No
B9WBL3	Uncharacterized protein OS=Candida dubliniensis (strain CD36 / ATCC MYA-646 / CBS 7987 / NCPF 3949 / NRRL Y-17841) OX=573826 GN=Cd36_20040 PE=4 SV=1	1	2	2	1	1338	148.6	6.76	2.43	131.2	133.8	132.6	68.8	62.4	71	Yes	Yes
B9WBL6	Diphthamide biosynthesis protein, putative OS=Candida dubliniensis (strain CD36 / ATCC MYA-646 / CBS 7987 / NCPF 3949 / NRRL Y-17841) OX=573826 GN=Cd36_20070 PE=4 SV=1	20	1	1	1	70	8.1	3.61	0							Yes	No
B9WBL8	Vacuolar protein sorting-associated protein 35 OS=Candida dubliniensis (strain CD36 / ATCC MYA-646 / CBS 7987 / NCPF 3949 / NRRL Y-17841) OX=573826 GN=Cd36_20090 PE=3 SV=1	3	4	4	1	936	108.1	5.36	7.63	98.4	104.6	95.7	100.1	106.4	94.8	Yes	Yes
B9WBN8	Conserved oligomeric Golgi complex subunit 6 OS=Candida dubliniensis (strain CD36 / ATCC MYA-646 / CBS 7987 / NCPF 3949 / NRRL Y-17841) OX=573826 GN=Cd36_20290 PE=3 SV=1	1	1	1	1	771	88.5	5.15	2							Yes	No
B9WBW2	Integral membrane protein, eisosome component, putative OS=Candida dubliniensis (strain CD36 / ATCC MYA-646 / CBS 7987 / NCPF 3949 / NRRL Y-17841) OX=573826 GN=Cd36_21030 PE=4 SV=1	39	12	45	9	314	35.3	5.02	95.56	96.6	99.6	101.7	100.5	98.8	102.8	Yes	Yes
B9WBX7	Vacuolar serine protease, yscb/subtilisin family, putative OS=Candida dubliniensis (strain CD36 / ATCC MYA-646 / CBS 7987 / NCPF 3949 / NRRL Y-17841) OX=573826 GN=ScPRB1 PE=3 SV=1	5	2	3	2	465	50.5	5.85	7.18	112	107	118.3	80.5	94.8	87.4	Yes	Yes
B9WBX8	Aldo/keto reductase, putative OS=Candida dubliniensis (strain CD36 / ATCC MYA-646 / CBS 7987 / NCPF 3949 / NRRL Y-17841) OX=573826 GN=Cd36_21190 PE=4 SV=1	19	5	8	1	319	36.3	5.72	20.12	84.7	89.5	96.8	110.6	121	97.3	Yes	Yes
B9WC07	Catalytic subunit of cAMP-dependent protein kinase (PKA), putative OS=Candida dubliniensis (strain CD36 / ATCC MYA-646 / CBS 7987 / NCPF 3949 / NRRL Y-17841) OX=573826 GN=CaTPK2 PE=3 SV=1	24	8	13	7	433	49.3	6.92	23.75	87	95.8	84.2	113.7	112.5	106.8	Yes	Yes
B9WC24	Heat shock protein OS=Candida dubliniensis (strain CD36 / ATCC MYA-646 / CBS 7987 / NCPF 3949 / NRRL Y-17841) OX=573826 GN=Cd36_21650 PE=3 SV=1	50	38	97	3	648	69.7	5.6	201.94	95.2	92.3	94.8	105.4	107.2	105.1	Yes	Yes
B9WC69	Uncharacterized protein OS=Candida dubliniensis (strain CD36 / ATCC MYA-646 / CBS 7987 / NCPF 3949 / NRRL Y-17841) OX=573826 GN=Cd36_22110 PE=4 SV=1	5	2	2	2	454	51	6.58	0	80.7	111.2	93.5	110.9	81.4	122.3	Yes	No
B9WC70	AP-2 complex subunit, putative OS=Candida dubliniensis (strain CD36 / ATCC MYA-646 / CBS 7987 / NCPF 3949 / NRRL Y-17841) OX=573826 GN=Cd36_22120 PE=3 SV=1	4	2	2	2	468	53.5	8.82	3.36	84.8	95.3	101	107.3	104.4	107.1	Yes	Yes
B9WC76	Nucleoporin, putative OS=Candida dubliniensis (strain CD36 / ATCC MYA-646 / CBS 7987 / NCPF 3949 / NRRL Y-17841) OX=573826 GN=Cd36_22180 PE=3 SV=1	6	2	2	2	358	40.2	6.68	3.49	97.9	101.4	104	98	95.1	103.6	Yes	Yes
B9WC79	Probable ATP-dependent transporter, putative OS=Candida dubliniensis (strain CD36 / ATCC MYA-646 / CBS 7987 / NCPF 3949 / NRRL Y-17841) OX=573826 GN=Cd36_22210 PE=4 SV=1	29	17	31	1	609	68	6.13	41.92	120.6	109.5	82.3	111.1	75.7	100.8	Yes	Yes
B9WC85	2-hydroxyacid dehydrogenase, putative OS=Candida dubliniensis (strain CD36 / ATCC MYA-646 / CBS 7987 / NCPF 3949 / NRRL Y-17841) OX=573826 GN=Cd36_22270 PE=3 SV=1	4	2	2	1	345	38.1	5.73	2.05							Yes	No
B9WC93	Hydrolase, putative OS=Candida dubliniensis (strain CD36 / ATCC MYA-646 / CBS 7987 / NCPF 3949 / NRRL Y-17841) OX=573826 GN=Cd36_22350 PE=4 SV=1	2	1	1	1	424	48.7	7.01	0							Yes	No
B9WCB3	DNA-3-methyladenine glycosylase, putative OS=Candida dubliniensis (strain CD36 / ATCC MYA-646 / CBS 7987 / NCPF 3949 / NRRL Y-17841) OX=573826 GN=Cd36_22560 PE=4 SV=1	2	1	1	1	353	40.1	9.45	2.43	95.8	112.3	109.5	92.7	93.8	95.9	Yes	Yes
B9WCC7	Mannan polymerase II complex subunit, putative OS=Candida dubliniensis (strain CD36 / ATCC MYA-646 / CBS 7987 / NCPF 3949 / NRRL Y-17841) OX=573826 GN=Cd36_22700 PE=4 SV=1	7	3	3	3	458	53.2	5.49	3.62	109.8	108.9	107.9	87.4	86.5	99.6	Yes	Yes
B9WCF7	ER protein involved in chitin deposition in the cell wall, putative OS=Candida dubliniensis (strain CD36 / ATCC MYA-646 / CBS 7987 / NCPF 3949 / NRRL Y-17841) OX=573826 GN=Cd36_23000 PE=4 SV=1	3	1	1	1	297	32.6	5.77	2.05	112.8	126.3	104.8	77.5	91.4	87.2	Yes	Yes
B9WCL9	T-complex protein 1 subunit beta, putative OS=Candida dubliniensis (strain CD36 / ATCC MYA-646 / CBS 7987 / NCPF 3949 / NRRL Y-17841) OX=573826 GN=Cd36_23620 PE=3 SV=1	31	15	23	1	526	56.9	6.15	49.58	97.2	105.4	105.4	97.9	90.3	103.9	Yes	Yes
B9WCN0	Cytoplasmic RNA-binding protein, putative OS=Candida dubliniensis (strain CD36 / ATCC MYA-646 / CBS 7987 / NCPF 3949 / NRRL Y-17841) OX=573826 GN=Cd36_23730 PE=4 SV=1	9	2	5	2	163	18.5	6.83	11.77	110.9	110.1	103.3	90.8	93	91.9	Yes	Yes
B9WCN2	Cytosolic Fe-S cluster assembly factor CFD1 OS=Candida dubliniensis (strain CD36 / ATCC MYA-646 / CBS 7987 / NCPF 3949 / NRRL Y-17841) OX=573826 GN=CFD1 PE=3 SV=1	8	1	1	1	296	32.5	5.9	2.15	95.2	95.2	78.4	100.8	117.1	113.3	Yes	Yes
B9WCN7	Eukaryotic peptide chain release factor GTP-binding subunit, putative OS=Candida dubliniensis (strain CD36 / ATCC MYA-646 / CBS 7987 / NCPF 3949 / NRRL Y-17841) OX=573826 GN=Cd36_23800 PE=4 SV=1	26	19	28	1	722	80	8.35	48	91.8	114	112	87.3	96.1	98.7	Yes	Yes
B9WCT1	Protein tyrosine phosphatase, putative OS=Candida dubliniensis (strain CD36 / ATCC MYA-646 / CBS 7987 / NCPF 3949 / NRRL Y-17841) OX=573826 GN=Cd36_24250 PE=4 SV=1	7	2	3	2	259	29.8	5.1	2.5	89.7	103.7	114.2	92.3	94.7	105.4	Yes	Yes
B9WCW7	Actin-regulating kinase, putative OS=Candida dubliniensis (strain CD36 / ATCC MYA-646 / CBS 7987 / NCPF 3949 / NRRL Y-17841) OX=573826 GN=Cd36_24610 PE=4 SV=1	5	4	4	1	777	87	5.4	5.14	96.1	96.2	92	95.6	95.5	124.6	Yes	Yes
B9WCX1	Translation initiation factor 1A, putative OS=Candida dubliniensis (strain CD36 / ATCC MYA-646 / CBS 7987 / NCPF 3949 / NRRL Y-17841) OX=573826 GN=Cd36_24650 PE=3 SV=1	32	5	9	5	154	17.4	4.93	19.34	124.2	120.3	121.2	77.4	77.7	79.2	Yes	Yes
B9WCX8	Calcineurin-like phosphoesterase, putative OS=Candida dubliniensis (strain CD36 / ATCC MYA-646 / CBS 7987 / NCPF 3949 / NRRL Y-17841) OX=573826 GN=Cd36_24710 PE=4 SV=1	2	1	1	1	561	64.8	7.17	0							Yes	No
B9WCZ2	40S ribosomal protein S24 OS=Candida dubliniensis (strain CD36 / ATCC MYA-646 / CBS 7987 / NCPF 3949 / NRRL Y-17841) OX=573826 GN=Cd36_80110 PE=3 SV=1	50	9	26	9	135	15.5	10.87	77.25	109.1	108.5	111.4	92	88.2	90.9	Yes	Yes
B9WD01	Myo-inositol transporter, putative OS=Candida dubliniensis (strain CD36 / ATCC MYA-646 / CBS 7987 / NCPF 3949 / NRRL Y-17841) OX=573826 GN=Cd36_80200 PE=3 SV=1	15	8	9	8	629	71.4	7.33	12.71	77.3	79.4	76.4	126	123.2	117.8	Yes	Yes
B9WD02	ADP-ribosylation factor GTPase-activating protein (ARF GAP), putative OS=Candida dubliniensis (strain CD36 / ATCC MYA-646 / CBS 7987 / NCPF 3949 / NRRL Y-17841) OX=573826 GN=Cd36_80210 PE=4 SV=1	15	6	7	1	457	49.6	9.07	10.92	111.4	99.2	109.8	95.8	97	86.8	Yes	Yes
B9WD26	Histone acetyltransferase OS=Candida dubliniensis (strain CD36 / ATCC MYA-646 / CBS 7987 / NCPF 3949 / NRRL Y-17841) OX=573826 GN=Cd36_80450 PE=3 SV=1	5	3	3	3	541	61.8	8.41	4.7	102.7	108.3	108.4	96.6	91.1	93	Yes	Yes
B9WD28	Cell wall biogenesis protein, putative OS=Candida dubliniensis (strain CD36 / ATCC MYA-646 / CBS 7987 / NCPF 3949 / NRRL Y-17841) OX=573826 GN=Cd36_80470 PE=4 SV=1	2	1	1	1	365	42.4	6.95	0							Yes	No
B9WD38	Protein required for assembly of cytochrome c oxidase, putative OS=Candida dubliniensis (strain CD36 / ATCC MYA-646 / CBS 7987 / NCPF 3949 / NRRL Y-17841) OX=573826 GN=Cd36_80570 PE=4 SV=1	26	3	4	3	117	13.5	8.68	2.27	89.9	98.5	95.8	104.7	107.5	103.7	Yes	Yes
B9WD48	mRNA-binding protein, putative OS=Candida dubliniensis (strain CD36 / ATCC MYA-646 / CBS 7987 / NCPF 3949 / NRRL Y-17841) OX=573826 GN=Cd36_80670 PE=4 SV=1	2	1	2	1	789	87.9	6.52	0	128	93.8	104.1	78.6	96.1	99.4	Yes	No
B9WD50	C-24(28) sterol reductase, putative OS=Candida dubliniensis (strain CD36 / ATCC MYA-646 / CBS 7987 / NCPF 3949 / NRRL Y-17841) OX=573826 GN=Cd36_80690 PE=4 SV=1	5	3	8	3	469	54.9	7.55	10.2	89.4	98.8	91.4	108.4	107	104.9	Yes	Yes
B9WD59	Uncharacterized protein ymr031c homologue, putative OS=Candida dubliniensis (strain CD36 / ATCC MYA-646 / CBS 7987 / NCPF 3949 / NRRL Y-17841) OX=573826 GN=Cd36_80780 PE=4 SV=1	23	20	31	1	813	89.1	5.5	57.99							Yes	No
B9WD60	Histone H3-like centromere protein, putative OS=Candida dubliniensis (strain CD36 / ATCC MYA-646 / CBS 7987 / NCPF 3949 / NRRL Y-17841) OX=573826 GN=Cd36_80790 PE=3 SV=1	8	2	2	2	212	24.5	11.34	0	112.2	120	107.3	90.9	86.1	83.5	Yes	No
B9WD63	NADPH-dependent 1-acyl dihydroxyacetone phosphate reductase, putative OS=Candida dubliniensis (strain CD36 / ATCC MYA-646 / CBS 7987 / NCPF 3949 / NRRL Y-17841) OX=573826 GN=Cd36_80820 PE=4 SV=1	15	4	4	1	293	32.5	9.16	9.58	84.6	94.7	118.1	82.9	115.3	104.3	Yes	Yes
B9WD67	Ubiquitin-protein ligase, putative OS=Candida dubliniensis (strain CD36 / ATCC MYA-646 / CBS 7987 / NCPF 3949 / NRRL Y-17841) OX=573826 GN=Cd36_80860 PE=4 SV=1	3	2	2	2	546	61.1	5.31	0	129.2	100.4	122.9	89.4	71.7	86.5	Yes	No
B9WD81	Methyltransferase, putative OS=Candida dubliniensis (strain CD36 / ATCC MYA-646 / CBS 7987 / NCPF 3949 / NRRL Y-17841) OX=573826 GN=Cd36_81020 PE=4 SV=1	6	2	2	2	354	40.1	7.18	0	109.7	102.3	104.1	87.3	104.8	91.9	Yes	No
B9WD88	Cytoplasmic protein required for sporulation, putative OS=Candida dubliniensis (strain CD36 / ATCC MYA-646 / CBS 7987 / NCPF 3949 / NRRL Y-17841) OX=573826 GN=Cd36_81090 PE=4 SV=1	6	3	3	3	478	54	4.92	1.78	98.3	103.9	102.9	102.9	91.9	100.1	Yes	Yes
B9WDB5	DNA repair and TFIIH regulator, putative OS=Candida dubliniensis (strain CD36 / ATCC MYA-646 / CBS 7987 / NCPF 3949 / NRRL Y-17841) OX=573826 GN=Cd36_81370 PE=4 SV=1	1	2	2	1	1171	134.9	5.4	4.14	97.5	85.2	96.8	113.9	90.5	116.1	Yes	Yes
B9WDB7	ADP-ribosylation factor, putative OS=Candida dubliniensis (strain CD36 / ATCC MYA-646 / CBS 7987 / NCPF 3949 / NRRL Y-17841) OX=573826 GN=Cd36_81390 PE=3 SV=1	24	3	6	3	175	19.7	8.97	21.48	109.4	108.1	110.8	94.6	84.1	93	Yes	Yes
B9WDB9	40S ribosomal protein S7 OS=Candida dubliniensis (strain CD36 / ATCC MYA-646 / CBS 7987 / NCPF 3949 / NRRL Y-17841) OX=573826 GN=Cd36_81410 PE=3 SV=1	50	10	30	10	186	21.2	9.92	69.39	113.9	109	112.6	87.7	87.2	89.5	Yes	Yes
B9WDE6	Glycolipid 2-alpha-mannosyltransferase, putative OS=Candida dubliniensis (strain CD36 / ATCC MYA-646 / CBS 7987 / NCPF 3949 / NRRL Y-17841) OX=573826 GN=KRE2 PE=4 SV=1	29	14	19	1	430	49.9	6.9	18.23	110.7	99.6	110.6	101.4	86.5	91.2	Yes	Yes
B9WDH4	Serine protease, putative OS=Candida dubliniensis (strain CD36 / ATCC MYA-646 / CBS 7987 / NCPF 3949 / NRRL Y-17841) OX=573826 GN=Cd36_82020 PE=4 SV=1	2	1	2	1	327	37.3	10.74	0	99.6	115.1	99.4	88.3	92.9	104.6	Yes	No
B9WDI2	Acyl-CoA-binding protein (ACBP)/diazepam binding inhibitor (DBI)/endozepine (EP), putative OS=Candida dubliniensis (strain CD36 / ATCC MYA-646 / CBS 7987 / NCPF 3949 / NRRL Y-17841) OX=573826 GN=Cd36_82100 PE=4 SV=1	3	1	1	1	377	42.7	9.25	0	91.2	88.1	114.1	109.9	89.2	107.5	Yes	No
B9WDJ8	Uncharacterized protein ydr282c homologue, putative OS=Candida dubliniensis (strain CD36 / ATCC MYA-646 / CBS 7987 / NCPF 3949 / NRRL Y-17841) OX=573826 GN=Cd36_82260 PE=4 SV=1	6	3	3	3	393	45.5	6.32	4.88	90.2	95.9	92.9	109.8	98.5	112.7	Yes	Yes
B9WDL0	AP complex subunit beta OS=Candida dubliniensis (strain CD36 / ATCC MYA-646 / CBS 7987 / NCPF 3949 / NRRL Y-17841) OX=573826 GN=Cd36_82390 PE=3 SV=1	6	5	6	5	770	86.1	5.41	10.53	102.7	105	104	97.9	93	97.4	Yes	Yes
B9WDP0	Cytosolic seryl-tRNA synthetase, putative OS=Candida dubliniensis (strain CD36 / ATCC MYA-646 / CBS 7987 / NCPF 3949 / NRRL Y-17841) OX=573826 GN=SES1 PE=4 SV=1	54	25	50	25	462	53	5.85	115.68	104.7	104.7	105.4	96.2	94	94.8	Yes	Yes
B9WDT4	Optic atrophy 3 family protein, putative OS=Candida dubliniensis (strain CD36 / ATCC MYA-646 / CBS 7987 / NCPF 3949 / NRRL Y-17841) OX=573826 GN=Cd36_83220 PE=4 SV=1	5	1	1	1	151	17.1	9.64	2.57							Yes	No
B9WDT9	Ubiquitin-like protein with similarity to mammalian NEDD8, putative OS=Candida dubliniensis (strain CD36 / ATCC MYA-646 / CBS 7987 / NCPF 3949 / NRRL Y-17841) OX=573826 GN=Cd36_83270 PE=4 SV=1	26	2	5	2	77	8.5	5.38	2.15	102.5	106.5	93.9	102.1	98.8	96.2	Yes	Yes
B9WDU8	Glucosidase, putative OS=Candida dubliniensis (strain CD36 / ATCC MYA-646 / CBS 7987 / NCPF 3949 / NRRL Y-17841) OX=573826 GN=Cd36_83380 PE=4 SV=1	30	24	42	1	1045	121.1	5.31	81.52							Yes	No
B9WDY2	Peptide transporter, putative OS=Candida dubliniensis (strain CD36 / ATCC MYA-646 / CBS 7987 / NCPF 3949 / NRRL Y-17841) OX=573826 GN=Cd36_83780 PE=3 SV=1	2	1	1	1	576	64.5	6.68	1.66	103.3	125.9	100.8	108.9	85.2	75.9	Yes	Yes
B9WDZ2	Histone H2B OS=Candida dubliniensis (strain CD36 / ATCC MYA-646 / CBS 7987 / NCPF 3949 / NRRL Y-17841) OX=573826 GN=Cd36_83880 PE=3 SV=1	58	10	38	1	130	14.1	10.1	59.92	95.2	93.9	95.9	97	134.5	83.6	Yes	Yes
B9WDZ3	Histone H2A OS=Candida dubliniensis (strain CD36 / ATCC MYA-646 / CBS 7987 / NCPF 3949 / NRRL Y-17841) OX=573826 GN=Cd36_83890 PE=3 SV=1	27	3	11	2	132	14	10.24	18.23	107.1	113.6	116.5	87.4	84.7	90.7	Yes	Yes
B9WE06	Transcription factor, putative OS=Candida dubliniensis (strain CD36 / ATCC MYA-646 / CBS 7987 / NCPF 3949 / NRRL Y-17841) OX=573826 GN=Cd36_84050 PE=4 SV=1	3	2	2	2	851	97.7	6.1	4.65	101.8	108.2	102.4	98.4	89.7	99.6	Yes	Yes
B9WE63	Uncharacterized membrane protein ylr241w homologue, putative OS=Candida dubliniensis (strain CD36 / ATCC MYA-646 / CBS 7987 / NCPF 3949 / NRRL Y-17841) OX=573826 GN=Cd36_84680 PE=4 SV=1	1	1	1	1	856	98.7	8.54	2.14	108.4	113.8	117.8	84.8	83.8	91.3	Yes	Yes
B9WE69	COPii-coated vesicle-associated protein, putative OS=Candida dubliniensis (strain CD36 / ATCC MYA-646 / CBS 7987 / NCPF 3949 / NRRL Y-17841) OX=573826 GN=Cd36_84740 PE=4 SV=1	5	2	2	2	345	39.5	5.53	4.47	107.9	105.7	106.6	93.9	94.3	91.7	Yes	Yes
B9WE74	Fatty acid synthase subunit alpha OS=Candida dubliniensis (strain CD36 / ATCC MYA-646 / CBS 7987 / NCPF 3949 / NRRL Y-17841) OX=573826 GN=Cd36_84800 PE=3 SV=1	31	57	97	5	1887	207.5	5.59	199.17	114.4	116.5	113.4	84.1	86.5	85	Yes	Yes
B9WE92	Subunit of the prohibitin complex, putative OS=Candida dubliniensis (strain CD36 / ATCC MYA-646 / CBS 7987 / NCPF 3949 / NRRL Y-17841) OX=573826 GN=Cd36_85000 PE=4 SV=1	30	10	16	1	303	34.1	9.61	35.38	80	93	95.2	114.1	112.4	105.2	Yes	Yes
B9WEA9	Ribosomal protein of the small subunit, putative OS=Candida dubliniensis (strain CD36 / ATCC MYA-646 / CBS 7987 / NCPF 3949 / NRRL Y-17841) OX=573826 GN=Cd36_85180 PE=4 SV=1	63	10	32	10	145	16.1	9.42	52.72	112.5	113.2	112.2	87.8	85.2	89.1	Yes	Yes
B9WEC4	Lon protease homolog 2, peroxisomal OS=Candida dubliniensis (strain CD36 / ATCC MYA-646 / CBS 7987 / NCPF 3949 / NRRL Y-17841) OX=573826 GN=CD36_85340 PE=3 SV=1	1	1	1	1	1247	139.8	8.37	0	100.4	152.2	100.8	72.8	100.9	72.9	Yes	No
B9WEE9	Casein kinase I, putative OS=Candida dubliniensis (strain CD36 / ATCC MYA-646 / CBS 7987 / NCPF 3949 / NRRL Y-17841) OX=573826 GN=Cd36_85620 PE=4 SV=1	11	5	8	5	501	57.2	8.24	14.22	97.1	99.3	96.7	98.4	108.9	99.6	Yes	Yes
B9WEH7	Halotolerance protein, putative OS=Candida dubliniensis (strain CD36 / ATCC MYA-646 / CBS 7987 / NCPF 3949 / NRRL Y-17841) OX=573826 GN=SIS2 PE=4 SV=1	2	1	1	1	542	59.2	4.68	0	100	98.4	92.1	94.1	103.3	112.1	Yes	No
B9WEJ5	Protein constituent of 66S pre-ribosomal particles, putative OS=Candida dubliniensis (strain CD36 / ATCC MYA-646 / CBS 7987 / NCPF 3949 / NRRL Y-17841) OX=573826 GN=Cd36_86090 PE=4 SV=1	4	1	1	1	261	29.5	10.18	3.13	108.7	106.8	109.4	93.2	93.3	88.6	Yes	Yes
B9WEN0	Maltose acetyltransferase, putative OS=Candida dubliniensis (strain CD36 / ATCC MYA-646 / CBS 7987 / NCPF 3949 / NRRL Y-17841) OX=573826 GN=MAA PE=4 SV=1	17	4	5	4	256	28.8	5.36	4.81	100.2	88.5	103.8	115.3	88.5	103.8	Yes	Yes
B9WEN1	Ubiquitin-activating enzyme, putative OS=Candida dubliniensis (strain CD36 / ATCC MYA-646 / CBS 7987 / NCPF 3949 / NRRL Y-17841) OX=573826 GN=Cd36_86470 PE=3 SV=1	33	27	47	1	1021	114.1	5.07	107.02	100.6	96.7	105.3	91.1	107.5	98.8	Yes	Yes
B9WEN5	Uncharacterized protein OS=Candida dubliniensis (strain CD36 / ATCC MYA-646 / CBS 7987 / NCPF 3949 / NRRL Y-17841) OX=573826 GN=Cd36_86510 PE=4 SV=1	4	1	1	1	205	24.1	5.27	3.55	100.7	103.9	107.3	96.2	94.4	97.5	Yes	Yes
B9WEP2	Bud neck protein, putative OS=Candida dubliniensis (strain CD36 / ATCC MYA-646 / CBS 7987 / NCPF 3949 / NRRL Y-17841) OX=573826 GN=Cd36_86590 PE=4 SV=1	2	1	1	1	370	41.7	8.7	3.68	112.4	109.1	124.2	86.6	82.7	85.1	Yes	Yes
B9WEQ5	Protein transport protein, putative OS=Candida dubliniensis (strain CD36 / ATCC MYA-646 / CBS 7987 / NCPF 3949 / NRRL Y-17841) OX=573826 GN=Cd36_86720 PE=3 SV=1	10	1	1	1	68	7.6	8.72	1.83	113.1	91.7	97.4	95.2	101.3	101.4	Yes	Yes
B9WEQ7	Pre-mRNA-splicing factor, putative OS=Candida dubliniensis (strain CD36 / ATCC MYA-646 / CBS 7987 / NCPF 3949 / NRRL Y-17841) OX=573826 GN=Cd36_86740 PE=4 SV=1	2	1	2	1	353	41.6	7.55	1.9	112.9	102.8	106.7	85.8	87.4	104.3	Yes	Yes
B9WET9	ER-derived vesicles protein, putative OS=Candida dubliniensis (strain CD36 / ATCC MYA-646 / CBS 7987 / NCPF 3949 / NRRL Y-17841) OX=573826 GN=Cd36_87060 PE=4 SV=1	8	1	1	1	131	15.5	6.51	0							Yes	No
B9WEU0	Uncharacterized protein OS=Candida dubliniensis (strain CD36 / ATCC MYA-646 / CBS 7987 / NCPF 3949 / NRRL Y-17841) OX=573826 GN=Cd36_87070 PE=4 SV=1	2	1	1	1	581	65.4	9.42	0	92.9	84	76	123.5	119.6	103.9	Yes	No
B9WEU1	40S ribosomal protein S12 OS=Candida dubliniensis (strain CD36 / ATCC MYA-646 / CBS 7987 / NCPF 3949 / NRRL Y-17841) OX=573826 GN=Cd36_87080 PE=3 SV=1	50	6	41	6	143	15.7	4.7	51.09	112.7	115.6	114.5	85.4	84.6	87.1	Yes	Yes
B9WEV5	Plasma membrane protein, putative OS=Candida dubliniensis (strain CD36 / ATCC MYA-646 / CBS 7987 / NCPF 3949 / NRRL Y-17841) OX=573826 GN=Cd36_87220 PE=4 SV=1	23	32	51	2	1172	131.4	5.11	86.33	102	98	96.7	95.7	106.5	101.1	Yes	Yes
B9WEX3	Phosphoglucomutase, putative OS=Candida dubliniensis (strain CD36 / ATCC MYA-646 / CBS 7987 / NCPF 3949 / NRRL Y-17841) OX=573826 GN=Cd36_87400 PE=4 SV=1	6	3	3	1	616	69.4	5.44	4.14							Yes	No
B9WEX6	Genetic interactor of prohibitins 3, mitochondrial OS=Candida dubliniensis (strain CD36 / ATCC MYA-646 / CBS 7987 / NCPF 3949 / NRRL Y-17841) OX=573826 GN=GEP3 PE=3 SV=1	2	1	1	1	634	73.2	9.32	1.87	109.1	92.4	110.1	111.3	86.6	90.6	Yes	Yes
B9WEY2	Cullin-associated NEDD8-dissociated protein, putative OS=Candida dubliniensis (strain CD36 / ATCC MYA-646 / CBS 7987 / NCPF 3949 / NRRL Y-17841) OX=573826 GN=Cd36_87490 PE=4 SV=1	2	3	5	1	1194	134.4	5.06	5.14	96.7	84.2	89.3	120.9	103.6	105.3	Yes	Yes
B9WF06	Uncharacterized protein OS=Candida dubliniensis (strain CD36 / ATCC MYA-646 / CBS 7987 / NCPF 3949 / NRRL Y-17841) OX=573826 GN=Cd36_87730 PE=4 SV=1	6	1	2	1	156	17.3	5.55	2.49	109.3	107.8	103.2	93.7	98	88	Yes	Yes
B9WF19	Succinate dehydrogenase [ubiquinone] flavoprotein subunit, mitochondrial OS=Candida dubliniensis (strain CD36 / ATCC MYA-646 / CBS 7987 / NCPF 3949 / NRRL Y-17841) OX=573826 GN=Cd36_46090 PE=3 SV=1	36	18	42	14	641	70.2	6.49	113.82	93.2	96.5	95.6	103.1	109.3	102.3	Yes	Yes
B9WF42	26S proteasome regulatory subunit, putative OS=Candida dubliniensis (strain CD36 / ATCC MYA-646 / CBS 7987 / NCPF 3949 / NRRL Y-17841) OX=573826 GN=Cd36_46340 PE=3 SV=1	35	12	23	12	430	47.7	5.29	45.17	103.4	105.6	102.5	96.9	96.7	94.9	Yes	Yes
B9WF48	Protein associated with the U1 snRNP complex, putative OS=Candida dubliniensis (strain CD36 / ATCC MYA-646 / CBS 7987 / NCPF 3949 / NRRL Y-17841) OX=573826 GN=Cd36_46400 PE=4 SV=1	13	3	3	3	240	28	8.54	7.13	94.3	101.7	99.2	101	91.9	111.9	Yes	Yes
B9WF54	Positive regulator of mannosylphosphate transferase, putative OS=Candida dubliniensis (strain CD36 / ATCC MYA-646 / CBS 7987 / NCPF 3949 / NRRL Y-17841) OX=573826 GN=Cd36_46460 PE=4 SV=1	1	1	2	1	692	80.9	5.49	3.53	104.6	108.3	104.9	95.3	99.3	87.6	Yes	Yes
B9WF58	Phosphoadenosine phosphosulfate reductase, putative OS=Candida dubliniensis (strain CD36 / ATCC MYA-646 / CBS 7987 / NCPF 3949 / NRRL Y-17841) OX=573826 GN=Cd36_46500 PE=4 SV=1	4	1	2	1	252	29.3	6.46	3.72	120.2	124.1	137.4	72.1	69.6	76.7	Yes	Yes
B9WF75	Sister chromatid cohesion protein OS=Candida dubliniensis (strain CD36 / ATCC MYA-646 / CBS 7987 / NCPF 3949 / NRRL Y-17841) OX=573826 GN=Cd36_46680 PE=3 SV=1	1	1	1	1	1247	139.4	7.55	0	96.6	107.8	112.9	82.9	91.8	107.9	Yes	No
B9WF97	ATP-dependent RNA helicase, putative OS=Candida dubliniensis (strain CD36 / ATCC MYA-646 / CBS 7987 / NCPF 3949 / NRRL Y-17841) OX=573826 GN=Cd36_40290 PE=4 SV=1	35	14	28	14	433	49.1	5.78	57.14	106.4	104.7	108.6	94.6	90.1	95.5	Yes	Yes
B9WF99	Pyrroline-5-carboxylate reductase OS=Candida dubliniensis (strain CD36 / ATCC MYA-646 / CBS 7987 / NCPF 3949 / NRRL Y-17841) OX=573826 GN=Cd36_40310 PE=3 SV=1	35	9	17	9	274	29.1	6.07	40.11	102.4	106.5	105.8	94.1	95.3	95.8	Yes	Yes
B9WFD1	Dual specificity phosphatase, putative OS=Candida dubliniensis (strain CD36 / ATCC MYA-646 / CBS 7987 / NCPF 3949 / NRRL Y-17841) OX=573826 GN=Cd36_40630 PE=4 SV=1	9	1	1	1	151	17.4	7.09	3.01	98.7	117.8	85.9	89.8	103.4	104.4	Yes	Yes
B9WFE4	Uncharacterized protein OS=Candida dubliniensis (strain CD36 / ATCC MYA-646 / CBS 7987 / NCPF 3949 / NRRL Y-17841) OX=573826 GN=Cd36_40760 PE=4 SV=1	4	3	3	3	645	75	6.68	1.95	98.7	102.5	104.2	91.3	97.5	105.8	Yes	Yes
B9WFE8	Uncharacterized protein YPL108W homologue, putative OS=Candida dubliniensis (strain CD36 / ATCC MYA-646 / CBS 7987 / NCPF 3949 / NRRL Y-17841) OX=573826 GN=Cd36_40800 PE=4 SV=1	14	2	2	2	182	21.4	5.19	3.68	117.3	111.6	116	91.7	78.2	85.2	Yes	Yes
B9WFJ0	Pre-mRNA-splicing factor, putative OS=Candida dubliniensis (strain CD36 / ATCC MYA-646 / CBS 7987 / NCPF 3949 / NRRL Y-17841) OX=573826 GN=Cd36_41270 PE=4 SV=1	1	1	1	1	483	55.8	9.2	2.43	98.7	104.8	106	95.3	93.1	102.1	Yes	Yes
B9WFK6	Glycylpeptide N-tetradecanoyltransferase OS=Candida dubliniensis (strain CD36 / ATCC MYA-646 / CBS 7987 / NCPF 3949 / NRRL Y-17841) OX=573826 GN=NMT1 PE=3 SV=1	13	6	10	1	455	52.5	5.94	23.64	98	100.5	99	100.9	98.4	103.3	Yes	Yes
B9WFL3	60S ribosomal protein L20 OS=Candida dubliniensis (strain CD36 / ATCC MYA-646 / CBS 7987 / NCPF 3949 / NRRL Y-17841) OX=573826 GN=Cd36_41520 PE=3 SV=1	53	10	26	10	184	21.9	10.3	67.06	106.3	108.3	107.3	90.6	97.4	90.1	Yes	Yes
B9WFL4	C-4 methyl sterol oxidase, putative OS=Candida dubliniensis (strain CD36 / ATCC MYA-646 / CBS 7987 / NCPF 3949 / NRRL Y-17841) OX=573826 GN=Cd36_41530 PE=3 SV=1	7	2	2	2	321	37.7	8.13	3.91	132.2	137.2	145	66.4	62.8	56.4	Yes	Yes
B9WFM6	Fructose-1,6-bisphosphate aldolase, putative OS=Candida dubliniensis (strain CD36 / ATCC MYA-646 / CBS 7987 / NCPF 3949 / NRRL Y-17841) OX=573826 GN=Cd36_41650 PE=4 SV=1	52	15	116	1	359	39.2	6.06	282.04	104.6	100.1	100.3	105.1	94.7	95.3	Yes	Yes
B9WFP0	Malate dehydrogenase OS=Candida dubliniensis (strain CD36 / ATCC MYA-646 / CBS 7987 / NCPF 3949 / NRRL Y-17841) OX=573826 GN=Cd36_41790 PE=3 SV=1	65	17	64	17	332	34.7	6.1	110.71	87.4	89.7	88.3	111	115.4	108.2	Yes	Yes
B9WFQ9	Exosome complex exonuclease, putative OS=Candida dubliniensis (strain CD36 / ATCC MYA-646 / CBS 7987 / NCPF 3949 / NRRL Y-17841) OX=573826 GN=Cd36_41980 PE=4 SV=1	3	1	1	1	240	27.1	6.4	2.5	100.7	97.4	97.2	98.1	97.8	108.8	Yes	Yes
B9WFS8	Isopentenyl-diphosphate delta-isomerase, putative OS=Candida dubliniensis (strain CD36 / ATCC MYA-646 / CBS 7987 / NCPF 3949 / NRRL Y-17841) OX=573826 GN=Cd36_42170 PE=4 SV=1	11	3	7	1	284	32.3	4.97	15.28	122.5	111.6	105.6	85.3	94	80.9	Yes	Yes
B9WFW1	Transcriptional regulator complex subunit, putative OS=Candida dubliniensis (strain CD36 / ATCC MYA-646 / CBS 7987 / NCPF 3949 / NRRL Y-17841) OX=573826 GN=Cd36_42510 PE=4 SV=1	7	1	1	1	146	16.2	5.34	0	112	109.5	121.6	97.1	73.4	86.4	Yes	No
B9WFW2	Uncharacterized protein OS=Candida dubliniensis (strain CD36 / ATCC MYA-646 / CBS 7987 / NCPF 3949 / NRRL Y-17841) OX=573826 GN=Cd36_42520 PE=4 SV=1	11	7	15	2	745	81.2	5.92	35.63	76.8	85	80.7	109.9	138	109.6	Yes	Yes
B9WFY4	60S ribosome maturation factor, putative OS=Candida dubliniensis (strain CD36 / ATCC MYA-646 / CBS 7987 / NCPF 3949 / NRRL Y-17841) OX=573826 GN=Cd36_42750 PE=4 SV=1	17	4	4	4	257	29.3	9.09	10.52	100.9	97.3	98.4	99.2	103	101.2	Yes	Yes
B9WFZ3	Tyrosine--tRNA ligase OS=Candida dubliniensis (strain CD36 / ATCC MYA-646 / CBS 7987 / NCPF 3949 / NRRL Y-17841) OX=573826 GN=Cd36_42850 PE=3 SV=1	36	15	20	1	407	44.6	8.07	45.07	104.2	103.3	103.7	96	96.6	96.2	Yes	Yes
B9WG02	Transcription factor IIA (TFIIA) subunit alpha, putative OS=Candida dubliniensis (strain CD36 / ATCC MYA-646 / CBS 7987 / NCPF 3949 / NRRL Y-17841) OX=573826 GN=Cd36_42940 PE=4 SV=1	3	1	1	1	268	29.7	4.16	3.3	95.8	94	96	108.7	93.4	112	Yes	Yes
B9WG13	Mitochondrial hydroxyacyl-thioester dehydratase, putative OS=Candida dubliniensis (strain CD36 / ATCC MYA-646 / CBS 7987 / NCPF 3949 / NRRL Y-17841) OX=573826 GN=Cd36_43050 PE=4 SV=1	8	1	1	1	291	33.8	7.52	0							Yes	No
B9WG14	Ribosome biogenesis protein, putative OS=Candida dubliniensis (strain CD36 / ATCC MYA-646 / CBS 7987 / NCPF 3949 / NRRL Y-17841) OX=573826 GN=Cd36_43060 PE=4 SV=1	4	1	1	1	320	37.9	9.57	2.55	109.9	117.7	108.7	87.7	88.2	87.7	Yes	Yes
B9WG15	Karyopherin, putative OS=Candida dubliniensis (strain CD36 / ATCC MYA-646 / CBS 7987 / NCPF 3949 / NRRL Y-17841) OX=573826 GN=Cd36_43070 PE=4 SV=1	5	6	7	1	1245	142.8	5.57	11.8	97.3	100.7	90.6	104.8	112.8	93.9	Yes	Yes
B9WG45	Cell surface flocculin, putative OS=Candida dubliniensis (strain CD36 / ATCC MYA-646 / CBS 7987 / NCPF 3949 / NRRL Y-17841) OX=573826 GN=Cd36_43420 PE=4 SV=1	1	1	1	1	1514	157.6	8.19	0	61.1	78.9	71.6	69.2	52.8	266.5	Yes	No
B9WG50	Iron/ascorbate oxidoreductase/dioxygenase family protein, putative OS=Candida dubliniensis (strain CD36 / ATCC MYA-646 / CBS 7987 / NCPF 3949 / NRRL Y-17841) OX=573826 GN=Cd36_43460 PE=3 SV=1	4	1	1	1	336	37.9	5.9	0	91	73.1	76.5	113.6	112.1	133.6	Yes	No
B9WG53	Peptide chain release factor, mitochondrial, putative OS=Candida dubliniensis (strain CD36 / ATCC MYA-646 / CBS 7987 / NCPF 3949 / NRRL Y-17841) OX=573826 GN=Cd36_43490 PE=4 SV=1	2	1	1	1	392	44.5	8.81	1.89	102.9	128	86.4	82.9	114.4	85.3	Yes	Yes
B9WG59	Autophagy-related protein, putative OS=Candida dubliniensis (strain CD36 / ATCC MYA-646 / CBS 7987 / NCPF 3949 / NRRL Y-17841) OX=573826 GN=Cd36_43550 PE=4 SV=1	3	2	2	2	706	79.4	7.12	1.73	89.7	97.6	102.4	91.1	117.4	101.8	Yes	Yes
B9WG69	Signal recognition particle (SRP) subunit, putative OS=Candida dubliniensis (strain CD36 / ATCC MYA-646 / CBS 7987 / NCPF 3949 / NRRL Y-17841) OX=573826 GN=Cd36_43650 PE=4 SV=1	5	1	1	1	163	18.3	10.07	2.85	115.5	105.2	112.6	93.1	83.7	89.8	Yes	Yes
B9WG92	DASH complex subunit, putative OS=Candida dubliniensis (strain CD36 / ATCC MYA-646 / CBS 7987 / NCPF 3949 / NRRL Y-17841) OX=573826 GN=Cd36_43890 PE=4 SV=1	6	1	1	1	181	21	4.75	0	100.2	119.8	99.1	86.2	94.5	100.2	Yes	No
B9WG97	Ureidoglycolate hydrolase, putative OS=Candida dubliniensis (strain CD36 / ATCC MYA-646 / CBS 7987 / NCPF 3949 / NRRL Y-17841) OX=573826 GN=Cd36_43940 PE=4 SV=1	6	1	1	1	213	23.7	7.87	2.07	85.2	77.5	87.9	133.5	94.8	121.1	Yes	Yes
B9WGA8	Ribosomal protein of the large subunit, putative OS=Candida dubliniensis (strain CD36 / ATCC MYA-646 / CBS 7987 / NCPF 3949 / NRRL Y-17841) OX=573826 GN=Cd36_44070 PE=4 SV=1	39	3	7	3	125	14.2	5.2	12.5	119.4	115.6	112.7	84.6	84.1	83.6	Yes	Yes
B9WGC2	Mitochondrial metalloendopeptidase, putative OS=Candida dubliniensis (strain CD36 / ATCC MYA-646 / CBS 7987 / NCPF 3949 / NRRL Y-17841) OX=573826 GN=Cd36_44240 PE=3 SV=1	6	2	2	2	341	39.5	8.75	2.41	84.9	116.3	85.6	109.1	117.5	86.6	Yes	Yes
B9WGF1	Ribosomal protein, large subunit, putative OS=Candida dubliniensis (strain CD36 / ATCC MYA-646 / CBS 7987 / NCPF 3949 / NRRL Y-17841) OX=573826 GN=Cd36_44530 PE=4 SV=1	28	5	23	5	155	17.4	11.37	57.49	111.5	113.7	109.8	87.4	91.7	85.8	Yes	Yes
B9WGH5	Uncharacterized protein OS=Candida dubliniensis (strain CD36 / ATCC MYA-646 / CBS 7987 / NCPF 3949 / NRRL Y-17841) OX=573826 GN=Cd36_44820 PE=4 SV=1	2	1	1	1	502	57.9	5.11	1.75	111.9	123.9	121.1	85	91	67.2	Yes	Yes
B9WGH7	Nucleoporin, putative OS=Candida dubliniensis (strain CD36 / ATCC MYA-646 / CBS 7987 / NCPF 3949 / NRRL Y-17841) OX=573826 GN=Cd36_44840 PE=4 SV=1	1	2	2	1	1334	147.9	5.55	4.28	107.3	105	104.8	93.3	92.8	96.7	Yes	Yes
B9WGK2	Vacuolar targetting protein, putative OS=Candida dubliniensis (strain CD36 / ATCC MYA-646 / CBS 7987 / NCPF 3949 / NRRL Y-17841) OX=573826 GN=Cd36_45100 PE=4 SV=1	3	1	1	1	441	50.3	5.97	2.47							Yes	No
B9WGL1	Uncharacterized protein OS=Candida dubliniensis (strain CD36 / ATCC MYA-646 / CBS 7987 / NCPF 3949 / NRRL Y-17841) OX=573826 GN=Cd36_45200 PE=4 SV=1	4	11	11	1	2731	314.4	8.25	13.09							Yes	No
B9WGL4	Uncharacterized protein OS=Candida dubliniensis (strain CD36 / ATCC MYA-646 / CBS 7987 / NCPF 3949 / NRRL Y-17841) OX=573826 GN=Cd36_45230 PE=4 SV=1	5	1	1	1	153	17.5	6.93	0	102.3	107.4	87.1	107.1	97.3	98.8	Yes	No
B9WGL5	DNA-directed RNA polymerase II subunit, putative OS=Candida dubliniensis (strain CD36 / ATCC MYA-646 / CBS 7987 / NCPF 3949 / NRRL Y-17841) OX=573826 GN=Cd36_45240 PE=4 SV=1	22	7	7	7	313	34.4	4.92	9.49	117.2	111.2	111.4	85.4	90.8	84.1	Yes	Yes
B9WGL6	1-(5-phosphoribosyl)-5-[(5-phosphoribosylamino)methylideneamino] imidazole-4-carboxamide isomerase OS=Candida dubliniensis (strain CD36 / ATCC MYA-646 / CBS 7987 / NCPF 3949 / NRRL Y-17841) OX=573826 GN=Cd36_45250 PE=3 SV=1	12	2	2	2	279	30.9	5.87	5.02	96.3	101.6	99	95.3	99.2	108.5	Yes	Yes
B9WGM4	Prefoldin subunit 4 OS=Candida dubliniensis (strain CD36 / ATCC MYA-646 / CBS 7987 / NCPF 3949 / NRRL Y-17841) OX=573826 GN=Cd36_45330 PE=3 SV=1	14	3	3	2	130	15.1	4.36	3.93	88.5	90.5	92.2	111.3	108.2	109.2	Yes	Yes
B9WGN9	E3 ubiquitin-protein ligase PEP5 OS=Candida dubliniensis (strain CD36 / ATCC MYA-646 / CBS 7987 / NCPF 3949 / NRRL Y-17841) OX=573826 GN=VPS11 PE=3 SV=1	1	2	2	2	1103	126.2	5.19	4.92	110	106	106.8	89.2	85.8	102.2	Yes	Yes
B9WGQ7	Nuclear migration protein, putative OS=Candida dubliniensis (strain CD36 / ATCC MYA-646 / CBS 7987 / NCPF 3949 / NRRL Y-17841) OX=573826 GN=Cd36_45670 PE=4 SV=1	2	5	5	1	3835	432.1	5.76	4.26	102.2	106.2	106.7	89.3	99.7	95.9	Yes	Yes
B9WGS1	Transcription factor, putative OS=Candida dubliniensis (strain CD36 / ATCC MYA-646 / CBS 7987 / NCPF 3949 / NRRL Y-17841) OX=573826 GN=Cd36_45810 PE=4 SV=1	9	1	1	1	127	14.5	7.12	2.13	102.9	102.8	101.2	97.9	96.8	98.4	Yes	Yes
B9WGT4	Ino eighty subunit protein 6, putative OS=Candida dubliniensis (strain CD36 / ATCC MYA-646 / CBS 7987 / NCPF 3949 / NRRL Y-17841) OX=573826 GN=Cd36_45940 PE=4 SV=1	12	2	2	2	163	18.5	9.72	4.37	105.4	111.1	112.1	89.9	86.9	94.6	Yes	Yes
B9WGV9	Mitochondrial ribosomal protein, large subunit, putative OS=Candida dubliniensis (strain CD36 / ATCC MYA-646 / CBS 7987 / NCPF 3949 / NRRL Y-17841) OX=573826 GN=Cd36_50160 PE=3 SV=1	30	4	7	4	132	14.7	9.95	9.02	105.1	103.3	101.9	98.1	92.8	98.7	Yes	Yes
B9WGW5	Fatty acid synthase subunit beta OS=Candida dubliniensis (strain CD36 / ATCC MYA-646 / CBS 7987 / NCPF 3949 / NRRL Y-17841) OX=573826 GN=FAS1 PE=3 SV=1	27	52	91	1	2037	227.8	6.1	179.45	107	109	104.4	100.8	89.8	89	Yes	Yes
B9WGX2	Ribose-phosphate pyrophosphokinase, putative OS=Candida dubliniensis (strain CD36 / ATCC MYA-646 / CBS 7987 / NCPF 3949 / NRRL Y-17841) OX=573826 GN=Cd36_50290 PE=4 SV=1	26	10	12	10	404	44.5	6.19	31.12	95.2	96.2	98.5	102.9	100.9	106.3	Yes	Yes
B9WGY8	Class E vacuolar protein-sorting and endocytosis factor, putative OS=Candida dubliniensis (strain CD36 / ATCC MYA-646 / CBS 7987 / NCPF 3949 / NRRL Y-17841) OX=573826 GN=Cd36_50450 PE=4 SV=1	7	2	2	2	235	26.4	5.48	4.78	99.2	108	105.3	95	97.3	95.2	Yes	Yes
B9WH03	Component of the KEOPS telomere regulatory complex OS=Candida dubliniensis (strain CD36 / ATCC MYA-646 / CBS 7987 / NCPF 3949 / NRRL Y-17841) OX=573826 GN=Cd36_50620 PE=3 SV=1	4	1	1	1	199	22.9	5.96	2.08	93.3	102.9	93.3	99.9	107.1	103.7	Yes	Yes
B9WH25	Small nuclear ribonucleoprotein Sm D3 OS=Candida dubliniensis (strain CD36 / ATCC MYA-646 / CBS 7987 / NCPF 3949 / NRRL Y-17841) OX=573826 GN=Cd36_50840 PE=3 SV=1	8	1	1	1	106	11.8	9.92	1.9	83.3	102.9	84.7	89.3	116.6	123.2	Yes	Yes
B9WH35	Uncharacterized endoplasmic reticulum membrane protein, putative OS=Candida dubliniensis (strain CD36 / ATCC MYA-646 / CBS 7987 / NCPF 3949 / NRRL Y-17841) OX=573826 GN=Cd36_50940 PE=4 SV=1	5	4	6	1	861	97.5	5.58	11.39	95.2	97.9	94.7	97	107.3	107.8	Yes	Yes
B9WH42	Non-specific serine/threonine protein kinase OS=Candida dubliniensis (strain CD36 / ATCC MYA-646 / CBS 7987 / NCPF 3949 / NRRL Y-17841) OX=573826 GN=SNF1 PE=4 SV=1	16	8	11	1	621	70.2	7.03	10.26	91.3	96.3	100.8	101.2	104.1	106.2	Yes	Yes
B9WH66	Uncharacterized protein OS=Candida dubliniensis (strain CD36 / ATCC MYA-646 / CBS 7987 / NCPF 3949 / NRRL Y-17841) OX=573826 GN=Cd36_51250 PE=4 SV=1	3	1	1	1	503	57.3	7.46	0							Yes	No
B9WH78	Thioredoxin, putative OS=Candida dubliniensis (strain CD36 / ATCC MYA-646 / CBS 7987 / NCPF 3949 / NRRL Y-17841) OX=573826 GN=Cd36_51370 PE=4 SV=1	36	5	7	2	118	13.6	5.33	17.93	26.5	24.2	26	175.5	172	175.7	Yes	Yes
B9WH82	Glycerophosphoinositol permease, putative OS=Candida dubliniensis (strain CD36 / ATCC MYA-646 / CBS 7987 / NCPF 3949 / NRRL Y-17841) OX=573826 GN=Cd36_51410 PE=4 SV=1	2	1	2	1	532	59.3	6.13	5.28	111.3	120.6	103.9	89.8	88.1	86.4	Yes	Yes
B9WH90	RNA-binding protein, putative OS=Candida dubliniensis (strain CD36 / ATCC MYA-646 / CBS 7987 / NCPF 3949 / NRRL Y-17841) OX=573826 GN=Cd36_51490 PE=4 SV=1	14	8	10	1	681	73.7	8.85	23.75	105.4	105.1	108.8	94.7	91.6	94.4	Yes	Yes
B9WHD1	Protoheme IX farnesyltransferase, mitochondrial OS=Candida dubliniensis (strain CD36 / ATCC MYA-646 / CBS 7987 / NCPF 3949 / NRRL Y-17841) OX=573826 GN=Cd36_51890 PE=3 SV=1	2	1	2	1	461	51.1	9.83	5.14	102.5	93.6	103.2	106	91	103.7	Yes	Yes
B9WHD5	Heat shock protein, putative OS=Candida dubliniensis (strain CD36 / ATCC MYA-646 / CBS 7987 / NCPF 3949 / NRRL Y-17841) OX=573826 GN=Cd36_51930 PE=4 SV=1	42	5	15	2	127	13.3	5.36	18.73	95	91.3	93.4	111.4	102.7	106.2	Yes	Yes
B9WHE6	Diphosphoinositol polyphosphate phosphohydrolase, putative OS=Candida dubliniensis (strain CD36 / ATCC MYA-646 / CBS 7987 / NCPF 3949 / NRRL Y-17841) OX=573826 GN=Cd36_52040 PE=4 SV=1	7	1	2	1	194	22.3	7.33	3.16	86.7	90.8	89.6	111.1	111	110.8	Yes	Yes
B9WHH0	RNA-binding protein, putative OS=Candida dubliniensis (strain CD36 / ATCC MYA-646 / CBS 7987 / NCPF 3949 / NRRL Y-17841) OX=573826 GN=Cd36_52280 PE=4 SV=1	4	4	4	1	954	106.4	6.9	7.33	105	100.1	98.8	96.3	97.2	102.5	Yes	Yes
B9WHH1	Uncharacterized protein OS=Candida dubliniensis (strain CD36 / ATCC MYA-646 / CBS 7987 / NCPF 3949 / NRRL Y-17841) OX=573826 GN=Cd36_52290 PE=4 SV=1	2	1	1	1	287	33.7	8.05	2.27	60.7	65.4	59.3	134.7	142.1	137.9	Yes	Yes
B9WHK3	Serine/threonine-protein kinase, putative OS=Candida dubliniensis (strain CD36 / ATCC MYA-646 / CBS 7987 / NCPF 3949 / NRRL Y-17841) OX=573826 GN=Cd36_52630 PE=4 SV=1	1	1	1	1	1485	166.2	8.82	0							Yes	No
B9WHN1	Serine/threonine-protein kinase, putative OS=Candida dubliniensis (strain CD36 / ATCC MYA-646 / CBS 7987 / NCPF 3949 / NRRL Y-17841) OX=573826 GN=Cd36_52940 PE=4 SV=1	1	1	1	1	640	72.3	6.96	2.37	103.8	109.5	104	96.4	94.1	92.2	Yes	Yes
B9WHP6	Subunit of the ubiquinol-cytochrome-c reductase complex, mitochondrial, putative OS=Candida dubliniensis (strain CD36 / ATCC MYA-646 / CBS 7987 / NCPF 3949 / NRRL Y-17841) OX=573826 GN=Cd36_53130 PE=4 SV=1	36	9	23	1	374	39.4	5.99	38.83	109	102.2	99.8	88.3	96.8	104	Yes	Yes
B9WHQ0	Uracil phosphoribosyltransferase, putative OS=Candida dubliniensis (strain CD36 / ATCC MYA-646 / CBS 7987 / NCPF 3949 / NRRL Y-17841) OX=573826 GN=Cd36_53170 PE=4 SV=1	14	4	5	4	218	24.5	6.58	8.55	99.1	100.6	98.3	98.5	102.3	101.1	Yes	Yes
B9WHR3	Nucleoporin, putative OS=Candida dubliniensis (strain CD36 / ATCC MYA-646 / CBS 7987 / NCPF 3949 / NRRL Y-17841) OX=573826 GN=Cd36_53300 PE=4 SV=1	7	7	7	1	801	85.7	7.02	12.81	114	117.4	111.9	78.9	92.7	85.2	Yes	Yes
B9WHS8	Phytanoyl-CoA dioxygenase family protein, putative OS=Candida dubliniensis (strain CD36 / ATCC MYA-646 / CBS 7987 / NCPF 3949 / NRRL Y-17841) OX=573826 GN=Cd36_53450 PE=4 SV=1	6	2	2	2	294	33.7	5.95	5.03	89.1	94.7	92.8	106.9	109.6	106.8	Yes	Yes
B9WHT5	Guanylate kinase, putative OS=Candida dubliniensis (strain CD36 / ATCC MYA-646 / CBS 7987 / NCPF 3949 / NRRL Y-17841) OX=573826 GN=Cd36_53520 PE=3 SV=1	39	6	11	2	190	21.3	5.8	21.63	117.3	114.8	118.4	82.7	78.5	88.3	Yes	Yes
B9WHV5	Replication factor C (RF-C) subunit, putative OS=Candida dubliniensis (strain CD36 / ATCC MYA-646 / CBS 7987 / NCPF 3949 / NRRL Y-17841) OX=573826 GN=Cd36_53720 PE=4 SV=1	6	2	2	2	339	38.3	7.93	4.79	103.7	111.6	111.8	91.1	96	85.8	Yes	Yes
B9WHV9	Serine/threonine-protein kinase, putative OS=Candida dubliniensis (strain CD36 / ATCC MYA-646 / CBS 7987 / NCPF 3949 / NRRL Y-17841) OX=573826 GN=Cd36_53760 PE=3 SV=1	1	2	2	2	2326	267.3	7.2	2.16	101.1	94.1	108.2	87.9	106.8	101.9	Yes	Yes
B9WHW2	Eukaryotic translation initiation factor eIF-1, putative OS=Candida dubliniensis (strain CD36 / ATCC MYA-646 / CBS 7987 / NCPF 3949 / NRRL Y-17841) OX=573826 GN=Cd36_53790 PE=4 SV=1	26	2	4	2	109	12.3	8.68	3.96	108.4	87.6	99.4	96.7	91.6	116.2	Yes	Yes
B9WHY0	Di-and tri-peptidase, putative OS=Candida dubliniensis (strain CD36 / ATCC MYA-646 / CBS 7987 / NCPF 3949 / NRRL Y-17841) OX=573826 GN=Cd36_53970 PE=4 SV=1	40	16	31	1	485	53.6	5.29	75.4	108.1	103.2	102.8	110	101	75	Yes	Yes
B9WHZ4	Uncharacterized protein OS=Candida dubliniensis (strain CD36 / ATCC MYA-646 / CBS 7987 / NCPF 3949 / NRRL Y-17841) OX=573826 GN=Cd36_54120 PE=4 SV=1	24	2	2	1	88	9.3	4.61	2.5	15.1	16.6	15.5	196.6	172.7	183.4	Yes	Yes
B9WHZ6	Glycerophosphodiester phosphodiesterase, putative OS=Candida dubliniensis (strain CD36 / ATCC MYA-646 / CBS 7987 / NCPF 3949 / NRRL Y-17841) OX=573826 GN=Cd36_54140 PE=4 SV=1	2	2	3	2	1162	131	6.38	4.85	106.2	98.8	92.5	99.4	112.8	90.4	Yes	Yes
B9WI08	Transcription elongation factor SPT4 OS=Candida dubliniensis (strain CD36 / ATCC MYA-646 / CBS 7987 / NCPF 3949 / NRRL Y-17841) OX=573826 GN=Cd36_54250 PE=3 SV=1	46	3	3	3	112	12.5	5.01	8.61	107.1	109.4	111.1	89.5	87	95.8	Yes	Yes
B9WI16	GTP cyclohydrolase I, putative OS=Candida dubliniensis (strain CD36 / ATCC MYA-646 / CBS 7987 / NCPF 3949 / NRRL Y-17841) OX=573826 GN=Cd36_54340 PE=3 SV=1	17	6	6	6	280	31.6	8.16	19.49	110.1	113.6	109.6	90.1	90.4	86.2	Yes	Yes
B9WI19	RNA helicase OS=Candida dubliniensis (strain CD36 / ATCC MYA-646 / CBS 7987 / NCPF 3949 / NRRL Y-17841) OX=573826 GN=Cd36_54370 PE=3 SV=1	9	5	6	5	556	62.1	9.1	13.43	110.3	107.7	106	92.8	89.7	93.6	Yes	Yes
B9WI47	Alcohol dehydrogenase 1, putative OS=Candida dubliniensis (strain CD36 / ATCC MYA-646 / CBS 7987 / NCPF 3949 / NRRL Y-17841) OX=573826 GN=Cd36_54650 PE=3 SV=1	33	10	263	1	350	37	6.73	644.56	90.8	100.2	91	106.4	114.3	97.3	Yes	Yes
B9WI52	DNA damage response protein kinase, putative OS=Candida dubliniensis (strain CD36 / ATCC MYA-646 / CBS 7987 / NCPF 3949 / NRRL Y-17841) OX=573826 GN=Cd36_54700 PE=4 SV=1	1	1	1	1	528	60	7.02	0	93.3	94.5	88.3	107.8	108.8	107.3	Yes	No
B9WI55	Dephospho-CoA kinase (DPCK), putative OS=Candida dubliniensis (strain CD36 / ATCC MYA-646 / CBS 7987 / NCPF 3949 / NRRL Y-17841) OX=573826 GN=Cd36_54730 PE=3 SV=1	5	1	1	1	241	26.9	7.11	2.88	93	98.5	95.9	106.2	115.7	90.7	Yes	Yes
B9WI58	Calcineurin subunit B, putative OS=Candida dubliniensis (strain CD36 / ATCC MYA-646 / CBS 7987 / NCPF 3949 / NRRL Y-17841) OX=573826 GN=CNB1 PE=4 SV=1	36	4	4	4	173	19.4	4.54	2.25	117.6	110.2	117.6	84.3	91.3	79.1	Yes	Yes
B9WI63	Cell division control protein, putative OS=Candida dubliniensis (strain CD36 / ATCC MYA-646 / CBS 7987 / NCPF 3949 / NRRL Y-17841) OX=573826 GN=Cd36_54810 PE=4 SV=1	4	1	1	1	482	55.8	8.57	0	112.8	104.2	103.4	81.6	111.8	86.2	Yes	No
B9WI75	Alkyl transferase OS=Candida dubliniensis (strain CD36 / ATCC MYA-646 / CBS 7987 / NCPF 3949 / NRRL Y-17841) OX=573826 GN=Cd36_54930 PE=3 SV=1	3	1	1	1	327	37.1	5.31	2.53							Yes	No
B9WIA9	Vacuolar morphogenesis protein, putative OS=Candida dubliniensis (strain CD36 / ATCC MYA-646 / CBS 7987 / NCPF 3949 / NRRL Y-17841) OX=573826 GN=Cd36_60190 PE=4 SV=1	10	2	2	1	297	34.5	8.88	0	94.5	104.6	77.4	105.7	111.8	106.1	Yes	No
B9WIB1	Protein involved in regulating spindle position and orientation, putative OS=Candida dubliniensis (strain CD36 / ATCC MYA-646 / CBS 7987 / NCPF 3949 / NRRL Y-17841) OX=573826 GN=Cd36_60210 PE=4 SV=1	9	3	3	3	391	43.6	6.7	8.66	101.8	101.5	99.8	97.8	101.3	97.8	Yes	Yes
B9WIB3	Myc-type bHLH transcription factor, putative OS=Candida dubliniensis (strain CD36 / ATCC MYA-646 / CBS 7987 / NCPF 3949 / NRRL Y-17841) OX=573826 GN=CPH2 PE=4 SV=1	1	1	1	1	868	97.2	5.35	0							Yes	No
B9WIB4	Uncharacterized protein OS=Candida dubliniensis (strain CD36 / ATCC MYA-646 / CBS 7987 / NCPF 3949 / NRRL Y-17841) OX=573826 GN=Cd36_60240 PE=4 SV=1	2	1	1	1	713	81.5	6.62	3.84	96.9	85.9	90.1	106	99.6	121.6	Yes	Yes
B9WIF3	Cytochrome c oxidase assembly protein, putative OS=Candida dubliniensis (strain CD36 / ATCC MYA-646 / CBS 7987 / NCPF 3949 / NRRL Y-17841) OX=573826 GN=Cd36_60630 PE=3 SV=1	9	4	5	1	478	53.2	10.23	14.49	102.1	99.2	113.7	97.1	95.9	92.1	Yes	Yes
B9WIG6	Glutathione peroxidase OS=Candida dubliniensis (strain CD36 / ATCC MYA-646 / CBS 7987 / NCPF 3949 / NRRL Y-17841) OX=573826 GN=Cd36_60860 PE=3 SV=1	14	3	3	3	161	18.1	7.81	4.17	88.2	84.2	89	114.8	107.3	116.6	Yes	Yes
B9WIG8	Ketol-acid reductoisomerase, mitochondrial OS=Candida dubliniensis (strain CD36 / ATCC MYA-646 / CBS 7987 / NCPF 3949 / NRRL Y-17841) OX=573826 GN=Cd36_60880 PE=3 SV=1	34	9	38	1	400	44.8	6.16	70.73							Yes	No
B9WIH3	Mitochondrial intermembrane space cysteine motif protein, putative OS=Candida dubliniensis (strain CD36 / ATCC MYA-646 / CBS 7987 / NCPF 3949 / NRRL Y-17841) OX=573826 GN=Cd36_60960 PE=4 SV=1	5	1	2	1	151	16	8.22	4.28	116	106.2	113.3	84.1	93.4	87	Yes	Yes
B9WII4	Probable ATP-dependent RNA helicase, putative OS=Candida dubliniensis (strain CD36 / ATCC MYA-646 / CBS 7987 / NCPF 3949 / NRRL Y-17841) OX=573826 GN=Cd36_61130 PE=4 SV=1	3	1	1	1	828	94	6.33	0							Yes	No
B9WIJ0	Delta 12-fatty acid desaturase, putative OS=Candida dubliniensis (strain CD36 / ATCC MYA-646 / CBS 7987 / NCPF 3949 / NRRL Y-17841) OX=573826 GN=Cd36_61210 PE=4 SV=1	5	2	2	2	433	50.1	7.21	2.44	121.4	125.7	125	71.6	78.7	77.6	Yes	Yes
B9WIJ6	Proteasome-interacting protein, putative OS=Candida dubliniensis (strain CD36 / ATCC MYA-646 / CBS 7987 / NCPF 3949 / NRRL Y-17841) OX=573826 GN=Cd36_61280 PE=4 SV=1	12	4	5	1	361	40.5	9.13	9.67	101.9	100.4	102.1	99.3	100.3	96.1	Yes	Yes
B9WIL2	Nuclear import protein, putative OS=Candida dubliniensis (strain CD36 / ATCC MYA-646 / CBS 7987 / NCPF 3949 / NRRL Y-17841) OX=573826 GN=Cd36_61490 PE=4 SV=1	6	1	1	1	210	24.1	4.54	0							Yes	No
B9WIM7	Uncharacterized protein OS=Candida dubliniensis (strain CD36 / ATCC MYA-646 / CBS 7987 / NCPF 3949 / NRRL Y-17841) OX=573826 GN=Cd36_61670 PE=4 SV=1	1	1	1	1	996	112.2	5.73	0	93.9	119.6	103.5	89.8	102	91.3	Yes	No
B9WIN1	Eukaryotic translation initiation factor 4B (EIF-4B), putative OS=Candida dubliniensis (strain CD36 / ATCC MYA-646 / CBS 7987 / NCPF 3949 / NRRL Y-17841) OX=573826 GN=Cd36_61720 PE=4 SV=1	27	14	23	3	448	50.4	5.34	21.08	105.6	112.8	111.9	88.3	85.6	95.7	Yes	Yes
B9WIN5	Arginase, putative OS=Candida dubliniensis (strain CD36 / ATCC MYA-646 / CBS 7987 / NCPF 3949 / NRRL Y-17841) OX=573826 GN=Cd36_61780 PE=3 SV=1	2	1	1	1	361	40.3	5.8	0							Yes	No
B9WIN6	Endo-1,3-beta-glucanase, putative OS=Candida dubliniensis (strain CD36 / ATCC MYA-646 / CBS 7987 / NCPF 3949 / NRRL Y-17841) OX=573826 GN=ENG2 PE=4 SV=1	11	7	10	1	734	82.5	6.21	20.32	93.5	97.7	82.3	98.8	116.9	110.9	Yes	Yes
B9WIP8	Vacuolar protein-sorting-associated protein, putative OS=Candida dubliniensis (strain CD36 / ATCC MYA-646 / CBS 7987 / NCPF 3949 / NRRL Y-17841) OX=573826 GN=Cd36_61960 PE=4 SV=1	6	1	1	1	218	24.4	4.6	0							Yes	No
B9WIP9	Ubiquinone biosynthesis O-methyltransferase, mitochondrial OS=Candida dubliniensis (strain CD36 / ATCC MYA-646 / CBS 7987 / NCPF 3949 / NRRL Y-17841) OX=573826 GN=COQ3 PE=3 SV=1	17	4	6	4	315	36.2	6.46	8.47	99.9	101.8	98.5	99.7	101.1	98.9	Yes	Yes
B9WIQ8	Mitochondrial carrier protein, putative OS=Candida dubliniensis (strain CD36 / ATCC MYA-646 / CBS 7987 / NCPF 3949 / NRRL Y-17841) OX=573826 GN=Cd36_62060 PE=3 SV=1	32	9	14	9	304	33.2	9.92	34.99	100.5	101.8	103.1	101.9	95.5	97.2	Yes	Yes
B9WIS3	Uncharacterized protein OS=Candida dubliniensis (strain CD36 / ATCC MYA-646 / CBS 7987 / NCPF 3949 / NRRL Y-17841) OX=573826 GN=Cd36_62260 PE=4 SV=1	34	4	9	1	167	18.4	4.81	12.09	65	60.4	65.5	140.1	125.7	143.4	Yes	Yes
B9WIS7	Uncharacterized protein OS=Candida dubliniensis (strain CD36 / ATCC MYA-646 / CBS 7987 / NCPF 3949 / NRRL Y-17841) OX=573826 GN=Cd36_62310 PE=4 SV=1	3	3	3	3	976	112	5.68	5.13	106.1	101.7	103.5	95.9	92.2	100.7	Yes	Yes
B9WIU1	tRNA wybutosine-synthesizing protein, putative OS=Candida dubliniensis (strain CD36 / ATCC MYA-646 / CBS 7987 / NCPF 3949 / NRRL Y-17841) OX=573826 GN=Cd36_62480 PE=4 SV=1	1	1	1	1	748	84.6	6.93	2.35	97.2	112.2	111.8	85.9	97.6	95.3	Yes	Yes
B9WIU6	Casein kinase, putative OS=Candida dubliniensis (strain CD36 / ATCC MYA-646 / CBS 7987 / NCPF 3949 / NRRL Y-17841) OX=573826 GN=Cd36_62550 PE=3 SV=1	18	7	11	7	427	49.7	9.38	15.1	101.1	101.3	99.8	96.4	102.8	98.7	Yes	Yes
B9WIU8	60S ribosome subunit biogenesis protein NIP7 OS=Candida dubliniensis (strain CD36 / ATCC MYA-646 / CBS 7987 / NCPF 3949 / NRRL Y-17841) OX=573826 GN=Cd36_62570 PE=3 SV=1	9	1	1	1	181	20.6	8.88	3.8	103.4	113.1	102.2	101.2	77.9	102.4	Yes	Yes
B9WIV0	ATP-dependent RNA helicase, mitochondrial, putative OS=Candida dubliniensis (strain CD36 / ATCC MYA-646 / CBS 7987 / NCPF 3949 / NRRL Y-17841) OX=573826 GN=Cd36_62600 PE=4 SV=1	3	2	2	2	561	63.7	9.7	1.91	105.6	101.5	103.2	96.7	91	102	Yes	Yes
B9WIV3	Chromatin remodelling complex subunit, putative OS=Candida dubliniensis (strain CD36 / ATCC MYA-646 / CBS 7987 / NCPF 3949 / NRRL Y-17841) OX=573826 GN=Cd36_62640 PE=4 SV=1	1	1	1	1	1251	144.6	5.06	0	114.7	110.3	111.5	80.2	101.9	81.4	Yes	No
B9WIV6	Ubiquinol cytochrome-c reductase complex assembly protein, putative OS=Candida dubliniensis (strain CD36 / ATCC MYA-646 / CBS 7987 / NCPF 3949 / NRRL Y-17841) OX=573826 GN=Cd36_62690 PE=4 SV=1	25	6	6	6	326	37.8	8.24	15.18	106.5	102.6	107.5	98	91.7	93.7	Yes	Yes
B9WIW7	Uncharacterized oxidoreductase, putative OS=Candida dubliniensis (strain CD36 / ATCC MYA-646 / CBS 7987 / NCPF 3949 / NRRL Y-17841) OX=573826 GN=Cd36_62800 PE=4 SV=1	27	7	21	2	348	37.7	5.77	66.91	103.7	101.7	100.3	99.7	97.9	96.7	Yes	Yes
B9WJ50	Adenosine kinase, putative OS=Candida dubliniensis (strain CD36 / ATCC MYA-646 / CBS 7987 / NCPF 3949 / NRRL Y-17841) OX=573826 GN=Cd36_63990 PE=4 SV=1	19	7	14	1	347	38.5	6.01	31.37	131.8	129.9	130.7	69.5	70.5	67.7	Yes	Yes
B9WJ69	Subunit of the CCR4-NOT complex, putative OS=Candida dubliniensis (strain CD36 / ATCC MYA-646 / CBS 7987 / NCPF 3949 / NRRL Y-17841) OX=573826 GN=Cd36_64190 PE=4 SV=1	2	1	1	1	477	53.7	6.47	2.86	103.5	113.5	109.6	93.5	90.1	89.9	Yes	Yes
B9WJA0	RING finger protein, putative OS=Candida dubliniensis (strain CD36 / ATCC MYA-646 / CBS 7987 / NCPF 3949 / NRRL Y-17841) OX=573826 GN=Cd36_64540 PE=4 SV=1	2	4	4	2	1491	172	5.62	6.81	92.4	105.4	98	100.2	106.5	97.4	Yes	Yes
B9WJA7	Uncharacterized protein OS=Candida dubliniensis (strain CD36 / ATCC MYA-646 / CBS 7987 / NCPF 3949 / NRRL Y-17841) OX=573826 GN=Cd36_64620 PE=4 SV=1	1	1	1	1	801	93.7	9.01	2.14							Yes	No
B9WJE6	TATA binding protein-associated factor, putative OS=Candida dubliniensis (strain CD36 / ATCC MYA-646 / CBS 7987 / NCPF 3949 / NRRL Y-17841) OX=573826 GN=Cd36_65330 PE=4 SV=1	2	2	2	1	1294	147.2	7.42	2.27	94.9	110.3	85.1	93.1	114.5	102.1	Yes	Yes
B9WJG8	Sister-chromatid cohesion and telomere length maintenance complex subunit, putative OS=Candida dubliniensis (strain CD36 / ATCC MYA-646 / CBS 7987 / NCPF 3949 / NRRL Y-17841) OX=573826 GN=Cd36_70580 PE=4 SV=1	7	2	2	2	339	39.3	6.01	2.98	104.9	118.9	109.1	91.6	95.7	79.7	Yes	Yes
B9WJH4	RNA-binding protein, putative OS=Candida dubliniensis (strain CD36 / ATCC MYA-646 / CBS 7987 / NCPF 3949 / NRRL Y-17841) OX=573826 GN=Cd36_70640 PE=4 SV=1	4	1	1	1	265	30.4	5.07	2.2	119.5	122	125.3	75.4	79.7	78	Yes	Yes
B9WJI5	Growth/cell cycle/stress response regulation protein, putative OS=Candida dubliniensis (strain CD36 / ATCC MYA-646 / CBS 7987 / NCPF 3949 / NRRL Y-17841) OX=573826 GN=Cd36_70750 PE=4 SV=1	9	2	2	2	402	45	6.7	4.15	91	111.2	99	107.8	105.6	85.5	Yes	Yes
B9WJJ2	Uncharacterized protein OS=Candida dubliniensis (strain CD36 / ATCC MYA-646 / CBS 7987 / NCPF 3949 / NRRL Y-17841) OX=573826 GN=Cd36_70820 PE=4 SV=1	3	2	2	2	957	106.3	5.91	2.63	101.5	97.9	89.9	102.5	90.5	117.8	Yes	Yes
B9WJJ6	Alpha-1,4 glucan phosphorylase OS=Candida dubliniensis (strain CD36 / ATCC MYA-646 / CBS 7987 / NCPF 3949 / NRRL Y-17841) OX=573826 GN=Cd36_70860 PE=3 SV=1	36	27	64	2	900	102.9	6.16	141.17	108	98.7	102.4	100.1	92.5	98.3	Yes	Yes
B9WJJ8	60S ribosomal (Large subunit) protein, mitochondrial, putative OS=Candida dubliniensis (strain CD36 / ATCC MYA-646 / CBS 7987 / NCPF 3949 / NRRL Y-17841) OX=573826 GN=Cd36_70880 PE=4 SV=1	11	3	3	3	272	31.2	9.66	5.57	93.8	101.6	93	102.6	106.6	102.3	Yes	Yes
B9WJJ9	40S ribosomal protein (S18), putative OS=Candida dubliniensis (strain CD36 / ATCC MYA-646 / CBS 7987 / NCPF 3949 / NRRL Y-17841) OX=573826 GN=Cd36_70890 PE=3 SV=1	47	10	22	10	145	17	10.35	41.52	109.6	107	110.1	91.5	88.5	93.3	Yes	Yes
B9WJL5	tRNA(His) guanylyltransferase OS=Candida dubliniensis (strain CD36 / ATCC MYA-646 / CBS 7987 / NCPF 3949 / NRRL Y-17841) OX=573826 GN=Cd36_70100 PE=3 SV=1	4	1	1	1	268	32.4	7.47	0	86.2	105.7	96.8	103.9	106.9	100.5	Yes	No
B9WJM7	Uncharacterized protein OS=Candida dubliniensis (strain CD36 / ATCC MYA-646 / CBS 7987 / NCPF 3949 / NRRL Y-17841) OX=573826 GN=Cd36_70220 PE=4 SV=1	1	1	1	1	949	108.2	9.31	1.89	99.7	103.1	84.3	113.7	85.7	113.5	Yes	Yes
B9WJP0	Putative ankyrin repeat-containing protein ygl242c OS=Candida dubliniensis (strain CD36 / ATCC MYA-646 / CBS 7987 / NCPF 3949 / NRRL Y-17841) OX=573826 GN=Cd36_70350 PE=4 SV=1	30	5	7	5	180	20.1	4.32	11.94	105.3	101.2	103.9	96.3	93.6	99.8	Yes	Yes
B9WJQ4	High-affinity glucose transporter, putative OS=Candida dubliniensis (strain CD36 / ATCC MYA-646 / CBS 7987 / NCPF 3949 / NRRL Y-17841) OX=573826 GN=Cd36_70490 PE=3 SV=1	3	1	1	1	528	57.8	7.72	0							Yes	No
B9WJQ6	Mitochondrial import inner membrane translocase subunit, putative OS=Candida dubliniensis (strain CD36 / ATCC MYA-646 / CBS 7987 / NCPF 3949 / NRRL Y-17841) OX=573826 GN=Cd36_73310 PE=4 SV=1	14	1	2	1	87	10.2	6.04	0	132.5	118.5	127.1	85.5	74.2	62.2	Yes	No
B9WJR1	COX assembly mitochondrial protein OS=Candida dubliniensis (strain CD36 / ATCC MYA-646 / CBS 7987 / NCPF 3949 / NRRL Y-17841) OX=573826 GN=Cd36_73030 PE=3 SV=1	31	3	3	3	99	12	8.32	0	125	123.6	117.9	80.4	70.7	82.5	Yes	No
B9WJR3	Proteasome component, putative OS=Candida dubliniensis (strain CD36 / ATCC MYA-646 / CBS 7987 / NCPF 3949 / NRRL Y-17841) OX=573826 GN=Cd36_73040 PE=4 SV=1	24	4	8	4	206	22.7	5.14	17.12	103.7	94	102.6	106.1	90	103.6	Yes	Yes
B9WJR5	Uncharacterized protein OS=Candida dubliniensis (strain CD36 / ATCC MYA-646 / CBS 7987 / NCPF 3949 / NRRL Y-17841) OX=573826 GN=Cd36_73360 PE=4 SV=1	1	1	1	1	691	78.8	6.34	2.32							Yes	No
B9WJT0	Vesicular trafficking Rab GTPase-activating protein, putative OS=Candida dubliniensis (strain CD36 / ATCC MYA-646 / CBS 7987 / NCPF 3949 / NRRL Y-17841) OX=573826 GN=Cd36_73150 PE=4 SV=1	6	5	5	5	767	89.9	5.39	12.44	92.9	96.2	97.7	103.8	99.4	110	Yes	Yes
B9WJT4	Mitochondrial ribosomal protein of the large subunit, putative OS=Candida dubliniensis (strain CD36 / ATCC MYA-646 / CBS 7987 / NCPF 3949 / NRRL Y-17841) OX=573826 GN=Cd36_73450 PE=4 SV=1	9	3	6	1	396	45.6	9.42	10.49	111.6	96.8	103	96.3	91.9	100.3	Yes	Yes
[truncated: 1,672 more rows]
