# Supplementary material for: Integrated proteomic and metabolomic analysis to study the effects of spaceflight on Candida albicans
Source: BMC Genomics. 2020 Jan 17;21:57. doi: 10.1186/s12864-020-6476-5 (PMC6969454; doi:10.1186/s12864-020-6476-5)
Supplement: Supplementary file 5 — Additional file 5: Table S2. List of differentially expressed proteins between the spaceflight and control group. [file 12864_2020_6476_MOESM5_ESM.xlsx]

## Sheet: Table S2
Table S2. List of differentially expressed proteins between the spaceflight and control group.
Accession	Description	Adjusted P-value (Benjamini–Hochberg)	Fold Change (spaceflight/control)
A0A454J831	Uncharacterized protein OS=Candida albicans Ca529L OX=1325634 GN=L150_04517 PE=4 SV=1	0.000163413	5.1665
C4YEV7	Uncharacterized protein (Fragment) OS=Candida albicans (strain WO-1) OX=294748 GN=CAWG_01065 PE=4 SV=1	0.000168336	4.17241
A0A454IV45	1,3-beta-glucanosyltransferase OS=Candida albicans Ca529L OX=1325634 GN=L150_00020 PE=3 SV=1	0.000371769	4.09423
A0A454J2L4	Uncharacterized protein OS=Candida albicans Ca529L OX=1325634 GN=L150_02665 PE=4 SV=1	0.000163413	3.94641
C4YJL8	Uncharacterized protein OS=Candida albicans (strain WO-1) OX=294748 GN=CAWG_04036 PE=4 SV=1	0.00385	3.83092
C4YJR4	Ribonucleoside-diphosphate reductase OS=Candida albicans (strain WO-1) OX=294748 GN=CAWG_04083 PE=3 SV=1	3.2915e-05	3.64679
G1UAD8	Uncharacterized protein CaJ7.0263 OS=Candida albicans OX=5476 GN=CaJ7.0263 PE=4 SV=1	0.000163413	3.59067
A0A454J8V0	Uncharacterized protein OS=Candida albicans Ca529L OX=1325634 GN=L150_04971 PE=3 SV=1	0.00410836	3.21715
Q9Y872	Sulfate adenylyltransferase OS=Candida albicans (strain SC5314 / ATCC MYA-2876) OX=237561 GN=MET3 PE=3 SV=2	0.000192642	3.06022
A0A1D8PU38	DNA polymerase epsilon noncatalytic subunit OS=Candida albicans (strain SC5314 / ATCC MYA-2876) OX=237561 GN=DPB2 PE=4 SV=1	0.000668771	2.77834
A0A454J173	Uncharacterized protein OS=Candida albicans Ca529L OX=1325634 GN=L150_02229 PE=4 SV=1	0.000243219	2.58852
A0A1D8PEJ7	Basic amino acid transporter OS=Candida albicans (strain SC5314 / ATCC MYA-2876) OX=237561 GN=orf19.4779 PE=4 SV=1	0.00263414	2.57782
A0A1D8PG81	Hgt7p OS=Candida albicans (strain SC5314 / ATCC MYA-2876) OX=237561 GN=HGT7 PE=3 SV=1	0.000495833	2.56506
C4YMN9	Cystathionine gamma-lyase OS=Candida albicans (strain WO-1) OX=294748 GN=CAWG_02122 PE=3 SV=1	0.000311428	2.51906
A0A1D8PD32	Uncharacterized protein OS=Candida albicans (strain SC5314 / ATCC MYA-2876) OX=237561 GN=orf19.1037 PE=4 SV=1	0.00529048	2.50263
C5K446	High-affinity glucose transporter OS=Candida albicans (strain WO-1) OX=294748 GN=CAWG_06149 PE=3 SV=1	0.00749267	2.45083
A0A454IZ20	Uncharacterized protein OS=Candida albicans Ca529L OX=1325634 GN=L150_01418 PE=4 SV=1	0.000258446	2.36323
C4YJ98	Lysophospholipase OS=Candida albicans (strain WO-1) OX=294748 GN=CAWG_03911 PE=3 SV=1	0.00151205	2.32226
C4YTY0	Cytochrome P450 61 OS=Candida albicans (strain WO-1) OX=294748 GN=CAWG_05628 PE=3 SV=1	3.40786e-06	2.29308
C4YF85	Ubiquitin-conjugating enzyme E2-21 kDa 2 OS=Candida albicans (strain WO-1) OX=294748 GN=CAWG_01197 PE=3 SV=1	0.00145809	2.27566
B9WFL4	C-4 methyl sterol oxidase, putative OS=Candida dubliniensis (strain CD36 / ATCC MYA-646 / CBS 7987 / NCPF 3949 / NRRL Y-17841) OX=573826 GN=Cd36_41530 PE=3 SV=1	0.000824665	2.23276
C4YP80	Uncharacterized protein OS=Candida albicans (strain WO-1) OX=294748 GN=CAWG_03026 PE=4 SV=1	0.00186306	2.21318
Q59SS1	Ccc1p OS=Candida albicans (strain SC5314 / ATCC MYA-2876) OX=237561 GN=CCC1 PE=4 SV=1	0.000163413	2.19319
Q8NJ57	Delta(7)-sterol 5(6)-desaturase OS=Candida dubliniensis (strain CD36 / ATCC MYA-646 / CBS 7987 / NCPF 3949 / NRRL Y-17841) OX=573826 GN=ERG3 PE=3 SV=1	0.000308569	2.09809
A0A454JBT1	Uncharacterized protein OS=Candida albicans Ca529L OX=1325634 GN=L150_05988 PE=4 SV=1	0.00145809	2.0722
A0A454J502	Uncharacterized protein OS=Candida albicans Ca529L OX=1325634 GN=L150_03619 PE=4 SV=1	0.00482584	2.04002
A0A454J8C8	Uncharacterized protein OS=Candida albicans Ca529L OX=1325634 GN=L150_04809 PE=3 SV=1	0.00102952	1.99252
B9WBL3	Uncharacterized protein OS=Candida dubliniensis (strain CD36 / ATCC MYA-646 / CBS 7987 / NCPF 3949 / NRRL Y-17841) OX=573826 GN=Cd36_20040 PE=4 SV=1	0.000334344	1.96637
A0A454IZQ6	Uncharacterized protein OS=Candida albicans Ca529L OX=1325634 GN=L150_01685 PE=3 SV=1	0.000180075	1.94551
A0A454J674	Inositol phosphorylceramide synthase OS=Candida albicans Ca529L OX=1325634 GN=L150_04029 PE=4 SV=1	0.00386812	1.93974
B9W8H3	Uncharacterized protein OS=Candida dubliniensis (strain CD36 / ATCC MYA-646 / CBS 7987 / NCPF 3949 / NRRL Y-17841) OX=573826 GN=Cd36_07430 PE=4 SV=1	0.000786182	1.92777
B9WJ50	Adenosine kinase, putative OS=Candida dubliniensis (strain CD36 / ATCC MYA-646 / CBS 7987 / NCPF 3949 / NRRL Y-17841) OX=573826 GN=Cd36_63990 PE=4 SV=1	9.0841e-05	1.88926
Q5AB97	Hmx1p OS=Candida albicans (strain SC5314 / ATCC MYA-2876) OX=237561 GN=HMX1 PE=4 SV=1	0.00153158	1.88462
A0A454IW26	Uncharacterized protein OS=Candida albicans Ca529L OX=1325634 GN=L150_00369 PE=4 SV=1	0.000663731	1.85987
Q9HEN8	Uncharacterized protein (Fragment) OS=Candida albicans OX=5476 PE=2 SV=1	0.00150189	1.85354
A0A454J5P5	DNA primase large subunit OS=Candida albicans Ca529L OX=1325634 GN=L150_03833 PE=3 SV=1	0.00168865	1.84765
A0A1D8PIF6	Sulfite reductase subunit alpha OS=Candida albicans (strain SC5314 / ATCC MYA-2876) OX=237561 GN=MET10 PE=4 SV=1	0.000192642	1.84542
A0A454J351	Uncharacterized protein OS=Candida albicans Ca529L OX=1325634 GN=L150_02884 PE=4 SV=1	0.00115449	1.8436
A0A454IX92	Uncharacterized protein OS=Candida albicans Ca529L OX=1325634 GN=L150_00792 PE=4 SV=1	0.00315301	1.83956
A0A454J5D2	Uncharacterized protein OS=Candida albicans Ca529L OX=1325634 GN=L150_03564 PE=4 SV=1	0.00062733	1.81294
B9WBH1	Alkylphosphocholine resistance protein, putative OS=Candida dubliniensis (strain CD36 / ATCC MYA-646 / CBS 7987 / NCPF 3949 / NRRL Y-17841) OX=573826 GN=Cd36_19620 PE=3 SV=1	0.000842805	1.79851
C4YG56	Ribosome assembly protein RRB1 OS=Candida albicans (strain WO-1) OX=294748 GN=CAWG_00174 PE=4 SV=1	0.000192642	1.78987
A0A1D8PR64	DNA polymerase OS=Candida albicans (strain SC5314 / ATCC MYA-2876) OX=237561 GN=POL3 PE=3 SV=1	0.000391268	1.78681
O74198	Sterol 24-C-methyltransferase OS=Candida albicans (strain SC5314 / ATCC MYA-2876) OX=237561 GN=ERG6 PE=3 SV=2	0.000163413	1.7834
Q8TG35	Mnn4p OS=Candida albicans OX=5476 GN=MNN4 PE=4 SV=1	0.00620487	1.7821
A0A454J9Z7	Uncharacterized protein OS=Candida albicans Ca529L OX=1325634 GN=L150_05327 PE=3 SV=1	0.000310069	1.77778
Q59ZD9	Uncharacterized protein OS=Candida albicans (strain SC5314 / ATCC MYA-2876) OX=237561 GN=orf19.3581 PE=4 SV=1	0.00185742	1.77439
C4YM00	Nucleolar complex protein 2 OS=Candida albicans (strain WO-1) OX=294748 GN=CAWG_01875 PE=4 SV=1	0.00237862	1.75356
B9W740	Dicarboxylic amino acid permease, putative OS=Candida dubliniensis (strain CD36 / ATCC MYA-646 / CBS 7987 / NCPF 3949 / NRRL Y-17841) OX=573826 GN=Cd36_02390 PE=4 SV=1	0.000651758	1.74771
B9WF58	Phosphoadenosine phosphosulfate reductase, putative OS=Candida dubliniensis (strain CD36 / ATCC MYA-646 / CBS 7987 / NCPF 3949 / NRRL Y-17841) OX=573826 GN=Cd36_46500 PE=4 SV=1	0.00293915	1.74771
C4YLC7	Myosin regulatory light chain cdc4 OS=Candida albicans (strain WO-1) OX=294748 GN=CAWG_01645 PE=4 SV=1	0.000309917	1.74679
A0A1D8PFN5	Uncharacterized protein (Fragment) OS=Candida albicans (strain SC5314 / ATCC MYA-2876) OX=237561 GN=orf19.4963 PE=4 SV=1	0.001148	1.73677
O94069	5-aminolevulinate synthase, mitochondrial OS=Candida albicans (strain SC5314 / ATCC MYA-2876) OX=237561 GN=HEM1 PE=3 SV=2	0.00115626	1.72232
C4YL77	Uncharacterized protein OS=Candida albicans (strain WO-1) OX=294748 GN=CAWG_01593 PE=3 SV=1	0.000518202	1.71784
C7SEW6	Cytochrome P-450 lanosterol 14-alpha-demethylase (Fragment) OS=Candida albicans OX=5476 GN=ERG11 PE=3 SV=1	0.00266434	1.71739
C4YQR8	Uncharacterized protein OS=Candida albicans (strain WO-1) OX=294748 GN=CAWG_04415 PE=4 SV=1	0.000508351	1.71616
B9W8A4	General amino acid permease, putative OS=Candida dubliniensis (strain CD36 / ATCC MYA-646 / CBS 7987 / NCPF 3949 / NRRL Y-17841) OX=573826 GN=Cd36_06660 PE=4 SV=1	0.00101391	1.71203
A0A1D8PQN3	Long-chain fatty acid transporter OS=Candida albicans (strain SC5314 / ATCC MYA-2876) OX=237561 GN=ACB1 PE=4 SV=1	0.000310069	1.71003
A0A1D8PGK8	Transcriptional regulator OS=Candida albicans (strain SC5314 / ATCC MYA-2876) OX=237561 GN=OPI1 PE=4 SV=1	0.0108461	1.70392
A0A454J805	Uncharacterized protein OS=Candida albicans Ca529L OX=1325634 GN=L150_04665 PE=4 SV=1	0.00032598	1.69739
C4YPG8	Uncharacterized protein OS=Candida albicans (strain WO-1) OX=294748 GN=CAWG_02367 PE=4 SV=1	0.000218576	1.68983
A0A454JC81	Uncharacterized protein OS=Candida albicans Ca529L OX=1325634 GN=L150_06149 PE=4 SV=1	0.000243194	1.67618
Q59YJ9	mRNA-binding translational activator OS=Candida albicans (strain SC5314 / ATCC MYA-2876) OX=237561 GN=GIS2 PE=4 SV=1	0.000169655	1.67216
Q59YD8	Nucleolar protein 16 OS=Candida albicans (strain SC5314 / ATCC MYA-2876) OX=237561 GN=NOP16 PE=3 SV=2	0.000334344	1.66267
C4YE69	Uncharacterized protein OS=Candida albicans (strain WO-1) OX=294748 GN=CAWG_00822 PE=4 SV=1	0.000364173	1.66238
B9W787	Pre-rRNA processing protein, putative OS=Candida dubliniensis (strain CD36 / ATCC MYA-646 / CBS 7987 / NCPF 3949 / NRRL Y-17841) OX=573826 GN=Cd36_02860 PE=4 SV=1	0.00101413	1.64901
A0A1D8PKC2	Oleate-activated transcription factor OS=Candida albicans (strain SC5314 / ATCC MYA-2876) OX=237561 GN=CTA4 PE=4 SV=1	0.00384626	1.63852
B9WIJ0	Delta 12-fatty acid desaturase, putative OS=Candida dubliniensis (strain CD36 / ATCC MYA-646 / CBS 7987 / NCPF 3949 / NRRL Y-17841) OX=573826 GN=Cd36_61210 PE=4 SV=1	0.000612205	1.63273
A0A454JAT7	Structural maintenance of chromosomes protein OS=Candida albicans Ca529L OX=1325634 GN=L150_05644 PE=3 SV=1	0.00157549	1.63086
C4YTM7	Uncharacterized protein OS=Candida albicans (strain WO-1) OX=294748 GN=CAWG_05522 PE=4 SV=1	0.0161429	1.63043
Q92206	Squalene monooxygenase OS=Candida albicans (strain SC5314 / ATCC MYA-2876) OX=237561 GN=ERG1 PE=1 SV=1	0.000371769	1.62467
C4YF13	Uncharacterized protein OS=Candida albicans (strain WO-1) OX=294748 GN=CAWG_01123 PE=3 SV=1	0.000827186	1.62194
A0A1D8PIM2	ATP-binding cassette transporter OS=Candida albicans (strain SC5314 / ATCC MYA-2876) OX=237561 GN=YOR1 PE=4 SV=1	0.00180522	1.62123
A0A1D8PQ26	Adenosine kinase OS=Candida albicans (strain SC5314 / ATCC MYA-2876) OX=237561 GN=ADO1 PE=4 SV=1	0.00048901	1.61965
A0A454IX70	Uncharacterized protein OS=Candida albicans Ca529L OX=1325634 GN=L150_00768 PE=4 SV=1	0.00092129	1.61552
A0A454J5N6	DNA topoisomerase 2 OS=Candida albicans Ca529L OX=1325634 GN=L150_03842 PE=3 SV=1	0.000163413	1.61368
A0A454J8P7	Uncharacterized protein OS=Candida albicans Ca529L OX=1325634 GN=L150_04913 PE=4 SV=1	0.00229388	1.6114
B9W878	Uncharacterized protein OS=Candida dubliniensis (strain CD36 / ATCC MYA-646 / CBS 7987 / NCPF 3949 / NRRL Y-17841) OX=573826 GN=Cd36_06390 PE=4 SV=1	0.00141617	1.60486
A0A1D8PRZ8	Type 2C protein phosphatase OS=Candida albicans (strain SC5314 / ATCC MYA-2876) OX=237561 GN=PTC2 PE=3 SV=1	0.000151262	1.60347
C4YRM0	Uncharacterized protein OS=Candida albicans (strain WO-1) OX=294748 GN=CAWG_04721 PE=4 SV=1	0.00023503	1.60147
A0A454J2I9	Structural maintenance of chromosomes protein OS=Candida albicans Ca529L OX=1325634 GN=L150_02697 PE=3 SV=1	0.000163413	1.59784
G1UAQ6	Uncharacterized protein CaJ7.0424 OS=Candida albicans OX=5476 GN=CaJ7.0424 PE=4 SV=1	0.000517411	1.58373
A0A1D8PDU2	Chromatin-binding protein OS=Candida albicans (strain SC5314 / ATCC MYA-2876) OX=237561 GN=orf19.6247 PE=4 SV=1	0.00215645	1.57997
A0A454J105	Uncharacterized protein OS=Candida albicans Ca529L OX=1325634 GN=L150_02142 PE=4 SV=1	0.00109519	1.57468
B9WJH4	RNA-binding protein, putative OS=Candida dubliniensis (strain CD36 / ATCC MYA-646 / CBS 7987 / NCPF 3949 / NRRL Y-17841) OX=573826 GN=Cd36_70640 PE=4 SV=1	0.000444848	1.57357
A0A454J6M6	Uncharacterized protein OS=Candida albicans Ca529L OX=1325634 GN=L150_04161 PE=4 SV=1	0.00803509	1.56959
B9WCX1	Translation initiation factor 1A, putative OS=Candida dubliniensis (strain CD36 / ATCC MYA-646 / CBS 7987 / NCPF 3949 / NRRL Y-17841) OX=573826 GN=Cd36_24650 PE=3 SV=1	0.000192642	1.56082
C4YL87	Uncharacterized protein OS=Candida albicans (strain WO-1) OX=294748 GN=CAWG_01604 PE=4 SV=1	0.0045181	1.55864
A0A1D8PK28	DNA polymerase OS=Candida albicans (strain SC5314 / ATCC MYA-2876) OX=237561 GN=POL1 PE=3 SV=1	0.00124886	1.55821
C4YDF4	Alkaline phosphatase OS=Candida albicans (strain WO-1) OX=294748 GN=CAWG_00548 PE=3 SV=1	0.00155779	1.55754
A0A454J595	Uncharacterized protein OS=Candida albicans Ca529L OX=1325634 GN=L150_03664 PE=4 SV=1	0.0441177	1.55646
Q5AD72	Alpha-1,2-mannosyltransferase MNN24 OS=Candida albicans (strain SC5314 / ATCC MYA-2876) OX=237561 GN=MNN24 PE=3 SV=1	0.0252283	1.55537
B9WB53	Serine/threonine-protein kinase, putative OS=Candida dubliniensis (strain CD36 / ATCC MYA-646 / CBS 7987 / NCPF 3949 / NRRL Y-17841) OX=573826 GN=Cd36_18440 PE=4 SV=1	0.00288699	1.55168
Q59US8	Uncharacterized protein OS=Candida albicans (strain SC5314 / ATCC MYA-2876) OX=237561 GN=orf19.5642 PE=4 SV=1	0.00316521	1.54843
A0A454IX29	DNA polymerase alpha subunit B OS=Candida albicans Ca529L OX=1325634 GN=L150_00720 PE=3 SV=1	0.000330131	1.5482
A0A454JCJ9	Uncharacterized protein OS=Candida albicans Ca529L OX=1325634 GN=L150_06258 PE=4 SV=1	0.0162136	1.53742
C4YQL3	Uncharacterized protein OS=Candida albicans (strain WO-1) OX=294748 GN=CAWG_02772 PE=4 SV=1	0.000163413	1.537
A0A1D8PDU5	Uncharacterized protein OS=Candida albicans (strain SC5314 / ATCC MYA-2876) OX=237561 GN=orf19.177 PE=4 SV=1	0.0112476	1.53271
A0A1D8PFA3	Uncharacterized protein OS=Candida albicans (strain SC5314 / ATCC MYA-2876) OX=237561 GN=orf19.1159 PE=3 SV=1	0.00299237	1.53058
A0A454J0N4	Uncharacterized protein OS=Candida albicans Ca529L OX=1325634 GN=L150_02028 PE=4 SV=1	0.0117727	1.52909
C4YDF3	Uncharacterized protein (Fragment) OS=Candida albicans (strain WO-1) OX=294748 GN=CAWG_00547 PE=4 SV=1	0.00145993	1.52483
A0A454J9S1	Uncharacterized protein OS=Candida albicans Ca529L OX=1325634 GN=L150_05254 PE=4 SV=1	0.000695164	1.52377
C4YL42	DNA helicase OS=Candida albicans (strain WO-1) OX=294748 GN=CAWG_01557 PE=3 SV=1	0.00119136	1.52377
Q8TGH6	Guanosine-diphosphatase OS=Candida albicans (strain SC5314 / ATCC MYA-2876) OX=237561 GN=GDA1 PE=3 SV=1	0.00123576	1.52355
Q5A5B0	Ena21p OS=Candida albicans (strain SC5314 / ATCC MYA-2876) OX=237561 GN=ENA21 PE=3 SV=1	0.000163413	1.51889
A0A454J7T3	Uncharacterized protein OS=Candida albicans Ca529L OX=1325634 GN=L150_04576 PE=4 SV=1	0.00699926	1.51742
A0A454IWE1	Uncharacterized protein OS=Candida albicans Ca529L OX=1325634 GN=L150_00485 PE=4 SV=1	0.000791275	1.51678
Q59Z54	Uncharacterized protein OS=Candida albicans (strain SC5314 / ATCC MYA-2876) OX=237561 GN=orf19.2246 PE=4 SV=1	0.000169655	1.51678
C4YP49	Uncharacterized protein OS=Candida albicans (strain WO-1) OX=294748 GN=CAWG_02987 PE=4 SV=1	0.00184349	1.51678
G1UAC4	S-adenosylmethionine synthase (Fragment) OS=Candida albicans OX=5476 GN=sam2 PE=2 SV=1	0.000157391	1.51403
A0A454J8N6	Uncharacterized protein OS=Candida albicans Ca529L OX=1325634 GN=L150_04678 PE=3 SV=1	0.0012866	1.51151
C4YSW5	Uncharacterized protein OS=Candida albicans (strain WO-1) OX=294748 GN=CAWG_05660 PE=4 SV=1	0.000163413	1.51046
A0A1D8PI53	Uncharacterized protein OS=Candida albicans (strain SC5314 / ATCC MYA-2876) OX=237561 GN=orf19.3635 PE=4 SV=1	0.00110601	1.50146
C4YRS9	Uncharacterized protein OS=Candida albicans (strain WO-1) OX=294748 GN=CAWG_04786 PE=3 SV=1	0.0288522	1.49938
P87024	Beta-glucan synthesis-associated protein SKN1 OS=Candida albicans OX=5476 GN=SKN1 PE=2 SV=1	0.0349395	1.49626
Q9HEN9	Putative centromer binding factor 1 OS=Candida albicans OX=5476 GN=cbf1 PE=4 SV=1	0.0019676	1.49584
C4YI98	Uncharacterized protein OS=Candida albicans (strain WO-1) OX=294748 GN=CAWG_04170 PE=4 SV=1	0.0166804	1.49522
A0A454IUY7	Uncharacterized protein OS=Candida albicans Ca529L OX=1325634 GN=L150_00014 PE=4 SV=1	0.000741975	1.4948
A0A454J378	Uncharacterized protein OS=Candida albicans Ca529L OX=1325634 GN=L150_02922 PE=4 SV=1	0.00801919	1.49108
C4YTY7	Uncharacterized protein OS=Candida albicans (strain WO-1) OX=294748 GN=CAWG_05635 PE=4 SV=1	0.0057542	1.48901
P43084	Probable NADPH dehydrogenase OS=Candida albicans OX=5476 GN=EBP1 PE=1 SV=2	0.00023503	1.47831
C4YJU8	Uncharacterized protein OS=Candida albicans (strain WO-1) OX=294748 GN=CAWG_04118 PE=4 SV=1	0.00884575	1.47423
A0A454J513	Uncharacterized protein OS=Candida albicans Ca529L OX=1325634 GN=L150_03580 PE=4 SV=1	0.00316639	1.46812
Q5A0I6	Negative cofactor 2 transcription regulator complex subunit OS=Candida albicans (strain SC5314 / ATCC MYA-2876) OX=237561 GN=NCB2 PE=4 SV=1	0.000295864	1.46812
B9WGH5	Uncharacterized protein OS=Candida dubliniensis (strain CD36 / ATCC MYA-646 / CBS 7987 / NCPF 3949 / NRRL Y-17841) OX=573826 GN=Cd36_44820 PE=4 SV=1	0.0208462	1.46752
A0A454JA13	Uncharacterized protein OS=Candida albicans Ca529L OX=1325634 GN=L150_05356 PE=4 SV=1	0.000168336	1.46489
A0A1D8PET7	Uncharacterized protein OS=Candida albicans (strain SC5314 / ATCC MYA-2876) OX=237561 GN=orf19.4888 PE=4 SV=1	0.000584841	1.46407
C4YEL0	Histone H3 OS=Candida albicans (strain WO-1) OX=294748 GN=CAWG_00967 PE=3 SV=1	0.000613166	1.46103
C4YEK6	Heat shock protein SSA2 OS=Candida albicans (strain WO-1) OX=294748 GN=CAWG_00963 PE=3 SV=1	0.000163413	1.45801
C4YN31	Inositol-3-phosphate synthase OS=Candida albicans (strain WO-1) OX=294748 GN=CAWG_02271 PE=4 SV=1	0.00436567	1.456
C4YNY6	ATP-dependent RNA helicase ded1 OS=Candida albicans (strain WO-1) OX=294748 GN=CAWG_02919 PE=3 SV=1	0.000226533	1.45339
A0A454IYS6	Uncharacterized protein OS=Candida albicans Ca529L OX=1325634 GN=L150_01331 PE=4 SV=1	0.00647574	1.45198
A0A1D8PK79	Smi1bp OS=Candida albicans (strain SC5314 / ATCC MYA-2876) OX=237561 GN=SMI1B PE=4 SV=1	0.00365841	1.45057
C4YF44	Uncharacterized protein OS=Candida albicans (strain WO-1) OX=294748 GN=CAWG_01155 PE=4 SV=1	0.00587692	1.44898
Q5ALP1	Enhancer of mRNA-decapping protein 1 OS=Candida albicans (strain SC5314 / ATCC MYA-2876) OX=237561 GN=EDC1 PE=3 SV=2	0.0182237	1.44839
A0A454JA28	Uncharacterized protein OS=Candida albicans Ca529L OX=1325634 GN=L150_05375 PE=3 SV=1	0.000180075	1.44598
C4YJN8	Uncharacterized protein OS=Candida albicans (strain WO-1) OX=294748 GN=CAWG_04056 PE=4 SV=1	0.000334344	1.44558
B9WAC5	Chromatin structure remodeling complex protein, putative OS=Candida dubliniensis (strain CD36 / ATCC MYA-646 / CBS 7987 / NCPF 3949 / NRRL Y-17841) OX=573826 GN=Cd36_15650 PE=4 SV=1	0.000379985	1.4416
A0A454J946	Cytochrome c oxidase subunit OS=Candida albicans Ca529L OX=1325634 GN=L150_04839 PE=3 SV=1	0.0111196	1.44101
Q59SU1	Candidapepsin-9 OS=Candida albicans (strain SC5314 / ATCC MYA-2876) OX=237561 GN=SAP9 PE=1 SV=2	0.00401911	1.43943
Q5ANI8	RNA-binding ribosome biosynthesis protein OS=Candida albicans (strain SC5314 / ATCC MYA-2876) OX=237561 GN=MAK21 PE=4 SV=1	0.00063282	1.43902
C4YG69	DNA helicase OS=Candida albicans (strain WO-1) OX=294748 GN=CAWG_00187 PE=3 SV=1	0.000715093	1.43664
Q5A1X9	Uncharacterized protein OS=Candida albicans (strain SC5314 / ATCC MYA-2876) OX=237561 GN=CAALFM_CR03020CA PE=4 SV=1	0.00332617	1.43565
B9W9D5	SUMO-family ubiquitin-like protein, putative OS=Candida dubliniensis (strain CD36 / ATCC MYA-646 / CBS 7987 / NCPF 3949 / NRRL Y-17841) OX=573826 GN=Cd36_10630 PE=4 SV=1	0.000552432	1.43367
A0A454JAI3	DNA repair protein RAD51 homolog OS=Candida albicans Ca529L OX=1325634 GN=L150_05502 PE=3 SV=1	0.0219033	1.43268
A0A1D8PU75	Tyrosine protein phosphatase OS=Candida albicans (strain SC5314 / ATCC MYA-2876) OX=237561 GN=PTP3 PE=4 SV=1	0.00331418	1.43268
C4YEG2	Uncharacterized protein OS=Candida albicans (strain WO-1) OX=294748 GN=CAWG_00919 PE=4 SV=1	0.00424753	1.42229
C4YQZ0	Uncharacterized protein OS=Candida albicans (strain WO-1) OX=294748 GN=CAWG_04487 PE=4 SV=1	0.00484196	1.4209
C4YD41	Uncharacterized protein OS=Candida albicans (strain WO-1) OX=294748 GN=CAWG_00429 PE=3 SV=1	0.00160921	1.41952
A0A1D8PCP8	ATP synthase complex assembly protein OS=Candida albicans (strain SC5314 / ATCC MYA-2876) OX=237561 GN=orf19.3686 PE=4 SV=1	0.000168336	1.41895
A0A1D8PHF8	Wh11p OS=Candida albicans (strain SC5314 / ATCC MYA-2876) OX=237561 GN=WH11 PE=4 SV=1	0.000157391	1.41838
A0A1D8PQ12	Uncharacterized protein OS=Candida albicans (strain SC5314 / ATCC MYA-2876) OX=237561 GN=orf19.5572 PE=4 SV=1	0.00063282	1.41741
A0A1D8PGU0	Hsp70 family chaperone OS=Candida albicans (strain SC5314 / ATCC MYA-2876) OX=237561 GN=LHS1 PE=3 SV=1	0.000258446	1.41506
B9WM09	Transcription elongation factor 1 homolog OS=Candida dubliniensis (strain CD36 / ATCC MYA-646 / CBS 7987 / NCPF 3949 / NRRL Y-17841) OX=573826 GN=Cd36_31290 PE=3 SV=1	0.00868981	1.41449
Q5AMT7	Bfr1p OS=Candida albicans (strain SC5314 / ATCC MYA-2876) OX=237561 GN=BFR1 PE=4 SV=1	0.00061043	1.41352
Q59U54	Uncharacterized protein OS=Candida albicans (strain SC5314 / ATCC MYA-2876) OX=237561 GN=orf19.1897 PE=4 SV=1	0.00299237	1.41295
A0A454J6V9	Guanylate kinase OS=Candida albicans Ca529L OX=1325634 GN=L150_04267 PE=3 SV=1	0.000197541	1.41158
Q5A2V2	Protein RMD9, mitochondrial OS=Candida albicans (strain SC5314 / ATCC MYA-2876) OX=237561 GN=RMD9 PE=3 SV=1	0.00240421	1.41117
A0A454J9E7	Uncharacterized protein OS=Candida albicans Ca529L OX=1325634 GN=L150_04930 PE=4 SV=1	0.0079305	1.41061
C4YNZ7	Uncharacterized protein OS=Candida albicans (strain WO-1) OX=294748 GN=CAWG_02931 PE=4 SV=1	0.000163413	1.40674
A0A1D8PTJ0	DNA-dependent ATPase OS=Candida albicans (strain SC5314 / ATCC MYA-2876) OX=237561 GN=CAALFM_CR07600WA PE=4 SV=1	0.0130444	1.40577
A0A454JCP7	Uncharacterized protein OS=Candida albicans Ca529L OX=1325634 GN=L150_06308 PE=4 SV=1	0.000557777	1.40521
B9WHT5	Guanylate kinase, putative OS=Candida dubliniensis (strain CD36 / ATCC MYA-646 / CBS 7987 / NCPF 3949 / NRRL Y-17841) OX=573826 GN=Cd36_53520 PE=3 SV=1	0.00204768	1.40481
C4YQC0	Uncharacterized protein OS=Candida albicans (strain WO-1) OX=294748 GN=CAWG_02677 PE=4 SV=1	0.00601923	1.40481
A0A1D8PND9	Coatomer subunit delta OS=Candida albicans (strain SC5314 / ATCC MYA-2876) OX=237561 GN=RET2 PE=3 SV=1	0.0412558	1.40328
Q59KM6	Pex22p OS=Candida albicans (strain SC5314 / ATCC MYA-2876) OX=237561 GN=PEX22 PE=4 SV=1	0.00945109	1.40232
Q5ABV6	SWI5-dependent HO expression protein 3 OS=Candida albicans (strain SC5314 / ATCC MYA-2876) OX=237561 GN=SHE3 PE=3 SV=2	0.0057431	1.40152
A0A454IXT6	Uncharacterized protein OS=Candida albicans Ca529L OX=1325634 GN=L150_00970 PE=4 SV=1	0.00639906	1.40136
A0A1D8PPV5	Coatomer subunit beta' OS=Candida albicans (strain SC5314 / ATCC MYA-2876) OX=237561 GN=SEC27 PE=3 SV=1	0.000407642	1.39521
O42696	CaNIK1 protein OS=Candida albicans OX=5476 GN=CaNIK1 PE=4 SV=1	0.00922691	1.3929
A0A1D8PKX3	V-type proton ATPase subunit OS=Candida albicans (strain SC5314 / ATCC MYA-2876) OX=237561 GN=VMA6 PE=3 SV=1	0.00240421	1.39219
A0A454IUZ3	Potassium/sodium efflux P-type ATPase, fungal-type OS=Candida albicans Ca529L OX=1325634 GN=L150_00030 PE=3 SV=1	0.00301911	1.38988
A0A454J0C6	Thymidylate synthase OS=Candida albicans Ca529L OX=1325634 GN=L150_01905 PE=3 SV=1	0.0224093	1.38774
B9W847	PRA1 family protein OS=Candida dubliniensis (strain CD36 / ATCC MYA-646 / CBS 7987 / NCPF 3949 / NRRL Y-17841) OX=573826 GN=Cd36_06070 PE=3 SV=1	0.00108011	1.38758
A0A454IZF1	COX assembly mitochondrial protein OS=Candida albicans Ca529L OX=1325634 GN=L150_01578 PE=3 SV=1	0.00749466	1.38569
A0A454IVD1	Deoxyuridine 5'-triphosphate nucleotidohydrolase OS=Candida albicans Ca529L OX=1325634 GN=L150_00124 PE=4 SV=1	0.000334344	1.38529
Q59V85	Rpl7p OS=Candida albicans (strain SC5314 / ATCC MYA-2876) OX=237561 GN=RPL7 PE=4 SV=1	0.00154845	1.38474
C4YPR6	Orotidine 5'-phosphate decarboxylase OS=Candida albicans (strain WO-1) OX=294748 GN=CAWG_02468 PE=3 SV=1	0.0114365	1.38324
A0A454J6C6	Elongation factor 3 OS=Candida albicans Ca529L OX=1325634 GN=L150_04061 PE=4 SV=1	0.000157391	1.3819
B9WMG1	40S ribosomal protein S27 OS=Candida dubliniensis (strain CD36 / ATCC MYA-646 / CBS 7987 / NCPF 3949 / NRRL Y-17841) OX=573826 GN=Cd36_33250 PE=3 SV=1	0.000361882	1.38135
B9WGA8	Ribosomal protein of the large subunit, putative OS=Candida dubliniensis (strain CD36 / ATCC MYA-646 / CBS 7987 / NCPF 3949 / NRRL Y-17841) OX=573826 GN=Cd36_44070 PE=4 SV=1	0.000814979	1.37812
Q5AKX2	Fumarate reductase OS=Candida albicans (strain SC5314 / ATCC MYA-2876) OX=237561 GN=OSM2 PE=4 SV=1	0.000163413	1.37812
A0A454JC52	Uncharacterized protein OS=Candida albicans Ca529L OX=1325634 GN=L150_06118 PE=4 SV=1	0.0122234	1.37758
A0A454IXE6	Alkaline phosphatase OS=Candida albicans Ca529L OX=1325634 GN=L150_00844 PE=3 SV=1	0.000979748	1.37718
A0A454IY87	S-adenosylmethionine synthase OS=Candida albicans Ca529L OX=1325634 GN=L150_01107 PE=3 SV=1	0.000243194	1.37569
B9WMU7	Ubiquitin-conjugating enzyme, putative OS=Candida dubliniensis (strain CD36 / ATCC MYA-646 / CBS 7987 / NCPF 3949 / NRRL Y-17841) OX=573826 GN=Cd36_34665 PE=3 SV=1	0.00111755	1.3753
A0A454J9G7	Uncharacterized protein OS=Candida albicans Ca529L OX=1325634 GN=L150_05181 PE=3 SV=1	0.000192642	1.37194
C4YED5	Uncharacterized protein OS=Candida albicans (strain WO-1) OX=294748 GN=CAWG_00892 PE=4 SV=1	0.000679984	1.37154
A0A454JC58	Uncharacterized protein OS=Candida albicans Ca529L OX=1325634 GN=L150_06116 PE=4 SV=1	0.000792776	1.37154
A0A075MMC0	Mannose phosphate isomerase (Fragment) OS=Candida albicans OX=5476 PE=4 SV=1	0.00127487	1.37154
Q5ANH5	Ribosomal protein P2B OS=Candida albicans (strain SC5314 / ATCC MYA-2876) OX=237561 GN=RPP2B PE=3 SV=1	0.000402154	1.3706
A0A454IW19	FK506-binding protein OS=Candida albicans Ca529L OX=1325634 GN=L150_00366 PE=3 SV=1	0.00117697	1.3706
C4YIT3	Sulfite reductase beta subunit OS=Candida albicans (strain WO-1) OX=294748 GN=CAWG_04360 PE=4 SV=1	0.000163413	1.36873
A0A454J6U0	Nucleoside diphosphate kinase OS=Candida albicans Ca529L OX=1325634 GN=L150_04185 PE=3 SV=1	0.000383972	1.36686
A0A454J910	60S ribosomal protein L5 OS=Candida albicans Ca529L OX=1325634 GN=L150_05046 PE=3 SV=1	0.00142786	1.36686
C4YGF8	Uncharacterized protein OS=Candida albicans (strain WO-1) OX=294748 GN=CAWG_03134 PE=4 SV=1	0.0138219	1.36686
A0A454JB53	Tubulin-specific chaperone A OS=Candida albicans Ca529L OX=1325634 GN=L150_05741 PE=3 SV=1	0.00128354	1.36593
C4YSM0	Uncharacterized protein OS=Candida albicans (strain WO-1) OX=294748 GN=CAWG_05088 PE=4 SV=1	0.0227631	1.365
Q5I4C7	Erg11p OS=Candida albicans OX=5476 GN=ERG11 PE=2 SV=1	0.0386934	1.36407
C4YDP9	Amidophosphoribosyltransferase OS=Candida albicans (strain WO-1) OX=294748 GN=CAWG_00646 PE=3 SV=1	0.00061298	1.35942
C4YJS0	Uncharacterized protein OS=Candida albicans (strain WO-1) OX=294748 GN=CAWG_04089 PE=4 SV=1	0.00896013	1.35942
B9WEP2	Bud neck protein, putative OS=Candida dubliniensis (strain CD36 / ATCC MYA-646 / CBS 7987 / NCPF 3949 / NRRL Y-17841) OX=573826 GN=Cd36_86590 PE=4 SV=1	0.00879908	1.35888
B9WI58	Calcineurin subunit B, putative OS=Candida dubliniensis (strain CD36 / ATCC MYA-646 / CBS 7987 / NCPF 3949 / NRRL Y-17841) OX=573826 GN=CNB1 PE=4 SV=1	0.00698731	1.35611
A0A1D8PRJ0	Uncharacterized protein OS=Candida albicans (strain SC5314 / ATCC MYA-2876) OX=237561 GN=orf19.7166 PE=4 SV=1	0.0414789	1.3544
C4YE76	Carboxypeptidase OS=Candida albicans (strain WO-1) OX=294748 GN=CAWG_00829 PE=3 SV=1	0.00262493	1.35347
P87066	Tubulin alpha chain OS=Candida albicans OX=5476 GN=TUB1 PE=3 SV=1	0.000814979	1.35255
B9WFE8	Uncharacterized protein YPL108W homologue, putative OS=Candida dubliniensis (strain CD36 / ATCC MYA-646 / CBS 7987 / NCPF 3949 / NRRL Y-17841) OX=573826 GN=Cd36_40800 PE=4 SV=1	0.00696411	1.35202
C4YK02	Spermidine synthase OS=Candida albicans (strain WO-1) OX=294748 GN=CAWG_05794 PE=3 SV=1	6.65071e-05	1.3511
C4YKU8	Porphobilinogen deaminase OS=Candida albicans (strain WO-1) OX=294748 GN=CAWG_06107 PE=4 SV=1	0.00450022	1.3511
B9WA09	Uncharacterized protein OS=Candida dubliniensis (strain CD36 / ATCC MYA-646 / CBS 7987 / NCPF 3949 / NRRL Y-17841) OX=573826 GN=Cd36_12900 PE=4 SV=1	0.00115208	1.35018
C4YM45	Cell division control protein 28 OS=Candida albicans (strain WO-1) OX=294748 GN=CAWG_01920 PE=3 SV=1	0.000321806	1.34965
Q5AMN0	Proliferating cell nuclear antigen OS=Candida albicans (strain SC5314 / ATCC MYA-2876) OX=237561 GN=POL30 PE=3 SV=1	0.000197541	1.34886
B9WE74	Fatty acid synthase subunit alpha OS=Candida dubliniensis (strain CD36 / ATCC MYA-646 / CBS 7987 / NCPF 3949 / NRRL Y-17841) OX=573826 GN=Cd36_84800 PE=3 SV=1	0.000309917	1.34703
Q5A4W7	Fatty acid synthase subunit beta OS=Candida albicans (strain SC5314 / ATCC MYA-2876) OX=237561 GN=FAS1 PE=3 SV=1	0.000163413	1.34597
A0A454J7B3	Uncharacterized protein OS=Candida albicans Ca529L OX=1325634 GN=L150_04383 PE=4 SV=1	0.0104006	1.34558
G1UAL0	Uncharacterized protein CaJ7.0387 OS=Candida albicans OX=5476 GN=CaJ7.0387 PE=4 SV=1	0.0013246	1.34375
Q5AH99	ESCRT-III subunit protein OS=Candida albicans (strain SC5314 / ATCC MYA-2876) OX=237561 GN=VPS20 PE=4 SV=1	0.00713327	1.34283
B9WCF7	ER protein involved in chitin deposition in the cell wall, putative OS=Candida dubliniensis (strain CD36 / ATCC MYA-646 / CBS 7987 / NCPF 3949 / NRRL Y-17841) OX=573826 GN=Cd36_23000 PE=4 SV=1	0.0349395	1.34283
C4YR84	Uncharacterized protein OS=Candida albicans (strain WO-1) OX=294748 GN=CAWG_04583 PE=4 SV=1	0.00202312	1.3414
A0A454JBE7	Uncharacterized protein OS=Candida albicans Ca529L OX=1325634 GN=L150_05836 PE=4 SV=1	0.00214172	1.33736
A0A454IW20	3-hydroxy-3-methylglutaryl coenzyme A reductase OS=Candida albicans Ca529L OX=1325634 GN=L150_00365 PE=3 SV=1	0.00234868	1.33736
B9WHR3	Nucleoporin, putative OS=Candida dubliniensis (strain CD36 / ATCC MYA-646 / CBS 7987 / NCPF 3949 / NRRL Y-17841) OX=573826 GN=Cd36_53300 PE=4 SV=1	0.00790107	1.33684
Q5ADU9	Protein serine/threonine phosphatase OS=Candida albicans (strain SC5314 / ATCC MYA-2876) OX=237561 GN=orf19.6742 PE=4 SV=1	0.00682261	1.33554
B9WEU1	40S ribosomal protein S12 OS=Candida dubliniensis (strain CD36 / ATCC MYA-646 / CBS 7987 / NCPF 3949 / NRRL Y-17841) OX=573826 GN=Cd36_87080 PE=3 SV=1	0.000310069	1.33333
C4YJY8	60S ribosomal protein L11 OS=Candida albicans (strain WO-1) OX=294748 GN=CAWG_05780 PE=3 SV=1	0.00474712	1.33333
P43098	Fatty acid synthase subunit alpha OS=Candida albicans OX=5476 GN=FAS2 PE=3 SV=1	0.000157391	1.33281
A0A454J3W3	Uncharacterized protein OS=Candida albicans Ca529L OX=1325634 GN=L150_03189 PE=4 SV=1	0.00165116	1.33281
Q59P49	DNA helicase OS=Candida albicans (strain SC5314 / ATCC MYA-2876) OX=237561 GN=CDC46 PE=3 SV=1	0.00641775	1.33281
A0A454J5Z7	E3 ubiquitin protein ligase OS=Candida albicans Ca529L OX=1325634 GN=L150_03927 PE=3 SV=1	0.00700444	1.33281
B9WLI3	DNA helicase OS=Candida dubliniensis (strain CD36 / ATCC MYA-646 / CBS 7987 / NCPF 3949 / NRRL Y-17841) OX=573826 GN=Cd36_29060 PE=3 SV=1	0.00425489	1.33243
A0A1D8PCP0	Uncharacterized protein OS=Candida albicans (strain SC5314 / ATCC MYA-2876) OX=237561 GN=orf19.4534 PE=4 SV=1	0.00107147	1.33139
A0A1D8PR99	Protein disulfide isomerase OS=Candida albicans (strain SC5314 / ATCC MYA-2876) OX=237561 GN=PDI1 PE=4 SV=1	0.000163413	1.33139
A0A1D8PCP6	Age3p OS=Candida albicans (strain SC5314 / ATCC MYA-2876) OX=237561 GN=AGE3 PE=4 SV=1	0.00652792	1.3301
A0A454J8S2	Uncharacterized protein OS=Candida albicans Ca529L OX=1325634 GN=L150_04949 PE=4 SV=1	0.000197541	1.3279
A0A454IZZ6	Glucosamine 6-phosphate N-acetyltransferase OS=Candida albicans Ca529L OX=1325634 GN=L150_01782 PE=3 SV=1	0.000613166	1.32648
Q59QC2	Chromatin modification-related protein EAF6 OS=Candida albicans (strain SC5314 / ATCC MYA-2876) OX=237561 GN=EAF6 PE=3 SV=1	0.000771345	1.32648
B9WMU5	Inorganic phosphate transporter, putative OS=Candida dubliniensis (strain CD36 / ATCC MYA-646 / CBS 7987 / NCPF 3949 / NRRL Y-17841) OX=573826 GN=Cd36_34655 PE=4 SV=1	0.000456914	1.3261
C4YQT3	Uncharacterized protein OS=Candida albicans (strain WO-1) OX=294748 GN=CAWG_04430 PE=3 SV=1	0.00896493	1.3261
C4YMR5	Uncharacterized protein OS=Candida albicans (strain WO-1) OX=294748 GN=CAWG_02149 PE=4 SV=1	0.00495665	1.32519
A0A1D8PQM1	Single-stranded telomeric DNA-binding/mRNA-binding protein OS=Candida albicans (strain SC5314 / ATCC MYA-2876) OX=237561 GN=GBP2 PE=4 SV=1	0.000946425	1.32468
C4YHK0	Mitochondrial import inner membrane translocase subunit tim13 OS=Candida albicans (strain WO-1) OX=294748 GN=CAWG_03547 PE=3 SV=1	0.00328654	1.32429
Q00310	Glycolipid 2-alpha-mannosyltransferase 1 OS=Candida albicans (strain SC5314 / ATCC MYA-2876) OX=237561 GN=MNT1 PE=3 SV=1	0.00025141	1.32417
A0A1D8PPM9	Oye23p OS=Candida albicans (strain SC5314 / ATCC MYA-2876) OX=237561 GN=OYE23 PE=4 SV=1	0.00314062	1.32378
C4YTB0	Cysteine desulfurase, mitochondrial OS=Candida albicans (strain WO-1) OX=294748 GN=CAWG_05396 PE=3 SV=1	0.00103679	1.32249
A0A454J3E0	ATP-dependent RNA helicase DBP10 OS=Candida albicans Ca529L OX=1325634 GN=L150_02939 PE=3 SV=1	0.0128122	1.32198
Q5ABP8	Protein ROT1 OS=Candida albicans (strain SC5314 / ATCC MYA-2876) OX=237561 GN=ROT1 PE=3 SV=1	0.0159895	1.32198
C4YFU8	Myosin-2 OS=Candida albicans (strain WO-1) OX=294748 GN=CAWG_00074 PE=3 SV=1	0.000190322	1.32108
Q5AGA0	Putative alpha-1,3-mannosyltransferase MNN1 OS=Candida albicans (strain SC5314 / ATCC MYA-2876) OX=237561 GN=MNN1 PE=2 SV=1	0.000658277	1.3207
A0A1D8PLW5	Uncharacterized protein OS=Candida albicans (strain SC5314 / ATCC MYA-2876) OX=237561 GN=orf19.1309 PE=4 SV=1	0.0155681	1.32019
A0A454IVN8	60S ribosomal protein L10 OS=Candida albicans Ca529L OX=1325634 GN=L150_00234 PE=4 SV=1	0.00215663	1.31968
C4YRU3	Adenosylhomocysteinase OS=Candida albicans (strain WO-1) OX=294748 GN=CAWG_04800 PE=3 SV=1	0.00190202	1.3189
C4YL48	Homoserine O-acetyltransferase OS=Candida albicans (strain WO-1) OX=294748 GN=CAWG_01563 PE=3 SV=1	0.00234868	1.31839
A0A1D8PR55	Uncharacterized protein (Fragment) OS=Candida albicans (strain SC5314 / ATCC MYA-2876) OX=237561 GN=CAALFM_C702610CA PE=4 SV=1	0.00458109	1.31801
A0A454J3Q5	Uncharacterized protein OS=Candida albicans Ca529L OX=1325634 GN=L150_03108 PE=4 SV=1	0.000492685	1.31801
Q59US5	Bifunctional cysteine synthase/O-acetylhomoserine aminocarboxypropyltransferase OS=Candida albicans (strain SC5314 / ATCC MYA-2876) OX=237561 GN=MET15 PE=3 SV=1	0.000157391	1.3175
A0A454J7C2	DNA primase OS=Candida albicans Ca529L OX=1325634 GN=L150_04422 PE=3 SV=1	0.00206953	1.31699
A0A454IVQ6	Phosphomannomutase OS=Candida albicans Ca529L OX=1325634 GN=L150_00236 PE=3 SV=1	0.000776602	1.31622
Q59L46	Uncharacterized protein OS=Candida albicans (strain SC5314 / ATCC MYA-2876) OX=237561 GN=orf19.1917 PE=4 SV=1	0.00667668	1.31571
Q9UVL1	Non-histone chromosomal protein 6 OS=Candida albicans (strain SC5314 / ATCC MYA-2876) OX=237561 GN=NHP6 PE=3 SV=1	0.00217312	1.31571
A0A1D8PFM9	Peptidylprolyl isomerase OS=Candida albicans (strain SC5314 / ATCC MYA-2876) OX=237561 GN=orf19.4952.1 PE=4 SV=1	0.00383536	1.31481
A0A1D8PTH5	Uncharacterized protein OS=Candida albicans (strain SC5314 / ATCC MYA-2876) OX=237561 GN=CAALFM_CR07340CA PE=4 SV=1	0.0113157	1.31392
A0A454J5Y1	Structural maintenance of chromosomes protein OS=Candida albicans Ca529L OX=1325634 GN=L150_03936 PE=3 SV=1	0.00860491	1.31392
C4YMP4	Uncharacterized protein OS=Candida albicans (strain WO-1) OX=294748 GN=CAWG_02128 PE=4 SV=1	0.0414114	1.31303
A0A454J4B5	Ubiquitin-60S ribosomal protein L40 OS=Candida albicans Ca529L OX=1325634 GN=L150_03315 PE=4 SV=1	0.00514296	1.31303
C4YTW1	Uncharacterized protein OS=Candida albicans (strain WO-1) OX=294748 GN=CAWG_05607 PE=4 SV=1	0.000787045	1.31163
Q8TG40	Adenylate kinase isoenzyme 6 homolog HBR1 OS=Candida albicans (strain SC5314 / ATCC MYA-2876) OX=237561 GN=HBR1 PE=2 SV=1	0.00433525	1.31125
C4YFQ0	Uncharacterized protein (Fragment) OS=Candida albicans (strain WO-1) OX=294748 GN=CAWG_00026 PE=4 SV=1	0.00246031	1.30908
O59931	60S ribosomal protein L13 OS=Candida albicans (strain SC5314 / ATCC MYA-2876) OX=237561 GN=RPL13 PE=3 SV=1	0.00104398	1.30896
B9WE63	Uncharacterized membrane protein ylr241w homologue, putative OS=Candida dubliniensis (strain CD36 / ATCC MYA-646 / CBS 7987 / NCPF 3949 / NRRL Y-17841) OX=573826 GN=Cd36_84680 PE=4 SV=1	0.00601923	1.3082
A0A454J8C6	Nucleolar GTP-binding protein 2 OS=Candida albicans Ca529L OX=1325634 GN=L150_04794 PE=3 SV=1	0.00237862	1.30808
C4YN23	Uncharacterized protein OS=Candida albicans (strain WO-1) OX=294748 GN=CAWG_02263 PE=4 SV=1	0.00658116	1.30808
C4YKV4	Uncharacterized protein OS=Candida albicans (strain WO-1) OX=294748 GN=CAWG_06113 PE=4 SV=1	0.000831957	1.30769
C4YK56	Helicase SWR1 OS=Candida albicans (strain WO-1) OX=294748 GN=CAWG_05852 PE=4 SV=1	0.0147265	1.30769
A0A1D8PGY0	Ribosomal 60S subunit protein L21A OS=Candida albicans (strain SC5314 / ATCC MYA-2876) OX=237561 GN=RPL21A PE=4 SV=1	0.00366932	1.30731
A0A454IZ87	Uncharacterized protein OS=Candida albicans Ca529L OX=1325634 GN=L150_01494 PE=4 SV=1	0.00458628	1.3063
A0A454J395	Uncharacterized protein OS=Candida albicans Ca529L OX=1325634 GN=L150_02964 PE=4 SV=1	0.00215087	1.30592
B9WFS8	Isopentenyl-diphosphate delta-isomerase, putative OS=Candida dubliniensis (strain CD36 / ATCC MYA-646 / CBS 7987 / NCPF 3949 / NRRL Y-17841) OX=573826 GN=Cd36_42170 PE=4 SV=1	0.0282364	1.30553
B9WGL5	DNA-directed RNA polymerase II subunit, putative OS=Candida dubliniensis (strain CD36 / ATCC MYA-646 / CBS 7987 / NCPF 3949 / NRRL Y-17841) OX=573826 GN=Cd36_45240 PE=4 SV=1	0.0032837	1.30542
B9W816	Acyl carrier protein OS=Candida dubliniensis (strain CD36 / ATCC MYA-646 / CBS 7987 / NCPF 3949 / NRRL Y-17841) OX=573826 GN=Cd36_05730 PE=3 SV=1	0.024732	1.30276
C4YFX2	Transcriptional repressor TUP1 OS=Candida albicans (strain WO-1) OX=294748 GN=TUP1 PE=4 SV=1	0.000584841	1.302
C4YMJ2	Uncharacterized protein OS=Candida albicans (strain WO-1) OX=294748 GN=CAWG_02074 PE=3 SV=1	0.00354983	1.30188
B9WM44	Uncharacterized protein OS=Candida dubliniensis (strain CD36 / ATCC MYA-646 / CBS 7987 / NCPF 3949 / NRRL Y-17841) OX=573826 GN=Cd36_31830 PE=4 SV=1	0.00658772	1.30111
A0A454J2F8	Uncharacterized protein OS=Candida albicans Ca529L OX=1325634 GN=L150_02626 PE=4 SV=1	0.00376832	1.30061
P83774	Guanine nucleotide-binding protein subunit beta-like protein OS=Candida albicans (strain SC5314 / ATCC MYA-2876) OX=237561 GN=ASC1 PE=1 SV=2	0.00109219	1.29973
C4YGS3	Uncharacterized protein OS=Candida albicans (strain WO-1) OX=294748 GN=CAWG_03255 PE=3 SV=1	0.000600137	1.29935
A0A454J404	Rab protein geranylgeranyltransferase component A OS=Candida albicans Ca529L OX=1325634 GN=L150_03138 PE=4 SV=1	0.00175787	1.29885
C4YN30	Uncharacterized protein OS=Candida albicans (strain WO-1) OX=294748 GN=CAWG_02270 PE=4 SV=1	0.00226761	1.29885
Q5A500	Adenylyl-sulfate kinase OS=Candida albicans (strain SC5314 / ATCC MYA-2876) OX=237561 GN=MET14 PE=3 SV=1	0.00061043	1.29709
A0A454J2A7	Orotidine 5'-phosphate decarboxylase OS=Candida albicans Ca529L OX=1325634 GN=L150_02566 PE=3 SV=1	0.000389294	1.29621
A0A454J5F3	Uncharacterized protein OS=Candida albicans Ca529L OX=1325634 GN=L150_03756 PE=4 SV=1	0.000163413	1.29583
O60036	Ubiquitin fusion protein OS=Candida albicans OX=5476 GN=UBI3 PE=4 SV=1	0.000364322	1.29572
P46592	Glycolipid 2-alpha-mannosyltransferase 2 OS=Candida albicans (strain SC5314 / ATCC MYA-2876) OX=237561 GN=MNT2 PE=3 SV=4	0.000613166	1.29533
A0A454J7I0	Nucleolar protein 58 OS=Candida albicans Ca529L OX=1325634 GN=L150_04475 PE=4 SV=1	0.000252888	1.29446
A0A1D8PK22	Ribosomal 40S subunit protein S15 OS=Candida albicans (strain SC5314 / ATCC MYA-2876) OX=237561 GN=RPS15 PE=3 SV=1	0.00340164	1.29446
A0A454J6Q8	Uncharacterized protein OS=Candida albicans Ca529L OX=1325634 GN=L150_04209 PE=4 SV=1	0.0382221	1.29446
C4YKK3	Pescadillo homolog OS=Candida albicans (strain WO-1) OX=294748 GN=NOP7 PE=3 SV=1	0.00244329	1.29358
A0A454J3E3	60S ribosomal protein L18 OS=Candida albicans Ca529L OX=1325634 GN=L150_02933 PE=4 SV=1	0.0428981	1.2927
B9WKU1	Ceramide synthase component, putative OS=Candida dubliniensis (strain CD36 / ATCC MYA-646 / CBS 7987 / NCPF 3949 / NRRL Y-17841) OX=573826 GN=Cd36_26060 PE=4 SV=1	0.00957792	1.2927
C4YLH1	Uncharacterized protein OS=Candida albicans (strain WO-1) OX=294748 GN=CAWG_01689 PE=4 SV=1	0.000725237	1.29183
C4YI45	Uncharacterized protein OS=Candida albicans (strain WO-1) OX=294748 GN=CAWG_03753 PE=4 SV=1	0.00408254	1.29183
C4YJZ7	GTP-binding protein YPT7 OS=Candida albicans (strain WO-1) OX=294748 GN=CAWG_05789 PE=4 SV=1	0.00386812	1.29183
A0A454J6T6	Uncharacterized protein OS=Candida albicans Ca529L OX=1325634 GN=L150_04240 PE=4 SV=1	0.032807	1.29144
O13427	Low-specificity L-threonine aldolase OS=Candida albicans OX=5476 GN=GLY1 PE=3 SV=1	0.0131754	1.29095
Q9HFQ6	60S acidic ribosomal protein P1-B OS=Candida albicans OX=5476 GN=RPP1B PE=1 SV=1	0.00140898	1.29057
A0A454JBM6	Uncharacterized protein OS=Candida albicans Ca529L OX=1325634 GN=L150_05936 PE=4 SV=1	0.00466581	1.29008
C4YLI2	Uncharacterized protein OS=Candida albicans (strain WO-1) OX=294748 GN=CAWG_01700 PE=3 SV=1	0.00155411	1.28958
B9WEA9	Ribosomal protein of the small subunit, putative OS=Candida dubliniensis (strain CD36 / ATCC MYA-646 / CBS 7987 / NCPF 3949 / NRRL Y-17841) OX=573826 GN=Cd36_85180 PE=4 SV=1	0.000443479	1.2892
A0A1D8PJG4	RSC chromatin remodeling complex ATPase subunit OS=Candida albicans (strain SC5314 / ATCC MYA-2876) OX=237561 GN=orf19.239 PE=4 SV=1	0.00354983	1.2892
O13428	Beta-1,3-glucan synthase catalytic subunit 1 OS=Candida albicans OX=5476 GN=GSC1 PE=4 SV=1	0.00110799	1.28909
A0A1D8PJ35	Uncharacterized protein OS=Candida albicans (strain SC5314 / ATCC MYA-2876) OX=237561 GN=orf19.2515 PE=4 SV=1	0.00228546	1.28833
A0A454IZ72	Uncharacterized protein OS=Candida albicans Ca529L OX=1325634 GN=L150_01443 PE=3 SV=1	0.000192642	1.28833
A0A454IYM0	Uncharacterized protein OS=Candida albicans Ca529L OX=1325634 GN=L150_01271 PE=4 SV=1	0.0497477	1.28795
A0A1D8PEV4	Ribosomal 60S subunit protein L42A OS=Candida albicans (strain SC5314 / ATCC MYA-2876) OX=237561 GN=RPL42 PE=3 SV=1	0.00077648	1.28746
A0A454IXY8	TATA-box-binding protein OS=Candida albicans Ca529L OX=1325634 GN=L150_01029 PE=3 SV=1	0.00352111	1.28659
C4YGP1	Calmodulin OS=Candida albicans (strain WO-1) OX=294748 GN=CAWG_03222 PE=3 SV=1	0.000257572	1.28648
A0A1D8PI15	Ribosomal 40S subunit protein S10A OS=Candida albicans (strain SC5314 / ATCC MYA-2876) OX=237561 GN=RPS10 PE=4 SV=1	0.00063282	1.28533
A0A454IY05	Transcriptional adapter 2 OS=Candida albicans Ca529L OX=1325634 GN=L150_01049 PE=4 SV=1	0.00910421	1.28533
B9W6V2	DNA-directed RNA polymerase subunit beta OS=Candida dubliniensis (strain CD36 / ATCC MYA-646 / CBS 7987 / NCPF 3949 / NRRL Y-17841) OX=573826 GN=Cd36_01460 PE=3 SV=1	0.000237844	1.28484
C4YG48	Protein BCP1 OS=Candida albicans (strain WO-1) OX=294748 GN=CAWG_00166 PE=3 SV=1	0.000334344	1.28484
A0A454IW62	Uncharacterized protein OS=Candida albicans Ca529L OX=1325634 GN=L150_00423 PE=4 SV=1	0.00201021	1.28446
C4YNX9	Nucleolar GTP-binding protein 1 OS=Candida albicans (strain WO-1) OX=294748 GN=CAWG_02912 PE=3 SV=1	0.00182219	1.28435
B9WBX7	Vacuolar serine protease, yscb/subtilisin family, putative OS=Candida dubliniensis (strain CD36 / ATCC MYA-646 / CBS 7987 / NCPF 3949 / NRRL Y-17841) OX=573826 GN=ScPRB1 PE=3 SV=1	0.0209409	1.28397
B9WDZ3	Histone H2A OS=Candida dubliniensis (strain CD36 / ATCC MYA-646 / CBS 7987 / NCPF 3949 / NRRL Y-17841) OX=573826 GN=Cd36_83890 PE=3 SV=1	0.00574045	1.28311
Q5ANA1	Ribosomal 60S subunit protein L8B OS=Candida albicans (strain SC5314 / ATCC MYA-2876) OX=237561 GN=RPL8B PE=4 SV=1	0.000771345	1.28224
C4YKI1	DNA replication licensing factor MCM7 OS=Candida albicans (strain WO-1) OX=294748 GN=MCM7 PE=3 SV=1	0.00175787	1.28224
A0A454J321	Thiamine thiazole synthase OS=Candida albicans Ca529L OX=1325634 GN=THI4 PE=3 SV=1	0.000364173	1.28186
C4YKW5	40S ribosomal protein S4 OS=Candida albicans (strain WO-1) OX=294748 GN=CAWG_06124 PE=3 SV=1	0.000612205	1.28137
Q5AJF7	Ribosomal 60S subunit protein L12A OS=Candida albicans (strain SC5314 / ATCC MYA-2876) OX=237561 GN=RPL12 PE=3 SV=1	0.000364173	1.2805
A0A1D8PFH5	Sortilin OS=Candida albicans (strain SC5314 / ATCC MYA-2876) OX=237561 GN=PEP1 PE=4 SV=1	0.0184965	1.27915
A0A454J601	Uncharacterized protein OS=Candida albicans Ca529L OX=1325634 GN=L150_03956 PE=4 SV=1	0.0024112	1.27839
A0A454IY37	60S ribosomal protein L2 OS=Candida albicans Ca529L OX=1325634 GN=L150_01069 PE=4 SV=1	0.000364173	1.2779
C4YIE4	Uncharacterized protein OS=Candida albicans (strain WO-1) OX=294748 GN=CAWG_04217 PE=4 SV=1	0.00259976	1.27742
A0A454IX84	Uncharacterized protein OS=Candida albicans Ca529L OX=1325634 GN=L150_00801 PE=4 SV=1	0.0249173	1.27742
Q9UVJ4	60S ribosomal protein L10a OS=Candida albicans (strain SC5314 / ATCC MYA-2876) OX=237561 GN=RPL10A PE=3 SV=2	0.00143411	1.27704
A0A1D8PF76	Uncharacterized protein OS=Candida albicans (strain SC5314 / ATCC MYA-2876) OX=237561 GN=orf19.1139 PE=4 SV=1	0.0019994	1.27656
B9WG14	Ribosome biogenesis protein, putative OS=Candida dubliniensis (strain CD36 / ATCC MYA-646 / CBS 7987 / NCPF 3949 / NRRL Y-17841) OX=573826 GN=Cd36_43060 PE=4 SV=1	0.00403433	1.2758
C4YN20	Protein SIK1 OS=Candida albicans (strain WO-1) OX=294748 GN=CAWG_02259 PE=4 SV=1	0.00128354	1.27569
A0A454IWL7	Uncharacterized protein OS=Candida albicans Ca529L OX=1325634 GN=L150_00544 PE=4 SV=1	0.0480786	1.27483
A0A1D8PL99	40S ribosomal protein S6 OS=Candida albicans (strain SC5314 / ATCC MYA-2876) OX=237561 GN=RPS6A PE=3 SV=1	0.00122615	1.27445
B9W7Y3	Autophagy-related protein OS=Candida dubliniensis (strain CD36 / ATCC MYA-646 / CBS 7987 / NCPF 3949 / NRRL Y-17841) OX=573826 GN=Cd36_05380 PE=3 SV=1	0.00213118	1.27445
C4YMX0	mRNA export factor elf1 OS=Candida albicans (strain WO-1) OX=294748 GN=CAWG_02207 PE=4 SV=1	0.000389294	1.27435
Q59VH0	Nuclear cap-binding protein subunit 2 OS=Candida albicans (strain SC5314 / ATCC MYA-2876) OX=237561 GN=orf19.763 PE=3 SV=1	0.0103326	1.27397
Q0EDB2	Transcription factor Tcc1p OS=Candida albicans OX=5476 GN=TCC1 PE=4 SV=1	0.000163413	1.27359
C4YG73	Vacuolar protein sorting/targeting protein 10 OS=Candida albicans (strain WO-1) OX=294748 GN=VPS10 PE=3 SV=1	0.000310069	1.27359
A0A1D8PH80	DNA-directed RNA polymerase II subunit OS=Candida albicans (strain SC5314 / ATCC MYA-2876) OX=237561 GN=RPB4 PE=4 SV=1	0.0131256	1.27359
A0A1D8PPK7	E3 ubiquitin-protein ligase OS=Candida albicans (strain SC5314 / ATCC MYA-2876) OX=237561 GN=orf19.3449 PE=4 SV=1	0.00325171	1.27273
A0A454J883	Uncharacterized protein OS=Candida albicans Ca529L OX=1325634 GN=L150_04723 PE=4 SV=1	0.000814983	1.27187
Q5A360	Nucleotide exchange factor SIL1 OS=Candida albicans (strain SC5314 / ATCC MYA-2876) OX=237561 GN=SIL1 PE=3 SV=1	0.00713327	1.27101
Q59MV9	Flavohemoprotein OS=Candida albicans (strain SC5314 / ATCC MYA-2876) OX=237561 GN=YHB1 PE=2 SV=1	0.0076027	1.27063
B9WH82	Glycerophosphoinositol permease, putative OS=Candida dubliniensis (strain CD36 / ATCC MYA-646 / CBS 7987 / NCPF 3949 / NRRL Y-17841) OX=573826 GN=Cd36_51410 PE=4 SV=1	0.019633	1.27053
A0A454IV62	Lactoylglutathione lyase OS=Candida albicans Ca529L OX=1325634 GN=L150_00041 PE=3 SV=1	0.000364322	1.26929
B9WDB9	40S ribosomal protein S7 OS=Candida dubliniensis (strain CD36 / ATCC MYA-646 / CBS 7987 / NCPF 3949 / NRRL Y-17841) OX=573826 GN=Cd36_81410 PE=3 SV=1	0.00107147	1.26891
A0A454JAF6	Uncharacterized protein OS=Candida albicans Ca529L OX=1325634 GN=L150_05478 PE=4 SV=1	0.00149958	1.26881
A0A454JC30	60S acidic ribosomal protein P2-A (Fragment) OS=Candida albicans Ca529L OX=1325634 GN=L150_06090 PE=3 SV=1	0.00378367	1.26843
B9WIH3	Mitochondrial intermembrane space cysteine motif protein, putative OS=Candida dubliniensis (strain CD36 / ATCC MYA-646 / CBS 7987 / NCPF 3949 / NRRL Y-17841) OX=573826 GN=Cd36_60960 PE=4 SV=1	0.0112476	1.26843
A0A1D8PDE3	Coatomer subunit gamma OS=Candida albicans (strain SC5314 / ATCC MYA-2876) OX=237561 GN=SEC21 PE=3 SV=1	0.0482182	1.26805
C4YEL2	Histone H4 OS=Candida albicans (strain WO-1) OX=294748 GN=CAWG_00969 PE=3 SV=1	0.000828126	1.26795
A0A454J6J3	Uncharacterized protein OS=Candida albicans Ca529L OX=1325634 GN=L150_04148 PE=4 SV=1	0.00209838	1.26795
A0A1D8PRG1	CCR4-NOT core subunit OS=Candida albicans (strain SC5314 / ATCC MYA-2876) OX=237561 GN=orf19.7198 PE=4 SV=1	0.00296778	1.26682
C4YT43	Eukaryotic translation initiation factor 2 beta subunit OS=Candida albicans (strain WO-1) OX=294748 GN=CAWG_05742 PE=4 SV=1	0.000163413	1.26672
B9WL73	Kinetochore protein, putative OS=Candida dubliniensis (strain CD36 / ATCC MYA-646 / CBS 7987 / NCPF 3949 / NRRL Y-17841) OX=573826 GN=Cd36_27700 PE=4 SV=1	0.022778	1.26624
Q5A397	Hsp70 family ATPase OS=Candida albicans (strain SC5314 / ATCC MYA-2876) OX=237561 GN=SSB1 PE=3 SV=1	0.000402154	1.26586
C4YJ50	Uncharacterized protein OS=Candida albicans (strain WO-1) OX=294748 GN=CAWG_03862 PE=4 SV=1	0.00130238	1.26501
B9WGF1	Ribosomal protein, large subunit, putative OS=Candida dubliniensis (strain CD36 / ATCC MYA-646 / CBS 7987 / NCPF 3949 / NRRL Y-17841) OX=573826 GN=Cd36_44530 PE=4 SV=1	0.00201297	1.26463
C4YK30	Deoxyhypusine hydroxylase OS=Candida albicans (strain WO-1) OX=294748 GN=LIA1 PE=3 SV=1	0.00061043	1.26415
G1UAU6	Uncharacterized protein CaJ7.0240 OS=Candida albicans OX=5476 GN=CaJ7.0240 PE=4 SV=1	0.0202701	1.26415
C4YPL9	DNA ligase OS=Candida albicans (strain WO-1) OX=294748 GN=CAWG_02420 PE=3 SV=1	0.00143422	1.26292
A0A1D8PSW6	Uncharacterized protein OS=Candida albicans (strain SC5314 / ATCC MYA-2876) OX=237561 GN=CAALFM_CR04870CA PE=3 SV=1	0.00070664	1.26282
A0A454IV70	Tubulin beta chain OS=Candida albicans Ca529L OX=1325634 GN=L150_00062 PE=3 SV=1	0.000824665	1.26282
A0A454JAM9	60S ribosomal protein L28 OS=Candida albicans Ca529L OX=1325634 GN=L150_05578 PE=3 SV=1	0.000163413	1.26254
G1UA71	60S acidic ribosomal protein P0 OS=Candida albicans OX=5476 GN=CaJ7.0118 PE=3 SV=1	0.0033669	1.26244
A0A1D8PDL6	Ribosomal 60S subunit protein L7A OS=Candida albicans (strain SC5314 / ATCC MYA-2876) OX=237561 GN=orf19.2478.1 PE=4 SV=1	0.00601923	1.26159
C4YDX8	Uncharacterized protein OS=Candida albicans (strain WO-1) OX=294748 GN=CAWG_00726 PE=4 SV=1	0.00264379	1.26159
Q59S78	Small COPII coat GTPase SAR1 OS=Candida albicans (strain SC5314 / ATCC MYA-2876) OX=237561 GN=SAR1 PE=3 SV=2	0.00713327	1.26121
A0A454J633	SEC14 cytosolic factor OS=Candida albicans Ca529L OX=1325634 GN=L150_03954 PE=4 SV=1	0.00102952	1.26121
A0A1D8PP14	Ribosomal 60S subunit protein L43A OS=Candida albicans (strain SC5314 / ATCC MYA-2876) OX=237561 GN=RPL43A PE=3 SV=1	0.0015933	1.26112
B9WLB2	Structural maintenance of chromosomes protein, putative OS=Candida dubliniensis (strain CD36 / ATCC MYA-646 / CBS 7987 / NCPF 3949 / NRRL Y-17841) OX=573826 GN=Cd36_28220 PE=4 SV=1	0.0118642	1.26074
A0A454J8W0	ATP-dependent RNA helicase DBP7 OS=Candida albicans Ca529L OX=1325634 GN=L150_04989 PE=3 SV=1	0.0111142	1.26036
A0A1D8PK30	Ribosomal 60S subunit protein L35A OS=Candida albicans (strain SC5314 / ATCC MYA-2876) OX=237561 GN=RPL35 PE=3 SV=1	0.00153158	1.25951
C4YJ85	Uncharacterized protein (Fragment) OS=Candida albicans (strain WO-1) OX=294748 GN=CAWG_03898 PE=4 SV=1	0.0186696	1.25904
A0A1D8PNQ6	Ribosomal 40S subunit protein S25B OS=Candida albicans (strain SC5314 / ATCC MYA-2876) OX=237561 GN=RPS25B PE=4 SV=1	0.00109519	1.25856
Q5A4L3	Uncharacterized protein OS=Candida albicans (strain SC5314 / ATCC MYA-2876) OX=237561 GN=orf19.3428 PE=4 SV=1	0.0247542	1.25781
C4YI79	Uncharacterized protein OS=Candida albicans (strain WO-1) OX=294748 GN=CAWG_04151 PE=4 SV=1	0.00363308	1.25696
A0A1D8PPN6	Ribosomal 60S subunit protein L32 OS=Candida albicans (strain SC5314 / ATCC MYA-2876) OX=237561 GN=RPL32 PE=4 SV=1	0.000741975	1.25649
A0A454IZE3	40S ribosomal protein S26 OS=Candida albicans Ca529L OX=1325634 GN=L150_01567 PE=3 SV=1	0.000801605	1.25611
C4YMV2	3-hydroxy-3-methylglutaryl coenzyme A synthase OS=Candida albicans (strain WO-1) OX=294748 GN=CAWG_02189 PE=3 SV=1	0.000741975	1.25602
B9W994	40S ribosomal protein S17 subunit, putative OS=Candida dubliniensis (strain CD36 / ATCC MYA-646 / CBS 7987 / NCPF 3949 / NRRL Y-17841) OX=573826 GN=Cd36_10200 PE=3 SV=1	0.00118184	1.25564
Q5APD5	Uncharacterized protein OS=Candida albicans (strain SC5314 / ATCC MYA-2876) OX=237561 GN=orf19.4830 PE=4 SV=1	0.00884575	1.25564
A0A1D8PI59	Structural maintenance of chromosomes protein OS=Candida albicans (strain SC5314 / ATCC MYA-2876) OX=237561 GN=SMC2 PE=3 SV=1	0.00110601	1.25526
A0A454J287	Uncharacterized protein OS=Candida albicans Ca529L OX=1325634 GN=L150_02552 PE=4 SV=1	0.00300817	1.25479
A0A454IYW1	Mitochondrial import inner membrane translocase subunit TIM16 OS=Candida albicans Ca529L OX=1325634 GN=L150_01368 PE=4 SV=1	0.00150186	1.25432
C4YG27	Uncharacterized protein OS=Candida albicans (strain WO-1) OX=294748 GN=CAWG_00143 PE=4 SV=1	0.000389294	1.25394
A0A1D8PHF5	Ribosomal 60S subunit protein L31B OS=Candida albicans (strain SC5314 / ATCC MYA-2876) OX=237561 GN=orf19.3572.3 PE=4 SV=1	0.00062733	1.25394
C4YN36	Long-chain-fatty-acid-CoA ligase 4 OS=Candida albicans (strain WO-1) OX=294748 GN=CAWG_02276 PE=4 SV=1	0.00061043	1.25394
B9WN17	L-asparaginase, putative OS=Candida dubliniensis (strain CD36 / ATCC MYA-646 / CBS 7987 / NCPF 3949 / NRRL Y-17841) OX=573826 GN=Cd36_35170 PE=3 SV=1	0.0132652	1.25357
B9WMA8	Eukaryotic translation initiation factor 6 OS=Candida dubliniensis (strain CD36 / ATCC MYA-646 / CBS 7987 / NCPF 3949 / NRRL Y-17841) OX=573826 GN=TIF6 PE=3 SV=1	0.00143411	1.25347
A0A1D8PI71	Bifunctional farnesyl-diphosphate farnesyltransferase/squalene synthase OS=Candida albicans (strain SC5314 / ATCC MYA-2876) OX=237561 GN=ERG9 PE=4 SV=1	0.000624873	1.25272
A0A454J9A4	Uncharacterized protein OS=Candida albicans Ca529L OX=1325634 GN=L150_05032 PE=4 SV=1	0.00253279	1.25263
B9WL71	Fe-S cluster assembly protein DRE2 OS=Candida dubliniensis (strain CD36 / ATCC MYA-646 / CBS 7987 / NCPF 3949 / NRRL Y-17841) OX=573826 GN=DRE2 PE=3 SV=1	0.00416913	1.25263
A0A1D8PMJ1	RNA-binding GTPase OS=Candida albicans (strain SC5314 / ATCC MYA-2876) OX=237561 GN=orf19.2917 PE=4 SV=1	0.0013523	1.25225
A0A1D8PT01	Uncharacterized protein OS=Candida albicans (strain SC5314 / ATCC MYA-2876) OX=237561 GN=CAALFM_CR05450CA PE=4 SV=1	0.000828561	1.25141
B9WJW0	Proteasome endopeptidase complex OS=Candida dubliniensis (strain CD36 / ATCC MYA-646 / CBS 7987 / NCPF 3949 / NRRL Y-17841) OX=573826 GN=Cd36_73690 PE=3 SV=1	0.00234962	1.25141
Q9P843	60S ribosomal protein L27 OS=Candida albicans OX=5476 GN=RPL27 PE=2 SV=1	0.00322495	1.25141
A0A1D8PHH4	Ribosomal 60S subunit protein L33A OS=Candida albicans (strain SC5314 / ATCC MYA-2876) OX=237561 GN=orf19.6882.1 PE=3 SV=1	0.00185742	1.25103
A0A454IZF7	Ribosomal protein L16 OS=Candida albicans Ca529L OX=1325634 GN=L150_01512 PE=3 SV=1	0.00341248	1.25094
C4YHL8	Isopentenyl-diphosphate delta-isomerase OS=Candida albicans (strain WO-1) OX=294748 GN=CAWG_03566 PE=4 SV=1	0.00137109	1.25056
A0A454J0T8	Ribosomal protein L7/L12 OS=Candida albicans Ca529L OX=1325634 GN=L150_02095 PE=3 SV=1	0.00645532	1.25056
B9WG69	Signal recognition particle (SRP) subunit, putative OS=Candida dubliniensis (strain CD36 / ATCC MYA-646 / CBS 7987 / NCPF 3949 / NRRL Y-17841) OX=573826 GN=Cd36_43650 PE=4 SV=1	0.0144536	1.25019
A0A1D8PF45	Ribosomal protein L37 OS=Candida albicans (strain SC5314 / ATCC MYA-2876) OX=237561 GN=RPL37B PE=3 SV=1	0.00598936	1.24972
B9WI16	GTP cyclohydrolase I, putative OS=Candida dubliniensis (strain CD36 / ATCC MYA-646 / CBS 7987 / NCPF 3949 / NRRL Y-17841) OX=573826 GN=Cd36_54340 PE=3 SV=1	0.00166002	1.24972
Q5AG43	Ribosomal 40S subunit protein S5 OS=Candida albicans (strain SC5314 / ATCC MYA-2876) OX=237561 GN=RPS5 PE=3 SV=1	0.00834757	1.24934
A0A454IVV9	40S ribosomal protein S1 OS=Candida albicans Ca529L OX=1325634 GN=RPS1 PE=3 SV=1	0.000181985	1.24925
A0A1D8PFW3	Uncharacterized protein OS=Candida albicans (strain SC5314 / ATCC MYA-2876) OX=237561 GN=orf19.7234 PE=4 SV=1	0.00151259	1.24925
A0A1D8PE97	Glycine cleavage system P protein OS=Candida albicans (strain SC5314 / ATCC MYA-2876) OX=237561 GN=GCV2 PE=3 SV=1	0.00386126	1.24888
C4YRW1	Arginase OS=Candida albicans (strain WO-1) OX=294748 GN=CAWG_04818 PE=3 SV=1	0.00101391	1.24841
A0A1D8PF11	Rpl82p OS=Candida albicans (strain SC5314 / ATCC MYA-2876) OX=237561 GN=RPL82 PE=4 SV=1	0.00910421	1.24841
A0A1D8PPQ1	Tif3p OS=Candida albicans (strain SC5314 / ATCC MYA-2876) OX=237561 GN=TIF3 PE=4 SV=1	0.00113096	1.24803
Q59ZC8	Fork-head transcriptional regulator FHL1 OS=Candida albicans (strain SC5314 / ATCC MYA-2876) OX=237561 GN=FHL1 PE=1 SV=2	0.0390657	1.24803
A0A454IYV3	60S ribosomal protein L4-B OS=Candida albicans Ca529L OX=1325634 GN=L150_01364 PE=4 SV=1	0.00070755	1.24757
C4YEK7	Acetyl-coenzyme A synthetase OS=Candida albicans (strain WO-1) OX=294748 GN=CAWG_00964 PE=3 SV=1	0.000192642	1.24719
C4YPW4	Uncharacterized protein OS=Candida albicans (strain WO-1) OX=294748 GN=CAWG_02518 PE=4 SV=1	0.00870667	1.24719
Q5A6M9	SnoRNA-binding protein OS=Candida albicans (strain SC5314 / ATCC MYA-2876) OX=237561 GN=NHP2 PE=4 SV=1	0.00654731	1.24682
B9WJG8	Sister-chromatid cohesion and telomere length maintenance complex subunit, putative OS=Candida dubliniensis (strain CD36 / ATCC MYA-646 / CBS 7987 / NCPF 3949 / NRRL Y-17841) OX=573826 GN=Cd36_70580 PE=4 SV=1	0.0478808	1.24682
B9WMK5	Ribosomal protein, small subunit, putative OS=Candida dubliniensis (strain CD36 / ATCC MYA-646 / CBS 7987 / NCPF 3949 / NRRL Y-17841) OX=573826 GN=Cd36_33780 PE=3 SV=1	0.00186097	1.24635
C4YK94	Uncharacterized protein OS=Candida albicans (strain WO-1) OX=294748 GN=CAWG_05891 PE=4 SV=1	0.000979748	1.24504
Q5A6K8	Flap endonuclease 1 OS=Candida albicans (strain SC5314 / ATCC MYA-2876) OX=237561 GN=RAD27 PE=3 SV=1	0.00118628	1.24504
G1UAQ7	Uncharacterized protein CaJ7.0066 OS=Candida albicans OX=5476 GN=CaJ7.0066 PE=4 SV=1	0.00229388	1.24504
Q59T36	mRNA 3'-end-processing protein YTH1 OS=Candida albicans (strain SC5314 / ATCC MYA-2876) OX=237561 GN=YTH1 PE=3 SV=1	0.00237862	1.24467
A0A1D8PEX6	DNA-(Apurinic or apyrimidinic site) lyase OS=Candida albicans (strain SC5314 / ATCC MYA-2876) OX=237561 GN=APN2 PE=4 SV=1	0.0320279	1.2442
C4YJH9	Uncharacterized protein OS=Candida albicans (strain WO-1) OX=294748 GN=CAWG_03994 PE=4 SV=1	0.00092129	1.24383
A0A454J071	Acetyl-CoA acetyltransferase IB OS=Candida albicans Ca529L OX=1325634 GN=L150_01825 PE=3 SV=1	0.00123576	1.24383
C4YSH5	Uncharacterized protein OS=Candida albicans (strain WO-1) OX=294748 GN=CAWG_05041 PE=4 SV=1	0.0019152	1.24383
A0A454J9W2	Nucleolar complex-associated protein 3 OS=Candida albicans Ca529L OX=1325634 GN=L150_05250 PE=3 SV=1	0.00733041	1.24383
A0A1D8PMQ0	Proteasome regulatory particle lid subunit OS=Candida albicans (strain SC5314 / ATCC MYA-2876) OX=237561 GN=orf19.3122.2 PE=4 SV=1	0.0110718	1.24383
B9WAF0	Peptide methionine sulfoxide reductase OS=Candida dubliniensis (strain CD36 / ATCC MYA-646 / CBS 7987 / NCPF 3949 / NRRL Y-17841) OX=573826 GN=Cd36_15900 PE=3 SV=1	0.0228258	1.24383
A0A454JC24	Uncharacterized protein OS=Candida albicans Ca529L OX=1325634 GN=L150_06075 PE=4 SV=1	0.00347396	1.24262
C4YFX8	Cytochrome b2, mitochondrial OS=Candida albicans (strain WO-1) OX=294748 GN=CAWG_00089 PE=3 SV=1	0.000853151	1.24253
C4YHS3	RNA polymerase II degradation factor 1 OS=Candida albicans (strain WO-1) OX=294748 GN=DEF1 PE=3 SV=1	0.00100331	1.24169
A0A1D8PGG3	Rex2p OS=Candida albicans (strain SC5314 / ATCC MYA-2876) OX=237561 GN=REX2 PE=4 SV=1	0.00144089	1.24048
C4YRJ1	Uncharacterized protein OS=Candida albicans (strain WO-1) OX=294748 GN=CAWG_04691 PE=4 SV=1	0.00155779	1.24048
A0A1D8PHS1	Uncharacterized protein OS=Candida albicans (strain SC5314 / ATCC MYA-2876) OX=237561 GN=orf19.2237.1 PE=4 SV=1	0.0306704	1.24001
C4YK17	Uncharacterized protein OS=Candida albicans (strain WO-1) OX=294748 GN=CAWG_05811 PE=4 SV=1	0.00354983	1.23964
A0A454J0I2	Ribosome biogenesis protein NOP53 OS=Candida albicans Ca529L OX=1325634 GN=L150_01958 PE=3 SV=1	0.0059399	1.23964
Q5AP67	DNA-directed RNA polymerase I subunit OS=Candida albicans (strain SC5314 / ATCC MYA-2876) OX=237561 GN=RPA34 PE=4 SV=1	0.00820298	1.2376
A0A1D8PLR3	Uncharacterized protein OS=Candida albicans (strain SC5314 / ATCC MYA-2876) OX=237561 GN=CAALFM_C403080WA PE=4 SV=1	0.0134688	1.2376
B9W7Y5	60S ribosomal protein L7, putative OS=Candida dubliniensis (strain CD36 / ATCC MYA-646 / CBS 7987 / NCPF 3949 / NRRL Y-17841) OX=573826 GN=Cd36_05400 PE=4 SV=1	0.0306317	1.23714
B9W6H8	60S ribosomal protein L16, putative OS=Candida dubliniensis (strain CD36 / ATCC MYA-646 / CBS 7987 / NCPF 3949 / NRRL Y-17841) OX=573826 GN=Cd36_00190 PE=3 SV=1	0.000810767	1.23584
C4YTJ3	Uncharacterized protein OS=Candida albicans (strain WO-1) OX=294748 GN=CAWG_05486 PE=4 SV=1	0.00401911	1.23584
A0A1D8PRH3	Ume1p OS=Candida albicans (strain SC5314 / ATCC MYA-2876) OX=237561 GN=UME1 PE=4 SV=1	0.00129782	1.23547
B9W844	40S ribosomal protein S22, putative OS=Candida dubliniensis (strain CD36 / ATCC MYA-646 / CBS 7987 / NCPF 3949 / NRRL Y-17841) OX=573826 GN=Cd36_06050 PE=3 SV=1	0.023622	1.23547
A0A454J1D6	Uncharacterized protein OS=Candida albicans Ca529L OX=1325634 GN=L150_02246 PE=4 SV=1	0.00143411	1.23547
C4YQ17	60S ribosomal protein L9-B OS=Candida albicans (strain WO-1) OX=294748 GN=CAWG_02571 PE=4 SV=1	0.000584841	1.2351
C4YR93	Uncharacterized protein OS=Candida albicans (strain WO-1) OX=294748 GN=CAWG_04592 PE=4 SV=1	0.00620787	1.23464
Q5A3M6	GPI ethanolamine phosphate transferase 1 OS=Candida albicans (strain SC5314 / ATCC MYA-2876) OX=237561 GN=MCD4 PE=3 SV=1	0.00120571	1.23426
A0A1D8PED2	Transcriptional regulator OS=Candida albicans (strain SC5314 / ATCC MYA-2876) OX=237561 GN=SWI6 PE=4 SV=1	0.0035715	1.2338
C4YER6	Uncharacterized protein OS=Candida albicans (strain WO-1) OX=294748 GN=CAWG_01024 PE=4 SV=1	0.0231736	1.2338
C4YGA1	Uncharacterized protein OS=Candida albicans (strain WO-1) OX=294748 GN=CAWG_00222 PE=4 SV=1	0.024732	1.2326
C4YK15	Uncharacterized protein OS=Candida albicans (strain WO-1) OX=294748 GN=CAWG_05809 PE=4 SV=1	0.000178123	1.23177
C4YQ29	1-acyl-sn-glycerol-3-phosphate acyltransferase OS=Candida albicans (strain WO-1) OX=294748 GN=CAWG_02583 PE=3 SV=1	0.00866074	1.23168
A0A454J5V2	Uncharacterized protein OS=Candida albicans Ca529L OX=1325634 GN=L150_03841 PE=4 SV=1	0.00376832	1.23168
Q5ANP2	Nascent polypeptide-associated complex subunit alpha OS=Candida albicans (strain SC5314 / ATCC MYA-2876) OX=237561 GN=EGD2 PE=3 SV=1	0.000310069	1.23011
A0A1D8PCY5	Septin OS=Candida albicans (strain SC5314 / ATCC MYA-2876) OX=237561 GN=CDC12 PE=3 SV=1	0.00539008	1.23003
B9WB68	Non-specific serine/threonine protein kinase OS=Candida dubliniensis (strain CD36 / ATCC MYA-646 / CBS 7987 / NCPF 3949 / NRRL Y-17841) OX=573826 GN=Cd36_18580 PE=4 SV=1	0.0442845	1.2292
C4YN85	DNA-directed RNA polymerase subunit OS=Candida albicans (strain WO-1) OX=294748 GN=CAWG_02325 PE=3 SV=1	0.000741975	1.22883
C4YPT1	Uncharacterized protein OS=Candida albicans (strain WO-1) OX=294748 GN=CAWG_02483 PE=4 SV=1	0.00077648	1.228
C4YSS5	Uncharacterized protein OS=Candida albicans (strain WO-1) OX=294748 GN=CAWG_05144 PE=4 SV=1	0.0010821	1.228
C4YPW1	Uncharacterized protein OS=Candida albicans (strain WO-1) OX=294748 GN=CAWG_02515 PE=4 SV=1	0.017617	1.22726
P47834	60S ribosomal protein L36 OS=Candida albicans OX=5476 GN=RPL36 PE=3 SV=1	0.00135519	1.22717
A0A454JBA8	Uncharacterized protein OS=Candida albicans Ca529L OX=1325634 GN=L150_05772 PE=4 SV=1	0.00145809	1.22717
A0A454IXA0	Translation initiation factor aIF-2 OS=Candida albicans Ca529L OX=1325634 GN=L150_00777 PE=4 SV=1	0.000827186	1.2268
A0A1D8PI07	Serine/threonine protein kinase OS=Candida albicans (strain SC5314 / ATCC MYA-2876) OX=237561 GN=RCK2 PE=4 SV=1	0.000443479	1.22635
A0A1D8PH18	Ino4p OS=Candida albicans (strain SC5314 / ATCC MYA-2876) OX=237561 GN=INO4 PE=4 SV=1	0.00282995	1.22589
A0A454IYU0	Uncharacterized protein OS=Candida albicans Ca529L OX=1325634 GN=L150_01344 PE=4 SV=1	0.00122559	1.22552
B9WIN1	Eukaryotic translation initiation factor 4B (EIF-4B), putative OS=Candida dubliniensis (strain CD36 / ATCC MYA-646 / CBS 7987 / NCPF 3949 / NRRL Y-17841) OX=573826 GN=Cd36_61720 PE=4 SV=1	0.0146796	1.22515
Q59LV8	Activator of stress genes protein 1 OS=Candida albicans (strain SC5314 / ATCC MYA-2876) OX=237561 GN=ASG1 PE=3 SV=2	0.0464466	1.22469
A0A1D8PLN1	rRNA-processing protein OS=Candida albicans (strain SC5314 / ATCC MYA-2876) OX=237561 GN=SAS10 PE=4 SV=1	0.0445278	1.22432
C4YE75	Uncharacterized protein OS=Candida albicans (strain WO-1) OX=294748 GN=CAWG_00828 PE=4 SV=1	0.00361762	1.22387
C4YH58	Uncharacterized protein OS=Candida albicans (strain WO-1) OX=294748 GN=CAWG_03399 PE=4 SV=1	0.010631	1.22387
C4YF46	ADP-ribosylation factor GTPase-activating protein GCS1 OS=Candida albicans (strain WO-1) OX=294748 GN=CAWG_01157 PE=4 SV=1	0.00480373	1.22305
P34948	Mannose-6-phosphate isomerase OS=Candida albicans (strain SC5314 / ATCC MYA-2876) OX=237561 GN=PMI1 PE=1 SV=2	0.00505863	1.22305
A0A454J676	Uncharacterized protein OS=Candida albicans Ca529L OX=1325634 GN=L150_04018 PE=4 SV=1	0.00597055	1.22222
C4YS59	Vacuolar membrane protease OS=Candida albicans (strain WO-1) OX=294748 GN=CAWG_04918 PE=3 SV=1	0.00884575	1.22222
Q5ALX3	Transcription elongation factor SPT5 OS=Candida albicans (strain SC5314 / ATCC MYA-2876) OX=237561 GN=SPT5 PE=3 SV=1	0.000371769	1.22185
C4YP13	Peptidyl-prolyl cis-trans isomerase OS=Candida albicans (strain WO-1) OX=294748 GN=CAWG_02948 PE=3 SV=1	0.00115449	1.22185
Q5A7M1	ADP-ribosylation factor GTPase-activating protein OS=Candida albicans (strain SC5314 / ATCC MYA-2876) OX=237561 GN=GLO3 PE=4 SV=1	0.00546398	1.22177
C4YHS1	Uncharacterized protein OS=Candida albicans (strain WO-1) OX=294748 GN=CAWG_03620 PE=4 SV=1	0.00197459	1.21976
A0A454J8V1	Uncharacterized protein OS=Candida albicans Ca529L OX=1325634 GN=L150_04979 PE=4 SV=1	0.00429455	1.21893
A0A454J5W8	GPN-loop GTPase 3 OS=Candida albicans Ca529L OX=1325634 GN=L150_03861 PE=3 SV=1	0.00433525	1.21893
C4YTP1	Coronin (Fragment) OS=Candida albicans (strain WO-1) OX=294748 GN=CAWG_05536 PE=3 SV=1	0.000264469	1.21811
B9W6U2	40s ribosomal protein S2 (S4) (YS5) (RP12), putative OS=Candida dubliniensis (strain CD36 / ATCC MYA-646 / CBS 7987 / NCPF 3949 / NRRL Y-17841) OX=573826 GN=Cd36_01360 PE=3 SV=1	0.00285094	1.21811
A0A454IWD5	Uncharacterized protein OS=Candida albicans Ca529L OX=1325634 GN=L150_00474 PE=4 SV=1	0.0058674	1.21729
Q5A3V6	3,4-dihydroxy-2-butanone 4-phosphate synthase OS=Candida albicans (strain SC5314 / ATCC MYA-2876) OX=237561 GN=RIB3 PE=1 SV=2	0.0115537	1.21693
A0A454IW66	Histone H2B OS=Candida albicans Ca529L OX=1325634 GN=L150_00404 PE=3 SV=1	0.000267645	1.21648
A0A1D8PQD4	E2 ubiquitin-conjugating protein OS=Candida albicans (strain SC5314 / ATCC MYA-2876) OX=237561 GN=orf19.1085 PE=3 SV=1	0.0111349	1.21611
C4YGD9	Uncharacterized protein OS=Candida albicans (strain WO-1) OX=294748 GN=CAWG_03115 PE=4 SV=1	0.00385	1.21484
A0A1D8PHH0	Protein-lysine N-methyltransferase EFM4 OS=Candida albicans (strain SC5314 / ATCC MYA-2876) OX=237561 GN=EFM4 PE=3 SV=1	0.0130728	1.21439
C4YS75	Uncharacterized protein OS=Candida albicans (strain WO-1) OX=294748 GN=CAWG_04934 PE=4 SV=1	0.0218791	1.21439
B9WCZ2	40S ribosomal protein S24 OS=Candida dubliniensis (strain CD36 / ATCC MYA-646 / CBS 7987 / NCPF 3949 / NRRL Y-17841) OX=573826 GN=Cd36_80110 PE=3 SV=1	0.00127487	1.21357
C4YNE2	Uncharacterized protein OS=Candida albicans (strain WO-1) OX=294748 GN=CAWG_01401 PE=4 SV=1	0.006346	1.21321
Q5A892	Putative ubiquitin-protein ligase OS=Candida albicans (strain SC5314 / ATCC MYA-2876) OX=237561 GN=CAALFM_CR01170WA PE=4 SV=1	0.00749466	1.21321
C4YHK5	Uncharacterized protein OS=Candida albicans (strain WO-1) OX=294748 GN=CAWG_03552 PE=4 SV=1	0.0134516	1.21321
A0A1D8PFP3	5'-3' exoribonuclease 1 OS=Candida albicans (strain SC5314 / ATCC MYA-2876) OX=237561 GN=KEM1 PE=3 SV=1	0.00185742	1.21284
C4YLP4	U6 snRNA-associated Sm-like protein LSm2 OS=Candida albicans (strain WO-1) OX=294748 GN=CAWG_01763 PE=3 SV=1	0.00960779	1.21239
A0A454J225	Mitochondrial zinc maintenance protein 1, mitochondrial OS=Candida albicans Ca529L OX=1325634 GN=L150_02469 PE=4 SV=1	0.00517354	1.21194
A0A454J5G2	Uncharacterized protein OS=Candida albicans Ca529L OX=1325634 GN=L150_03770 PE=3 SV=1	0.0187118	1.21194
Q59U85	V-type proton ATPase subunit G OS=Candida albicans (strain SC5314 / ATCC MYA-2876) OX=237561 GN=VMA10 PE=3 SV=1	0.0280548	1.21157
O94056	Uncharacterized protein OS=Candida albicans OX=5476 GN=Ca38F10.10c PE=4 SV=1	0.00333676	1.21113
Q5A6R1	Ribosomal protein L15 OS=Candida albicans (strain SC5314 / ATCC MYA-2876) OX=237561 GN=RPL15A PE=3 SV=1	0.000546662	1.21076
A0A454JAY5	Uncharacterized protein OS=Candida albicans Ca529L OX=1325634 GN=L150_05684 PE=4 SV=1	0.00208313	1.21076
B9WGT4	Ino eighty subunit protein 6, putative OS=Candida dubliniensis (strain CD36 / ATCC MYA-646 / CBS 7987 / NCPF 3949 / NRRL Y-17841) OX=573826 GN=Cd36_45940 PE=4 SV=1	0.00958662	1.21076
A0A1D8PHT4	Uncharacterized protein OS=Candida albicans (strain SC5314 / ATCC MYA-2876) OX=237561 GN=orf19.2265 PE=4 SV=1	0.00182012	1.21039
A0A1D8PKC9	Dynamin-related GTPase OS=Candida albicans (strain SC5314 / ATCC MYA-2876) OX=237561 GN=DNM1 PE=3 SV=1	0.000613166	1.20994
A0A1D8PQ60	Uncharacterized protein OS=Candida albicans (strain SC5314 / ATCC MYA-2876) OX=237561 GN=orf19.5711 PE=4 SV=1	0.0185741	1.2095
A0A454J042	Uncharacterized protein OS=Candida albicans Ca529L OX=1325634 GN=L150_01831 PE=4 SV=1	0.00798148	1.20913
Q59T44	40S ribosomal protein S8 OS=Candida albicans (strain SC5314 / ATCC MYA-2876) OX=237561 GN=RPS8A PE=3 SV=1	0.000311428	1.20913
A0A454J9Y3	U6 snRNA-associated Sm-like protein LSm6 OS=Candida albicans Ca529L OX=1325634 GN=L150_05319 PE=3 SV=1	0.0243143	1.20913
A0A454IYC2	Tryptophanyl-tRNA synthetase, cytoplasmic OS=Candida albicans Ca529L OX=1325634 GN=L150_01198 PE=3 SV=1	0.0136901	1.20876
B9WDB7	ADP-ribosylation factor, putative OS=Candida dubliniensis (strain CD36 / ATCC MYA-646 / CBS 7987 / NCPF 3949 / NRRL Y-17841) OX=573826 GN=Cd36_81390 PE=3 SV=1	0.0128796	1.20832
A0A1D8PGY8	Ribosomal 40S subunit protein S9B OS=Candida albicans (strain SC5314 / ATCC MYA-2876) OX=237561 GN=RPS9B PE=4 SV=1	0.00739509	1.20832
P53704	Glutamine--fructose-6-phosphate aminotransferase [isomerizing] OS=Candida albicans (strain SC5314 / ATCC MYA-2876) OX=237561 GN=GFA1 PE=1 SV=3	0.00085506	1.20751
C4YL78	Phosphatidylethanolamine N-methyltransferase OS=Candida albicans (strain WO-1) OX=294748 GN=CHO2 PE=3 SV=1	0.0112476	1.20751
O42817	40S ribosomal protein S0 OS=Candida albicans (strain SC5314 / ATCC MYA-2876) OX=237561 GN=RPS0 PE=2 SV=2	0.0145005	1.20714
A0A1D8PFM7	Uncharacterized protein OS=Candida albicans (strain SC5314 / ATCC MYA-2876) OX=237561 GN=orf19.4959 PE=4 SV=1	0.000971957	1.20633
B9W8M5	AP complex subunit sigma OS=Candida dubliniensis (strain CD36 / ATCC MYA-646 / CBS 7987 / NCPF 3949 / NRRL Y-17841) OX=573826 GN=Cd36_07990 PE=3 SV=1	0.0390534	1.20588
A0A1D8PN83	Ribosomal 40S subunit protein S11A OS=Candida albicans (strain SC5314 / ATCC MYA-2876) OX=237561 GN=orf19.4149.1 PE=3 SV=1	0.000462558	1.20544
A0A454J8R4	40S ribosomal protein S28-A OS=Candida albicans Ca529L OX=1325634 GN=L150_04948 PE=3 SV=1	0.00340727	1.20507
A0A454IV29	Ribosome biogenesis regulatory protein OS=Candida albicans Ca529L OX=1325634 GN=L150_00081 PE=3 SV=1	0.00311034	1.20507
B9WBD0	Large ribosomal subunit protein, putative OS=Candida dubliniensis (strain CD36 / ATCC MYA-646 / CBS 7987 / NCPF 3949 / NRRL Y-17841) OX=573826 GN=Cd36_19200 PE=3 SV=1	0.0134519	1.20507
C4YSJ1	Uncharacterized protein OS=Candida albicans (strain WO-1) OX=294748 GN=CAWG_05057 PE=4 SV=1	0.0153345	1.20507
A0A454IXZ1	DNA-directed RNA polymerase subunit OS=Candida albicans Ca529L OX=1325634 GN=L150_01030 PE=3 SV=1	0.00492882	1.20463
C4YEG3	Uncharacterized protein OS=Candida albicans (strain WO-1) OX=294748 GN=CAWG_00920 PE=3 SV=1	0.000742158	1.20345
B9WI08	Transcription elongation factor SPT4 OS=Candida dubliniensis (strain CD36 / ATCC MYA-646 / CBS 7987 / NCPF 3949 / NRRL Y-17841) OX=573826 GN=Cd36_54250 PE=3 SV=1	0.00881236	1.20308
G1UAG1	Uncharacterized protein CaJ7.0121 OS=Candida albicans OX=5476 GN=CaJ7.0121 PE=4 SV=1	0.0235728	1.20308
C4YJK2	Cation-transporting ATPase OS=Candida albicans (strain WO-1) OX=294748 GN=CAWG_04017 PE=3 SV=1	0.00340727	1.20264
A0A454JBN3	Uncharacterized protein OS=Candida albicans Ca529L OX=1325634 GN=L150_05935 PE=4 SV=1	0.0205816	1.20264
B9WN14	Conserved hypothetical transmembrane protein OS=Candida dubliniensis (strain CD36 / ATCC MYA-646 / CBS 7987 / NCPF 3949 / NRRL Y-17841) OX=573826 GN=Cd36_35145 PE=4 SV=1	0.0025966	1.20264
Q5AAT0	Decapping nuclease RAI1 OS=Candida albicans (strain SC5314 / ATCC MYA-2876) OX=237561 GN=RAI1 PE=1 SV=4	0.00410197	1.20228
B9WN01	Ubiquitin-conjugating enzyme, putative OS=Candida dubliniensis (strain CD36 / ATCC MYA-646 / CBS 7987 / NCPF 3949 / NRRL Y-17841) OX=573826 GN=Cd36_35055 PE=3 SV=1	0.00885379	1.20228
A0A1D8PJD2	Deoxyhypusine synthase OS=Candida albicans (strain SC5314 / ATCC MYA-2876) OX=237561 GN=orf19.1626 PE=4 SV=1	0.00110758	1.20183
Q5A302	Endoplasmic reticulum vesicle protein 25 OS=Candida albicans (strain SC5314 / ATCC MYA-2876) OX=237561 GN=ERV25 PE=3 SV=1	0.00185742	1.20183
Q59TU0	Nascent polypeptide-associated complex subunit beta OS=Candida albicans (strain SC5314 / ATCC MYA-2876) OX=237561 GN=EGD1 PE=3 SV=1	0.00286441	1.20183
A0A454J975	Proteasome endopeptidase complex OS=Candida albicans Ca529L OX=1325634 GN=L150_05014 PE=3 SV=1	0.00365841	1.20183
C4YNP3	Prefoldin subunit 3 OS=Candida albicans (strain WO-1) OX=294748 GN=CAWG_02824 PE=3 SV=1	0.00580048	1.20183
C4YJL9	Uncharacterized protein OS=Candida albicans (strain WO-1) OX=294748 GN=CAWG_04037 PE=4 SV=1	0.0306317	1.20183
C4YCP8	H/ACA ribonucleoprotein complex subunit OS=Candida albicans (strain WO-1) OX=294748 GN=CAWG_00282 PE=3 SV=1	0.000537609	1.20103
Q59ST1	S-methyl-5'-thioadenosine phosphorylase OS=Candida albicans (strain SC5314 / ATCC MYA-2876) OX=237561 GN=MEU1 PE=3 SV=1	0.00393334	1.20103
A0A454IY00	Uncharacterized protein OS=Candida albicans Ca529L OX=1325634 GN=L150_01016 PE=4 SV=1	0.0122428	1.20103
A0A454J7J8	40S ribosomal protein S13 OS=Candida albicans Ca529L OX=1325634 GN=L150_04503 PE=3 SV=1	0.00332563	1.20059
A0A454J3L5	Glyceraldehyde-3-phosphate dehydrogenase OS=Candida albicans Ca529L OX=1325634 GN=L150_03110 PE=3 SV=1	0.000897072	0.833181
A0A454IZ11	Uncharacterized protein OS=Candida albicans Ca529L OX=1325634 GN=L150_01455 PE=4 SV=1	0.0316173	0.832621
A0A454J475	Uncharacterized protein OS=Candida albicans Ca529L OX=1325634 GN=L150_03210 PE=4 SV=1	0.00802077	0.832315
A0A454IXQ0	tRNA dimethylallyltransferase OS=Candida albicans Ca529L OX=1325634 GN=L150_00905 PE=3 SV=1	0.0107415	0.832061
A0A454IWA6	Uncharacterized protein OS=Candida albicans Ca529L OX=1325634 GN=L150_00444 PE=4 SV=1	0.0226044	0.832061
A0A1D8PHE5	Uncharacterized protein OS=Candida albicans (strain SC5314 / ATCC MYA-2876) OX=237561 GN=orf19.6867 PE=3 SV=1	0.0415928	0.832061
A0A454IXA9	Uncharacterized protein OS=Candida albicans Ca529L OX=1325634 GN=L150_00808 PE=4 SV=1	0.0111142	0.831807
A0A454J1E9	NAD(P)H:quinone oxidoreductase, type IV OS=Candida albicans Ca529L OX=1325634 GN=L150_02234 PE=4 SV=1	0.00559808	0.831502
A0A454J3I7	Protein DML1 OS=Candida albicans Ca529L OX=1325634 GN=L150_03083 PE=4 SV=1	0.046593	0.830689
A0A454IX55	Uncharacterized protein OS=Candida albicans Ca529L OX=1325634 GN=L150_00773 PE=4 SV=1	0.0231783	0.830638
A0A454J7N9	Uncharacterized protein OS=Candida albicans Ca529L OX=1325634 GN=L150_04546 PE=4 SV=1	0.028577	0.829826
C4YG65	Uncharacterized protein OS=Candida albicans (strain WO-1) OX=294748 GN=CAWG_00183 PE=4 SV=1	0.013401	0.829268
A0A454J3G2	Uncharacterized protein OS=Candida albicans Ca529L OX=1325634 GN=L150_02981 PE=4 SV=1	0.0292262	0.829268
C4YG59	Ubiquitin-conjugating enzyme variant MMS2 OS=Candida albicans (strain WO-1) OX=294748 GN=CAWG_00177 PE=4 SV=1	0.00805638	0.828711
C4YSY7	Uncharacterized protein OS=Candida albicans (strain WO-1) OX=294748 GN=CAWG_05683 PE=4 SV=1	0.0115194	0.828458
Q5AHC2	Mitochondrial inner membrane i-AAA protease complex subunit MGR1 OS=Candida albicans (strain SC5314 / ATCC MYA-2876) OX=237561 GN=MGR1 PE=3 SV=1	0.00433525	0.828154
G1UAJ1	3-isopropylmalate dehydrogenase OS=Candida albicans OX=5476 GN=CaJ7.0053 PE=3 SV=1	0.00166802	0.827901
C4YII9	Uncharacterized protein OS=Candida albicans (strain WO-1) OX=294748 GN=CAWG_04265 PE=4 SV=1	0.0263867	0.827849
B9W7U5	Succinate dehydrogenase [ubiquinone] flavoprotein subunit, mitochondrial OS=Candida dubliniensis (strain CD36 / ATCC MYA-646 / CBS 7987 / NCPF 3949 / NRRL Y-17841) OX=573826 GN=Cd36_05000 PE=3 SV=1	0.0160198	0.827597
C4YPV2	Uncharacterized protein OS=Candida albicans (strain WO-1) OX=294748 GN=CAWG_02506 PE=4 SV=1	0.00140898	0.826736
A0A1D8PFE8	Ras GTPase activating protein OS=Candida albicans (strain SC5314 / ATCC MYA-2876) OX=237561 GN=IRA2 PE=4 SV=1	0.0481537	0.826484
C4YID8	NADH dehydrogenase [ubiquinone] flavoprotein 1, mitochondrial OS=Candida albicans (strain WO-1) OX=294748 GN=CAWG_04211 PE=3 SV=1	0.0011501	0.826233
Q5AKU8	Modfp OS=Candida albicans (strain SC5314 / ATCC MYA-2876) OX=237561 GN=MODF PE=4 SV=1	0.0078642	0.825928
A0A1D8PHC9	Aspartate transaminase OS=Candida albicans (strain SC5314 / ATCC MYA-2876) OX=237561 GN=AAT1 PE=4 SV=1	0.000949612	0.825373
A0A454J400	Uncharacterized protein OS=Candida albicans Ca529L OX=1325634 GN=L150_03208 PE=3 SV=1	0.00120571	0.825373
A0A454J9N0	Uncharacterized protein OS=Candida albicans Ca529L OX=1325634 GN=L150_05258 PE=4 SV=1	0.00169597	0.825122
B9WGM4	Prefoldin subunit 4 OS=Candida dubliniensis (strain CD36 / ATCC MYA-646 / CBS 7987 / NCPF 3949 / NRRL Y-17841) OX=573826 GN=Cd36_45330 PE=3 SV=1	0.00123576	0.825068
P43069	Cell division control protein 25 OS=Candida albicans (strain SC5314 / ATCC MYA-2876) OX=237561 GN=CDC25 PE=4 SV=2	0.00693048	0.824567
O74712	Histidine biosynthesis trifunctional protein OS=Candida albicans OX=5476 GN=HIS4 PE=3 SV=1	0.000810767	0.824012
B9WKK4	Uncharacterized protein OS=Candida dubliniensis (strain CD36 / ATCC MYA-646 / CBS 7987 / NCPF 3949 / NRRL Y-17841) OX=573826 GN=Cd36_25110 PE=4 SV=1	0.000741975	0.823959
A0A454IVQ8	Uncharacterized protein OS=Candida albicans Ca529L OX=1325634 GN=L150_00252 PE=4 SV=1	0.0203939	0.823959
C4YI89	Acyl carrier protein OS=Candida albicans (strain WO-1) OX=294748 GN=CAWG_04161 PE=3 SV=1	0.00151071	0.823708
A0A1D8PHQ6	Gre2p OS=Candida albicans (strain SC5314 / ATCC MYA-2876) OX=237561 GN=GRE2 PE=4 SV=1	0.00350829	0.823708
C4YMT0	Uncharacterized protein OS=Candida albicans (strain WO-1) OX=294748 GN=CAWG_02167 PE=4 SV=1	0.000371769	0.823458
C4YDB0	Protein ARG5,6, mitochondrial OS=Candida albicans (strain WO-1) OX=294748 GN=CAWG_00500 PE=3 SV=1	0.00151259	0.822654
C4YN79	Uncharacterized protein OS=Candida albicans (strain WO-1) OX=294748 GN=CAWG_02319 PE=4 SV=1	0.00713327	0.8226
C4YDR3	AP-2 complex subunit alpha OS=Candida albicans (strain WO-1) OX=294748 GN=CAWG_00660 PE=3 SV=1	0.0325187	0.8226
C4YM75	Heat shock protein 60, mitochondrial OS=Candida albicans (strain WO-1) OX=294748 GN=CAWG_01953 PE=3 SV=1	0.000218897	0.82235
Q5AP65	Protein FMP52, mitochondrial OS=Candida albicans (strain SC5314 / ATCC MYA-2876) OX=237561 GN=FMP52 PE=3 SV=1	0.000163413	0.822296
A0A454J2E3	NADH dehydrogenase [ubiquinone] 1 alpha subcomplex subunit OS=Candida albicans Ca529L OX=1325634 GN=L150_02646 PE=3 SV=1	0.00761407	0.821494
A0A454IY94	Uncharacterized protein OS=Candida albicans Ca529L OX=1325634 GN=L150_01131 PE=4 SV=1	0.0311275	0.821244
A0A454J3Y2	Uncharacterized protein OS=Candida albicans Ca529L OX=1325634 GN=L150_03169 PE=4 SV=1	0.046593	0.821244
C4YCT1	Uncharacterized protein OS=Candida albicans (strain WO-1) OX=294748 GN=CAWG_00315 PE=4 SV=1	0.0035715	0.82119
C4YM47	Very-long-chain 3-oxoacyl-CoA reductase OS=Candida albicans (strain WO-1) OX=294748 GN=CAWG_01922 PE=3 SV=1	0.0015933	0.819284
C4YJQ3	Uncharacterized protein OS=Candida albicans (strain WO-1) OX=294748 GN=CAWG_04071 PE=4 SV=1	0.00312411	0.819284
A0A1D8PRL3	Uncharacterized protein OS=Candida albicans (strain SC5314 / ATCC MYA-2876) OX=237561 GN=CAALFM_CR00090CA PE=4 SV=1	0.000389294	0.819036
A0A454JB96	Succinate dehydrogenase [ubiquinone] iron-sulfur subunit, mitochondrial OS=Candida albicans Ca529L OX=1325634 GN=L150_05792 PE=3 SV=1	0.00241699	0.818981
A0A1D8PNY1	Phospholipid scramblase OS=Candida albicans (strain SC5314 / ATCC MYA-2876) OX=237561 GN=orf19.3929 PE=3 SV=1	0.00213107	0.818733
C4YNF4	Malate dehydrogenase OS=Candida albicans (strain WO-1) OX=294748 GN=CAWG_01413 PE=3 SV=1	0.00630475	0.818733
C4YNM9	Homoisocitrate dehydrogenase, mitochondrial OS=Candida albicans (strain WO-1) OX=294748 GN=CAWG_01492 PE=4 SV=1	0.0154434	0.818733
C4YR99	Uncharacterized protein OS=Candida albicans (strain WO-1) OX=294748 GN=CAWG_04598 PE=4 SV=1	0.0157175	0.818182
A0A1D8PCX0	Uncharacterized protein OS=Candida albicans (strain SC5314 / ATCC MYA-2876) OX=237561 GN=orf19.3003 PE=4 SV=1	0.000651758	0.817081
Q59Z38	NADPH:quinone reductase OS=Candida albicans (strain SC5314 / ATCC MYA-2876) OX=237561 GN=orf19.2262 PE=4 SV=1	0.030559	0.817081
B9WA12	Redox regulator, putative OS=Candida dubliniensis (strain CD36 / ATCC MYA-646 / CBS 7987 / NCPF 3949 / NRRL Y-17841) OX=573826 GN=Cd36_12940 PE=4 SV=1	0.0296144	0.81653
A0A1D8PNP4	Uncharacterized protein OS=Candida albicans (strain SC5314 / ATCC MYA-2876) OX=237561 GN=orf19.6658 PE=4 SV=1	0.00061608	0.815431
A0A454J8S5	Uncharacterized protein OS=Candida albicans Ca529L OX=1325634 GN=L150_04951 PE=4 SV=1	0.00415783	0.815431
C4YJZ6	Uncharacterized protein OS=Candida albicans (strain WO-1) OX=294748 GN=CAWG_05788 PE=4 SV=1	0.0162136	0.814636
A0A454J385	Uncharacterized protein OS=Candida albicans Ca529L OX=1325634 GN=L150_02915 PE=4 SV=1	0.00772914	0.81458
Q5AKU3	CAP1-binding-protein OS=Candida albicans (strain SC5314 / ATCC MYA-2876) OX=237561 GN=YBP1 PE=1 SV=2	0.00579555	0.814333
C4YNG1	Argininosuccinate synthase OS=Candida albicans (strain WO-1) OX=294748 GN=CAWG_01421 PE=3 SV=1	0.000371769	0.813539
Q9UUZ0	Putative fructose-1,6-bisphosphatase OS=Candida albicans OX=5476 GN=FBP1 PE=3 SV=1	0.0035715	0.813237
A0A454JA90	Homoisocitrate dehydrogenase, mitochondrial OS=Candida albicans Ca529L OX=1325634 GN=L150_05426 PE=4 SV=1	0.000243219	0.812689
Q5ADM5	Aldo-keto reductase superfamily protein OS=Candida albicans (strain SC5314 / ATCC MYA-2876) OX=237561 GN=orf19.6816 PE=4 SV=1	0.00266692	0.811047
A0A454IVI0	Uncharacterized protein OS=Candida albicans Ca529L OX=1325634 GN=L150_00116 PE=4 SV=1	0.000427847	0.809409
C4YP93	Uncharacterized protein OS=Candida albicans (strain WO-1) OX=294748 GN=CAWG_03042 PE=4 SV=1	0.0401894	0.809409
C4YN47	Uncharacterized protein OS=Candida albicans (strain WO-1) OX=294748 GN=CAWG_02287 PE=4 SV=1	0.00624711	0.80862
B9WE92	Subunit of the prohibitin complex, putative OS=Candida dubliniensis (strain CD36 / ATCC MYA-646 / CBS 7987 / NCPF 3949 / NRRL Y-17841) OX=573826 GN=Cd36_85000 PE=4 SV=1	0.0357542	0.808562
A0A454JCS4	Oxysterol-binding protein-like protein OBPalpha OS=Candida albicans Ca529L OX=1325634 GN=L150_06339 PE=3 SV=1	0.0050004	0.80753
A0A454IZ28	Uncharacterized protein OS=Candida albicans Ca529L OX=1325634 GN=L150_01447 PE=4 SV=1	1.11986e-05	0.807229
C4YPQ9	Uncharacterized protein OS=Candida albicans (strain WO-1) OX=294748 GN=CAWG_02461 PE=4 SV=1	0.0038958	0.806928
A0A454J5R5	Glycogen debranching enzyme OS=Candida albicans Ca529L OX=1325634 GN=L150_03707 PE=4 SV=1	0.000226533	0.806685
C4YDT6	Glutathione peroxidase OS=Candida albicans (strain WO-1) OX=294748 GN=CAWG_00684 PE=3 SV=1	0.000600137	0.806685
A0A1D8PQI1	Putative zinc metalloprotease OS=Candida albicans (strain SC5314 / ATCC MYA-2876) OX=237561 GN=VPS70 PE=4 SV=1	0.0198517	0.806685
C4YMV0	Uncharacterized protein OS=Candida albicans (strain WO-1) OX=294748 GN=CAWG_02187 PE=4 SV=1	0.000163413	0.80584
Q5A7Q8	Putative serine/threonine protein kinase OS=Candida albicans (strain SC5314 / ATCC MYA-2876) OX=237561 GN=HRK1 PE=4 SV=1	0.00804389	0.804511
A0A454J0X0	Vacuolar aspartic protease OS=Candida albicans Ca529L OX=1325634 GN=L150_02116 PE=3 SV=1	0.000546662	0.803727
B9WHE6	Diphosphoinositol polyphosphate phosphohydrolase, putative OS=Candida dubliniensis (strain CD36 / ATCC MYA-646 / CBS 7987 / NCPF 3949 / NRRL Y-17841) OX=573826 GN=Cd36_52040 PE=4 SV=1	0.000651758	0.802343
A0A454J2S9	Uncharacterized protein OS=Candida albicans Ca529L OX=1325634 GN=L150_02769 PE=4 SV=1	0.00109219	0.802043
B9WC07	Catalytic subunit of cAMP-dependent protein kinase (PKA), putative OS=Candida dubliniensis (strain CD36 / ATCC MYA-646 / CBS 7987 / NCPF 3949 / NRRL Y-17841) OX=573826 GN=CaTPK2 PE=3 SV=1	0.0145737	0.801802
A0A1D8PFW9	Sphingolipid transporter OS=Candida albicans (strain SC5314 / ATCC MYA-2876) OX=237561 GN=NCR1 PE=4 SV=1	0.00109519	0.801261
Q5AND0	Prohibitin subunit OS=Candida albicans (strain SC5314 / ATCC MYA-2876) OX=237561 GN=PHB2 PE=4 SV=1	0.000243219	0.80102
A0A1D8PJQ9	Sphinganine-1-phosphate aldolase OS=Candida albicans (strain SC5314 / ATCC MYA-2876) OX=237561 GN=orf19.6951 PE=3 SV=1	0.00401911	0.79934
C4YEM9	Uncharacterized protein (Fragment) OS=Candida albicans (strain WO-1) OX=294748 GN=CAWG_00986 PE=4 SV=1	0.00567574	0.7991
B9WN15	NADH-ubiquinone oxidoreductase subunit, mitochondrial, putative OS=Candida dubliniensis (strain CD36 / ATCC MYA-646 / CBS 7987 / NCPF 3949 / NRRL Y-17841) OX=573826 GN=Cd36_35150 PE=3 SV=1	0.0207782	0.798022
Q5AI48	FAS1 domain-containing protein CaO19.3004 OS=Candida albicans (strain SC5314 / ATCC MYA-2876) OX=237561 GN=CAALFM_C103120WA PE=3 SV=1	0.0056979	0.796945
Q59K70	Uncharacterized protein OS=Candida albicans (strain SC5314 / ATCC MYA-2876) OX=237561 GN=orf19.1433 PE=4 SV=1	0.00646296	0.796945
C4YMI4	Uncharacterized protein OS=Candida albicans (strain WO-1) OX=294748 GN=CAWG_02066 PE=4 SV=1	0.00688626	0.796707
C4YNB6	Uncharacterized protein OS=Candida albicans (strain WO-1) OX=294748 GN=CAWG_01372 PE=4 SV=1	0.00962831	0.796407
C4YKA4	Uncharacterized protein OS=Candida albicans (strain WO-1) OX=294748 GN=CAWG_05901 PE=4 SV=1	0.0064636	0.795332
O13289	Peroxisomal catalase OS=Candida albicans (strain SC5314 / ATCC MYA-2876) OX=237561 GN=CAT1 PE=2 SV=5	0.00101368	0.795332
A0A1D8PNA0	Phosphoinositide 5-phosphatase OS=Candida albicans (strain SC5314 / ATCC MYA-2876) OX=237561 GN=orf19.3180 PE=4 SV=1	0.0157032	0.795094
C4YFI5	Uncharacterized protein OS=Candida albicans (strain WO-1) OX=294748 GN=CAWG_01303 PE=3 SV=1	0.00389884	0.794795
Q9P829	2-oxoglutarate dehydrogenase complex E2 component (Fragment) OS=Candida albicans OX=5476 GN=kgd2 PE=2 SV=1	0.0385267	0.794795
A0A454J8N8	Uncharacterized protein OS=Candida albicans Ca529L OX=1325634 GN=L150_04903 PE=4 SV=1	0.00529048	0.794258
Q5AF38	Alpha-mannosidase OS=Candida albicans (strain SC5314 / ATCC MYA-2876) OX=237561 GN=AMS1 PE=4 SV=1	0.0300092	0.793485
B9WFP0	Malate dehydrogenase OS=Candida dubliniensis (strain CD36 / ATCC MYA-646 / CBS 7987 / NCPF 3949 / NRRL Y-17841) OX=573826 GN=Cd36_41790 PE=3 SV=1	0.00238998	0.793186
A0A1D8PDR9	Ubiquitin carboxyl-terminal hydrolase OS=Candida albicans (strain SC5314 / ATCC MYA-2876) OX=237561 GN=orf19.6272 PE=3 SV=1	0.00061043	0.79265
C4YIM9	Uncharacterized protein OS=Candida albicans (strain WO-1) OX=294748 GN=CAWG_04305 PE=4 SV=1	0.00942711	0.79265
A0A1D8PDJ5	Protein kinase OS=Candida albicans (strain SC5314 / ATCC MYA-2876) OX=237561 GN=orf19.428 PE=4 SV=1	0.0106377	0.792115
C4YM90	Uncharacterized protein OS=Candida albicans (strain WO-1) OX=294748 GN=CAWG_01968 PE=4 SV=1	0.00461989	0.792115
A0A1D8PL88	Uncharacterized protein OS=Candida albicans (strain SC5314 / ATCC MYA-2876) OX=237561 GN=orf19.4656 PE=4 SV=1	0.0231061	0.792115
A0A454J5A3	Uncharacterized protein OS=Candida albicans Ca529L OX=1325634 GN=L150_03732 PE=3 SV=1	0.00397073	0.789207
C4YGL4	Uncharacterized protein OS=Candida albicans (strain WO-1) OX=294748 GN=CAWG_03193 PE=3 SV=1	0.00122615	0.788909
C4YE96	40S ribosomal protein S27 OS=Candida albicans (strain WO-1) OX=294748 GN=CAWG_00850 PE=3 SV=1	0.0180364	0.788909
Q5APA2	Golgi apparatus membrane protein TVP23 OS=Candida albicans (strain SC5314 / ATCC MYA-2876) OX=237561 GN=TVP23 PE=3 SV=1	0.0266187	0.787012
A0A1D8PPL6	Putative acyltransferase OS=Candida albicans (strain SC5314 / ATCC MYA-2876) OX=237561 GN=orf19.137 PE=4 SV=1	0.0024832	0.786778
A0A454JB62	UTP--glucose-1-phosphate uridylyltransferase OS=Candida albicans Ca529L OX=1325634 GN=L150_05742 PE=3 SV=1	0.000709636	0.784419
Q59MU3	Phenylpyruvate decarboxylase OS=Candida albicans (strain SC5314 / ATCC MYA-2876) OX=237561 GN=ARO10 PE=4 SV=1	0.00215087	0.782764
B9W8L1	Alcohol dehydrogenase, putative OS=Candida dubliniensis (strain CD36 / ATCC MYA-646 / CBS 7987 / NCPF 3949 / NRRL Y-17841) OX=573826 GN=Cd36_07850 PE=3 SV=1	0.0184702	0.782764
C4YQP5	Uncharacterized protein OS=Candida albicans (strain WO-1) OX=294748 GN=CAWG_02804 PE=4 SV=1	0.0013246	0.782531
B9WN56	4-hydroxybenzoate polyprenyltransferase, mitochondrial OS=Candida dubliniensis (strain CD36 / ATCC MYA-646 / CBS 7987 / NCPF 3949 / NRRL Y-17841) OX=573826 GN=COQ2 PE=3 SV=1	0.0146015	0.782531
C4YIY4	Uncharacterized protein OS=Candida albicans (strain WO-1) OX=294748 GN=CAWG_03796 PE=4 SV=1	0.0016418	0.782299
Q59RC4	Uncharacterized protein OS=Candida albicans (strain SC5314 / ATCC MYA-2876) OX=237561 GN=orf19.6838 PE=4 SV=1	0.00419124	0.782002
A0A1D8PI24	D-arabinose 1-dehydrogenase (NAD(P)(+)) OS=Candida albicans (strain SC5314 / ATCC MYA-2876) OX=237561 GN=ARA1 PE=4 SV=1	0.00564275	0.782002
C4YR68	Heat shock protein STI1 OS=Candida albicans (strain WO-1) OX=294748 GN=CAWG_04567 PE=4 SV=1	0.000371769	0.78177
A0A454J765	Uncharacterized protein OS=Candida albicans Ca529L OX=1325634 GN=L150_04381 PE=4 SV=1	0.000517411	0.780944
C4YPV5	Uncharacterized protein OS=Candida albicans (strain WO-1) OX=294748 GN=CAWG_02509 PE=4 SV=1	0.012844	0.779063
A0A454JBC8	Uncharacterized protein OS=Candida albicans Ca529L OX=1325634 GN=L150_05844 PE=4 SV=1	0.000623457	0.778305
A0A454IVD4	Uncharacterized protein OS=Candida albicans Ca529L OX=1325634 GN=L150_00182 PE=4 SV=1	0.00707336	0.778305
A0A454J9Z4	Uncharacterized protein OS=Candida albicans Ca529L OX=1325634 GN=L150_05332 PE=3 SV=1	0.00879908	0.778305
C4YK63	Uncharacterized protein OS=Candida albicans (strain WO-1) OX=294748 GN=CAWG_05859 PE=4 SV=1	0.0296144	0.778305
A0A1D8PQ43	Ribonuclease H OS=Candida albicans (strain SC5314 / ATCC MYA-2876) OX=237561 GN=orf19.5614 PE=3 SV=1	0.00224993	0.776725
A0A454IXY7	Uncharacterized protein OS=Candida albicans Ca529L OX=1325634 GN=L150_01031 PE=4 SV=1	0.000243194	0.776495
C4YDJ4	Uncharacterized protein OS=Candida albicans (strain WO-1) OX=294748 GN=CAWG_00589 PE=4 SV=1	0.001148	0.776429
A0A1D8PU61	S-(hydroxymethyl)glutathione dehydrogenase OS=Candida albicans (strain SC5314 / ATCC MYA-2876) OX=237561 GN=FDH3 PE=3 SV=1	0.00441715	0.776199
C4YJI5	Peptidyl-prolyl cis-trans isomerase OS=Candida albicans (strain WO-1) OX=294748 GN=CAWG_04000 PE=3 SV=1	0.00220355	0.775903
A0A1D8PIM4	Ubiquitin-specific protease OS=Candida albicans (strain SC5314 / ATCC MYA-2876) OX=237561 GN=orf19.1777 PE=3 SV=1	0.00466581	0.775148
A0A454IWH4	TIGR01456 family HAD hydrolase OS=Candida albicans Ca529L OX=1325634 GN=L150_00500 PE=4 SV=1	0.0290587	0.774852
A0A1D8PTL4	Uncharacterized protein OS=Candida albicans (strain SC5314 / ATCC MYA-2876) OX=237561 GN=CAALFM_CR07920WA PE=4 SV=1	0.00103679	0.774623
B9W7C3	Lipase 2, putative OS=Candida dubliniensis (strain CD36 / ATCC MYA-646 / CBS 7987 / NCPF 3949 / NRRL Y-17841) OX=573826 GN=Cd36_03220 PE=4 SV=1	0.0401767	0.774327
G1UAE0	Trehalose-6-phosphate phosphatase OS=Candida albicans OX=5476 GN=TPS2 PE=4 SV=1	0.000399122	0.774098
A0A454J2F9	Uncharacterized protein OS=Candida albicans Ca529L OX=1325634 GN=L150_02654 PE=4 SV=1	0.0324201	0.773802
A0A1D8PQ94	Hsp90 cochaperone OS=Candida albicans (strain SC5314 / ATCC MYA-2876) OX=237561 GN=SBA1 PE=4 SV=1	0.00972409	0.773574
A0A1D8PL24	Histone demethylase OS=Candida albicans (strain SC5314 / ATCC MYA-2876) OX=237561 GN=orf19.5651 PE=4 SV=1	0.00667668	0.772526
B9WIG6	Glutathione peroxidase OS=Candida dubliniensis (strain CD36 / ATCC MYA-646 / CBS 7987 / NCPF 3949 / NRRL Y-17841) OX=573826 GN=Cd36_60860 PE=3 SV=1	0.00484968	0.771774
Q5A431	Uncharacterized protein OS=Candida albicans (strain SC5314 / ATCC MYA-2876) OX=237561 GN=orf19.1276 PE=4 SV=1	0.0189185	0.770956
A0A454J4K6	Uncharacterized protein OS=Candida albicans Ca529L OX=1325634 GN=L150_03463 PE=4 SV=1	0.000371769	0.769912
A0A1D8PNV5	Uncharacterized protein OS=Candida albicans (strain SC5314 / ATCC MYA-2876) OX=237561 GN=orf19.1285 PE=4 SV=1	0.0125324	0.769617
A0A454JAG7	Uncharacterized protein OS=Candida albicans Ca529L OX=1325634 GN=L150_05481 PE=3 SV=1	0.00183955	0.768347
Q5AML6	Carbamoyl-phosphate synthase arginine-specific small chain OS=Candida albicans (strain SC5314 / ATCC MYA-2876) OX=237561 GN=CPA1 PE=3 SV=1	0.00159718	0.767826
Q5AJD9	Acyl-coenzyme A oxidase OS=Candida albicans (strain SC5314 / ATCC MYA-2876) OX=237561 GN=POX1-3 PE=3 SV=1	0.00158969	0.766784
Q5ADT1	Negative regulator of sporulation MDS3 OS=Candida albicans (strain SC5314 / ATCC MYA-2876) OX=237561 GN=MDS3 PE=1 SV=2	0.00594803	0.76545
A0A454IY32	Uncharacterized protein OS=Candida albicans Ca529L OX=1325634 GN=L150_01082 PE=4 SV=1	0.000625381	0.765225
C4YSE6	Uncharacterized protein OS=Candida albicans (strain WO-1) OX=294748 GN=CAWG_05011 PE=4 SV=1	0.000641701	0.764931
Q59T30	Uncharacterized protein OS=Candida albicans (strain SC5314 / ATCC MYA-2876) OX=237561 GN=orf19.6887 PE=4 SV=1	0.00354842	0.764706
Q59SI5	Maintenance of mitochondrial morphology protein 1 OS=Candida albicans (strain SC5314 / ATCC MYA-2876) OX=237561 GN=MMM1 PE=3 SV=2	0.0147429	0.764706
A0A1D8PQ54	Uncharacterized protein OS=Candida albicans (strain SC5314 / ATCC MYA-2876) OX=237561 GN=orf19.5620 PE=4 SV=1	0.00359665	0.764187
Q5ALU6	Uncharacterized protein OS=Candida albicans (strain SC5314 / ATCC MYA-2876) OX=237561 GN=orf19.1480 PE=4 SV=1	0.000786182	0.763893
C4YIA7	Branched-chain-amino-acid aminotransferase OS=Candida albicans (strain WO-1) OX=294748 GN=CAWG_04179 PE=3 SV=1	0.0364376	0.761821
C4YFD5	Uncharacterized protein OS=Candida albicans (strain WO-1) OX=294748 GN=CAWG_01252 PE=4 SV=1	0.0057431	0.761374
C4YEV9	Ubiquinone biosynthesis protein COQ4, mitochondrial OS=Candida albicans (strain WO-1) OX=294748 GN=COQ4 PE=3 SV=1	0.00145681	0.76108
P83775	Putative NADPH-dependent methylglyoxal reductase GRP2 OS=Candida albicans (strain SC5314 / ATCC MYA-2876) OX=237561 GN=GRP2 PE=1 SV=2	0.000634751	0.759754
A0A1D8PGL1	Uncharacterized protein OS=Candida albicans (strain SC5314 / ATCC MYA-2876) OX=237561 GN=orf19.1564 PE=4 SV=1	0.00503509	0.759015
C4YRV9	Succinate/fumarate mitochondrial transporter OS=Candida albicans (strain WO-1) OX=294748 GN=CAWG_04816 PE=3 SV=1	0.000295864	0.758499
C4YLM4	Damage response protein 1 OS=Candida albicans (strain WO-1) OX=294748 GN=CAWG_01743 PE=3 SV=1	0.00531468	0.758499
Q5AF44	Peroxiredoxin OS=Candida albicans (strain SC5314 / ATCC MYA-2876) OX=237561 GN=AHP1 PE=3 SV=1	0.00122154	0.758499
A0A454J7P7	Uncharacterized protein OS=Candida albicans Ca529L OX=1325634 GN=L150_04531 PE=4 SV=1	0.000334344	0.757247
A0A1D8PLT8	Moh1p OS=Candida albicans (strain SC5314 / ATCC MYA-2876) OX=237561 GN=MOH1 PE=4 SV=1	0.0266327	0.756955
C4YQU2	Uncharacterized protein (Fragment) OS=Candida albicans (strain WO-1) OX=294748 GN=CAWG_04439 PE=4 SV=1	0.000495833	0.75644
A0A454JAK6	Uncharacterized protein OS=Candida albicans Ca529L OX=1325634 GN=L150_05559 PE=3 SV=1	0.00145681	0.75644
P43066	D-arabinitol 2-dehydrogenase [ribulose-forming] OS=Candida albicans (strain WO-1) OX=294748 GN=ARD1 PE=3 SV=1	0.000226533	0.755413
C4YT61	Uncharacterized protein OS=Candida albicans (strain WO-1) OX=294748 GN=CAWG_05760 PE=4 SV=1	0.00596702	0.754165
A0A454IWM9	Uncharacterized protein OS=Candida albicans Ca529L OX=1325634 GN=L150_00568 PE=3 SV=1	0.000597751	0.753361
Q5A8I5	Uncharacterized protein OS=Candida albicans (strain SC5314 / ATCC MYA-2876) OX=237561 GN=orf19.5763 PE=4 SV=1	0.00333676	0.752336
B9WL94	Aquaporin water channel, putative OS=Candida dubliniensis (strain CD36 / ATCC MYA-646 / CBS 7987 / NCPF 3949 / NRRL Y-17841) OX=573826 GN=Cd36_27990 PE=3 SV=1	0.0399999	0.749781
P84285	Sterol O-acyltransferase 2 OS=Candida albicans OX=5476 GN=ARE2 PE=1 SV=1	0.00115193	0.749271
C4YIQ1	Uncharacterized protein OS=Candida albicans (strain WO-1) OX=294748 GN=CAWG_04327 PE=4 SV=1	0.0133452	0.749271
C4YCN3	Uncharacterized protein OS=Candida albicans (strain WO-1) OX=294748 GN=CAWG_00267 PE=4 SV=1	0.00201174	0.74796
A0A1D8PLT3	Uncharacterized protein OS=Candida albicans (strain SC5314 / ATCC MYA-2876) OX=237561 GN=orf19.3364 PE=4 SV=1	0.00101413	0.747451
B9WMB5	Phosphotransferase OS=Candida dubliniensis (strain CD36 / ATCC MYA-646 / CBS 7987 / NCPF 3949 / NRRL Y-17841) OX=573826 GN=Cd36_32740 PE=3 SV=1	0.00699943	0.746942
A0A454JA94	Carbamoyl-phosphate synthase arginine-specific large chain OS=Candida albicans Ca529L OX=1325634 GN=L150_05419 PE=4 SV=1	0.000741975	0.746725
A0A454J0F7	Uncharacterized protein OS=Candida albicans Ca529L OX=1325634 GN=L150_01953 PE=4 SV=1	0.000820174	0.746217
A0A454J0C7	Uncharacterized protein OS=Candida albicans Ca529L OX=1325634 GN=L150_01823 PE=4 SV=1	0.000612205	0.744693
B9WAZ6	Amine oxidase OS=Candida dubliniensis (strain CD36 / ATCC MYA-646 / CBS 7987 / NCPF 3949 / NRRL Y-17841) OX=573826 GN=Cd36_17890 PE=3 SV=1	0.00300471	0.743679
I2BJW5	Cytochrome b OS=Candida albicans OX=5476 GN=COB PE=3 SV=1	0.0110718	0.742957
A0A454IWE5	Protein BTN OS=Candida albicans Ca529L OX=1325634 GN=L150_00496 PE=3 SV=1	0.00347805	0.741655
A0A454JAI7	Uncharacterized protein OS=Candida albicans Ca529L OX=1325634 GN=L150_05495 PE=4 SV=1	0.000308569	0.741364
C4YRZ6	Delta-1-pyrroline-5-carboxylate dehydrogenase OS=Candida albicans (strain WO-1) OX=294748 GN=CAWG_04854 PE=3 SV=1	0.000321806	0.741149
A0A1D8PHR5	Pst1p OS=Candida albicans (strain SC5314 / ATCC MYA-2876) OX=237561 GN=PST1 PE=4 SV=1	0.0167018	0.740644
C4YKL3	Uncharacterized protein OS=Candida albicans (strain WO-1) OX=294748 GN=CAWG_06019 PE=4 SV=1	0.0119336	0.739635
A0A454J136	NAD-specific glutamate dehydrogenase OS=Candida albicans Ca529L OX=1325634 GN=L150_02165 PE=3 SV=1	0.000243194	0.736903
A0A454IW67	Uncharacterized protein (Fragment) OS=Candida albicans Ca529L OX=1325634 GN=L150_00400 PE=4 SV=1	0.00167604	0.736614
C4YMJ1	Uncharacterized protein OS=Candida albicans (strain WO-1) OX=294748 GN=CAWG_02073 PE=4 SV=1	0.0101782	0.736614
C4YMW8	Uncharacterized protein OS=Candida albicans (strain WO-1) OX=294748 GN=CAWG_02205 PE=4 SV=1	0.00177766	0.734894
C4YEN4	Uncharacterized protein OS=Candida albicans (strain WO-1) OX=294748 GN=CAWG_00991 PE=4 SV=1	0.000199246	0.734605
A0A454JAF7	Isocitrate dehydrogenase [NADP] OS=Candida albicans Ca529L OX=1325634 GN=L150_05518 PE=3 SV=1	0.000310069	0.733892
C4YM18	Trehalose-6-phosphate synthase OS=Candida albicans (strain WO-1) OX=294748 GN=CAWG_01893 PE=3 SV=1	0.000226533	0.733391
C4YEN5	Uncharacterized protein OS=Candida albicans (strain WO-1) OX=294748 GN=CAWG_00992 PE=4 SV=1	0.000869532	0.733102
A0A1D8PIS4	Trehalose 6-phosphate synthase/phosphatase complex subunit OS=Candida albicans (strain SC5314 / ATCC MYA-2876) OX=237561 GN=TPS3 PE=1 SV=1	0.000371769	0.732602
C4YSU4	NADH-cytochrome b5 reductase OS=Candida albicans (strain WO-1) OX=294748 GN=CAWG_05163 PE=3 SV=1	0.00112766	0.73189
G1UA54	Uncharacterized protein CaJ7.0441 OS=Candida albicans OX=5476 GN=CaJ7.0441 PE=3 SV=1	0.000913663	0.729893
C4YSD2	Uncharacterized protein OS=Candida albicans (strain WO-1) OX=294748 GN=CAWG_04995 PE=4 SV=1	0.010419	0.729893
Q5AEI3	mRNA stability protein OS=Candida albicans (strain SC5314 / ATCC MYA-2876) OX=237561 GN=orf19.285 PE=3 SV=1	0.00416913	0.729107
A0A454J6N5	Uncharacterized protein OS=Candida albicans Ca529L OX=1325634 GN=L150_04167 PE=3 SV=1	0.0013152	0.728608
B9WLA9	Protein DOM34 homolog OS=Candida dubliniensis (strain CD36 / ATCC MYA-646 / CBS 7987 / NCPF 3949 / NRRL Y-17841) OX=573826 GN=Cd36_28180 PE=3 SV=1	0.0129797	0.728111
A0A1D8PTU4	Uncharacterized protein OS=Candida albicans (strain SC5314 / ATCC MYA-2876) OX=237561 GN=CAALFM_CR08920WA PE=3 SV=1	0.000197541	0.727404
Q5AF37	Uncharacterized protein OS=Candida albicans (strain SC5314 / ATCC MYA-2876) OX=237561 GN=orf19.2769 PE=4 SV=1	0.00026252	0.726619
B9WJT8	Endocytosis protein, putative OS=Candida dubliniensis (strain CD36 / ATCC MYA-646 / CBS 7987 / NCPF 3949 / NRRL Y-17841) OX=573826 GN=Cd36_73470 PE=4 SV=1	0.0112476	0.724346
C4YLI7	Uncharacterized protein OS=Candida albicans (strain WO-1) OX=294748 GN=CAWG_01705 PE=4 SV=1	0.00796384	0.723851
A0A454J670	Uncharacterized protein OS=Candida albicans Ca529L OX=1325634 GN=L150_04024 PE=4 SV=1	0.00440612	0.721871
B9WLV4	Glutamine synthetase OS=Candida dubliniensis (strain CD36 / ATCC MYA-646 / CBS 7987 / NCPF 3949 / NRRL Y-17841) OX=573826 GN=Cd36_30510 PE=3 SV=1	0.000163413	0.72117
B9WN63	Peptidyl-prolyl cis-trans isomerase, putative OS=Candida dubliniensis (strain CD36 / ATCC MYA-646 / CBS 7987 / NCPF 3949 / NRRL Y-17841) OX=573826 GN=Cd36_35470 PE=4 SV=1	0.00307663	0.718499
A0A1D8PEE6	Uncharacterized protein OS=Candida albicans (strain SC5314 / ATCC MYA-2876) OX=237561 GN=orf19.4735 PE=4 SV=1	0.00639906	0.717927
B9W938	Uncharacterized protein OS=Candida dubliniensis (strain CD36 / ATCC MYA-646 / CBS 7987 / NCPF 3949 / NRRL Y-17841) OX=573826 GN=Cd36_09640 PE=4 SV=1	0.000693409	0.716738
Q5AF03	Glyoxalase 3 OS=Candida albicans (strain SC5314 / ATCC MYA-2876) OX=237561 GN=GLX3 PE=1 SV=1	0.00340727	0.716247
C4YRU8	Uncharacterized protein OS=Candida albicans (strain WO-1) OX=294748 GN=CAWG_04805 PE=4 SV=1	0.00134363	0.713796
P10591	Heat shock protein SSA1 OS=Saccharomyces cerevisiae (strain ATCC 204508 / S288c) OX=559292 GN=SSA1 PE=1 SV=4	0.0481695	0.713796
A0A1D8PFU8	Uncharacterized protein OS=Candida albicans (strain SC5314 / ATCC MYA-2876) OX=237561 GN=orf19.7215.3 PE=3 SV=1	0.000163413	0.71351
C4YQ30	Protein SNO4 OS=Candida albicans (strain WO-1) OX=294748 GN=CAWG_02584 PE=4 SV=1	0.000484648	0.712818
A0A454J3X1	Serine/threonine-protein phosphatase 2A activator OS=Candida albicans Ca529L OX=1325634 GN=L150_03130 PE=3 SV=1	0.00120077	0.71184
A0A454J1H0	2-isopropylmalate synthase OS=Candida albicans Ca529L OX=1325634 GN=L150_02339 PE=3 SV=1	0.00035281	0.710376
Q59TZ8	Phosphotransferase OS=Candida albicans (strain SC5314 / ATCC MYA-2876) OX=237561 GN=GLK1 PE=3 SV=1	0.00108011	0.708915
A0A454IYN6	Uncharacterized protein OS=Candida albicans Ca529L OX=1325634 GN=L150_01283 PE=4 SV=1	0.000625381	0.70863
A0A1D8PUB4	L-iditol 2-dehydrogenase OS=Candida albicans (strain SC5314 / ATCC MYA-2876) OX=237561 GN=XYL2 PE=3 SV=1	0.000168336	0.707456
Q5APD2	Malate synthase OS=Candida albicans (strain SC5314 / ATCC MYA-2876) OX=237561 GN=MLS1 PE=3 SV=1	0.00733041	0.706769
B9W9K8	Uncharacterized protein OS=Candida dubliniensis (strain CD36 / ATCC MYA-646 / CBS 7987 / NCPF 3949 / NRRL Y-17841) OX=573826 GN=Cd36_11370 PE=4 SV=1	0.000383079	0.706485
B9W718	Uncharacterized protein OS=Candida dubliniensis (strain CD36 / ATCC MYA-646 / CBS 7987 / NCPF 3949 / NRRL Y-17841) OX=573826 GN=Cd36_02160 PE=4 SV=1	0.0154627	0.704345
B9W6U5	Superoxide dismutase OS=Candida dubliniensis (strain CD36 / ATCC MYA-646 / CBS 7987 / NCPF 3949 / NRRL Y-17841) OX=573826 GN=Cd36_01390 PE=3 SV=1	0.015066	0.703861
A0A1D8PM02	Uncharacterized protein OS=Candida albicans (strain SC5314 / ATCC MYA-2876) OX=237561 GN=orf19.5295 PE=4 SV=1	0.00251213	0.701844
A0A454J1D7	Uncharacterized protein OS=Candida albicans Ca529L OX=1325634 GN=L150_02289 PE=4 SV=1	0.00157428	0.701645
Q59QR8	Bub3p OS=Candida albicans (strain SC5314 / ATCC MYA-2876) OX=237561 GN=BUB3 PE=4 SV=1	0.00208397	0.698273
A0A454J8G3	Uncharacterized protein OS=Candida albicans Ca529L OX=1325634 GN=L150_04856 PE=4 SV=1	0.00442322	0.695394
Q5AIA6	Pyridoxine biosynthesis protein OS=Candida albicans (strain SC5314 / ATCC MYA-2876) OX=237561 GN=SNZ1 PE=3 SV=1	0.00025954	0.694915
Q59YD1	Cu/Pi carrier OS=Candida albicans (strain SC5314 / ATCC MYA-2876) OX=237561 GN=orf19.1395 PE=3 SV=1	0.000218897	0.693002
A0A454JCN0	Peptidyl-prolyl cis-trans isomerase D OS=Candida albicans Ca529L OX=1325634 GN=L150_06300 PE=4 SV=1	0.00123974	0.692525
A0A454J9A0	Superoxide dismutase OS=Candida albicans Ca529L OX=1325634 GN=L150_04890 PE=3 SV=1	0.00288504	0.692525
A0A454IZ78	Uncharacterized protein OS=Candida albicans Ca529L OX=1325634 GN=L150_01484 PE=4 SV=1	0.000545754	0.692243
C4YCX1	Hit family protein 1 OS=Candida albicans (strain WO-1) OX=294748 GN=CAWG_00355 PE=4 SV=1	0.0002246	0.690141
Q5AEN1	Cytochrome c peroxidase, mitochondrial OS=Candida albicans (strain SC5314 / ATCC MYA-2876) OX=237561 GN=CCP1 PE=3 SV=2	0.000526462	0.689471
A0A1D8PMM8	Uncharacterized protein OS=Candida albicans (strain SC5314 / ATCC MYA-2876) OX=237561 GN=orf19.3139 PE=4 SV=1	0.0196377	0.687008
Q5A5F3	Uncharacterized protein OS=Candida albicans (strain SC5314 / ATCC MYA-2876) OX=237561 GN=orf19.5129 PE=4 SV=1	0.00364575	0.686341
C4YFY0	Uncharacterized protein OS=Candida albicans (strain WO-1) OX=294748 GN=CAWG_00091 PE=4 SV=1	0.000310069	0.68606
A0A454JCD7	S-formylglutathione hydrolase OS=Candida albicans Ca529L OX=1325634 GN=L150_06208 PE=3 SV=1	0.000679984	0.684447
B9WK31	Eukaryotic translation initiation factor 3 subunit B OS=Candida dubliniensis (strain CD36 / ATCC MYA-646 / CBS 7987 / NCPF 3949 / NRRL Y-17841) OX=573826 GN=PRT1 PE=3 SV=1	0.001148	0.684447
A0A454J835	Hsp90-like protein OS=Candida albicans Ca529L OX=1325634 GN=L150_04691 PE=4 SV=1	0.000181857	0.684255
C4YEM0	Uncharacterized protein OS=Candida albicans (strain WO-1) OX=294748 GN=CAWG_00977 PE=4 SV=1	0.0153443	0.683974
C4YEG4	Uncharacterized protein OS=Candida albicans (strain WO-1) OX=294748 GN=CAWG_00921 PE=4 SV=1	0.00061043	0.683221
A0A454IW60	Uncharacterized protein OS=Candida albicans Ca529L OX=1325634 GN=L150_00406 PE=4 SV=1	0.00210377	0.682366
Q59N40	Aspartate aminotransferase OS=Candida albicans (strain SC5314 / ATCC MYA-2876) OX=237561 GN=AAT21 PE=4 SV=1	0.000383079	0.681997
A0A454J2V5	Uncharacterized protein OS=Candida albicans Ca529L OX=1325634 GN=L150_02748 PE=4 SV=1	0.0023202	0.680482
A0A454JA40	Glycogen [starch] synthase OS=Candida albicans Ca529L OX=1325634 GN=L150_05368 PE=3 SV=1	0.000371769	0.680202
A0A454IWD9	Uncharacterized protein OS=Candida albicans Ca529L OX=1325634 GN=L150_00460 PE=4 SV=1	0.016302	0.679261
A0A454J2E0	Beta-glucosidase OS=Candida albicans Ca529L OX=1325634 GN=L150_02609 PE=3 SV=1	0.000807077	0.678791
B9WFW2	Uncharacterized protein OS=Candida dubliniensis (strain CD36 / ATCC MYA-646 / CBS 7987 / NCPF 3949 / NRRL Y-17841) OX=573826 GN=Cd36_42520 PE=4 SV=1	0.0337625	0.678322
A0A454J262	Uncharacterized protein OS=Candida albicans Ca529L OX=1325634 GN=L150_02527 PE=4 SV=1	0.000163413	0.676725
Q5APC5	SURF1-like protein OS=Candida albicans (strain SC5314 / ATCC MYA-2876) OX=237561 GN=SHY1 PE=3 SV=1	0.000882737	0.674107
C4YHL1	Uncharacterized protein OS=Candida albicans (strain WO-1) OX=294748 GN=CAWG_03559 PE=4 SV=1	0.000295864	0.672428
A0A454IVU3	Uncharacterized protein OS=Candida albicans Ca529L OX=1325634 GN=L150_00292 PE=4 SV=1	0.00139588	0.672241
C4YMW1	Uncharacterized protein OS=Candida albicans (strain WO-1) OX=294748 GN=CAWG_02198 PE=4 SV=1	6.65071e-05	0.672241
Q5AI24	3-hydroxyisobutyryl-CoA hydrolase, mitochondrial OS=Candida albicans (strain SC5314 / ATCC MYA-2876) OX=237561 GN=EHD3 PE=3 SV=1	0.000163413	0.671962
A0A454J2U0	Uncharacterized protein OS=Candida albicans Ca529L OX=1325634 GN=L150_02768 PE=4 SV=1	7.40191e-05	0.671775
A0A454IVV2	Glucan 1,3-beta-glucosidase OS=Candida albicans Ca529L OX=1325634 GN=L150_00286 PE=3 SV=1	0.00189416	0.670192
C4YKM7	Uncharacterized protein OS=Candida albicans (strain WO-1) OX=294748 GN=CAWG_06033 PE=4 SV=1	0.00204298	0.669914
A0A454J9J1	Alpha-1,4 glucan phosphorylase OS=Candida albicans Ca529L OX=1325634 GN=L150_04970 PE=3 SV=1	9.0841e-05	0.668985
Q59T35	Osm1p OS=Candida albicans (strain SC5314 / ATCC MYA-2876) OX=237561 GN=OSM1 PE=4 SV=1	6.65071e-05	0.667871
Q59NN8	Hsp70 nucleotide exchange factor FES1 OS=Candida albicans (strain SC5314 / ATCC MYA-2876) OX=237561 GN=FES1 PE=3 SV=2	0.00145809	0.667315
C4YN46	Uncharacterized protein OS=Candida albicans (strain WO-1) OX=294748 GN=CAWG_02286 PE=4 SV=1	0.00101368	0.666852
Q5AKX1	Glycine cleavage system H protein OS=Candida albicans (strain SC5314 / ATCC MYA-2876) OX=237561 GN=GCV3 PE=3 SV=1	0.000163413	0.656362
C4YM48	Uncharacterized protein OS=Candida albicans (strain WO-1) OX=294748 GN=CAWG_01923 PE=4 SV=1	0.000163413	0.653984
A0A1D8PQ59	1,4-alpha-glucan branching enzyme OS=Candida albicans (strain SC5314 / ATCC MYA-2876) OX=237561 GN=GLC3 PE=4 SV=1	0.000177566	0.653624
C4YDJ6	Sorting nexin GRD19 OS=Candida albicans (strain WO-1) OX=294748 GN=CAWG_00591 PE=4 SV=1	0.00440132	0.653348
A0A1D8PT90	Uncharacterized protein OS=Candida albicans (strain SC5314 / ATCC MYA-2876) OX=237561 GN=CAALFM_CR06560CA PE=3 SV=1	0.0147429	0.652162
B9WMS7	Pyridoxal reductase, putative OS=Candida dubliniensis (strain CD36 / ATCC MYA-646 / CBS 7987 / NCPF 3949 / NRRL Y-17841) OX=573826 GN=Cd36_34520 PE=4 SV=1	0.00061043	0.651073
A0A1V6PAF7	Highly reducing polyketide synthase calA OS=Penicillium decumbens OX=69771 GN=calA PE=1 SV=1	0.00127794	0.651073
C4YSU5	ATP-dependent (S)-NAD(P)H-hydrate dehydratase OS=Candida albicans (strain WO-1) OX=294748 GN=CAWG_05164 PE=3 SV=1	0.00235051	0.650165
Q59Z17	Catabolic 3-dehydroquinase OS=Candida albicans (strain SC5314 / ATCC MYA-2876) OX=237561 GN=DQD1 PE=1 SV=3	0.00884575	0.649986
A0A1D8PF42	Uncharacterized protein OS=Candida albicans (strain SC5314 / ATCC MYA-2876) OX=237561 GN=orf19.2296 PE=4 SV=1	0.0456272	0.648805
A0A454IV96	Succinate-semialdehyde dehydrogenase OS=Candida albicans Ca529L OX=1325634 GN=L150_00170 PE=3 SV=1	0.000256097	0.646994
A0A454JBX4	Phosphotransferase (Fragment) OS=Candida albicans Ca529L OX=1325634 GN=L150_06006 PE=3 SV=1	0.0235187	0.646091
C4YFZ1	Heat shock protein SSA4 OS=Candida albicans (strain WO-1) OX=294748 GN=CAWG_00103 PE=3 SV=1	0.000554465	0.644012
A0A1D8PRQ2	Uncharacterized protein OS=Candida albicans (strain SC5314 / ATCC MYA-2876) OX=237561 GN=CAALFM_CR00310CA PE=4 SV=1	0.00032598	0.64231
Q5BM34	Glucosamine-6-phosphate isomerase (Fragment) OS=Candida albicans OX=5476 GN=NAG1 PE=3 SV=1	0.00712054	0.640514
A0A454J4Y7	Uncharacterized protein OS=Candida albicans Ca529L OX=1325634 GN=L150_03583 PE=4 SV=1	0.000711259	0.636215
B9WD01	Myo-inositol transporter, putative OS=Candida dubliniensis (strain CD36 / ATCC MYA-646 / CBS 7987 / NCPF 3949 / NRRL Y-17841) OX=573826 GN=Cd36_80200 PE=3 SV=1	0.00070755	0.63515
A0A454IXR5	Uncharacterized protein OS=Candida albicans Ca529L OX=1325634 GN=L150_00994 PE=4 SV=1	0.000909564	0.63416
Q5AD47	Hexose transporter OS=Candida albicans (strain SC5314 / ATCC MYA-2876) OX=237561 GN=HGT6 PE=3 SV=1	0.0176992	0.633987
Q5A1V3	ADP-ribose 1''-phosphate phosphatase OS=Candida albicans (strain SC5314 / ATCC MYA-2876) OX=237561 GN=POA1 PE=3 SV=2	0.00120571	0.632209
A0A1D8PD78	Ifd6p OS=Candida albicans (strain SC5314 / ATCC MYA-2876) OX=237561 GN=IFD6 PE=4 SV=1	0.0141017	0.627169
Q96W69	Heat shock protein Hsp104 OS=Candida albicans OX=5476 GN=HSP104 PE=3 SV=1	0.000118508	0.626898
C4YKJ4	Uncharacterized protein OS=Candida albicans (strain WO-1) OX=294748 GN=CAWG_05999 PE=4 SV=1	0.000243194	0.624256
A0A454IYA9	Glutamate decarboxylase OS=Candida albicans Ca529L OX=1325634 GN=L150_01127 PE=3 SV=1	0.00026252	0.617251
Q8X1E6	Hsp90 co-chaperone Cdc37 OS=Candida albicans (strain SC5314 / ATCC MYA-2876) OX=237561 GN=CDC37 PE=3 SV=1	0.00771045	0.615509
C4YKR3	Uncharacterized protein OS=Candida albicans (strain WO-1) OX=294748 GN=CAWG_06070 PE=4 SV=1	0.000719666	0.598455
C4YRW0	Uncharacterized protein OS=Candida albicans (strain WO-1) OX=294748 GN=CAWG_04817 PE=4 SV=1	0.000192642	0.597178
A0A454IYT8	Uncharacterized protein OS=Candida albicans Ca529L OX=1325634 GN=L150_01357 PE=3 SV=1	0.00153972	0.596011
C4YEI7	Isocitrate lyase OS=Candida albicans (strain WO-1) OX=294748 GN=CAWG_00944 PE=3 SV=1	0.0023798	0.595903
C4YQD6	Uncharacterized protein OS=Candida albicans (strain WO-1) OX=294748 GN=CAWG_02693 PE=4 SV=1	0.000243194	0.588983
Q5AFB4	Gst2p OS=Candida albicans (strain SC5314 / ATCC MYA-2876) OX=237561 GN=GST2 PE=3 SV=1	0.00070755	0.588562
C4YSY2	Uncharacterized protein OS=Candida albicans (strain WO-1) OX=294748 GN=CAWG_05677 PE=4 SV=1	0.0254714	0.583795
C4YIA3	4-aminobutyrate aminotransferase OS=Candida albicans (strain WO-1) OX=294748 GN=CAWG_04175 PE=3 SV=1	0.000364173	0.570681
C4YLD0	Uncharacterized protein OS=Candida albicans (strain WO-1) OX=294748 GN=CAWG_01648 PE=4 SV=1	3.2915e-05	0.561687
Q9C0N5	N-acetylglucosamine-6-phosphate deacetylase OS=Candida albicans OX=5476 GN=CaNAG2 PE=3 SV=1	0.00175787	0.559252
A0A1D8PF54	Phosphate transporter OS=Candida albicans (strain SC5314 / ATCC MYA-2876) OX=237561 GN=PHO84 PE=4 SV=1	0.00362669	0.554404
Q59VX9	NAD(P)H-hydrate epimerase OS=Candida albicans (strain SC5314 / ATCC MYA-2876) OX=237561 GN=CAALFM_C102220CA PE=3 SV=2	0.000462408	0.553599
B9W9U4	Uncharacterized protein OS=Candida dubliniensis (strain CD36 / ATCC MYA-646 / CBS 7987 / NCPF 3949 / NRRL Y-17841) OX=573826 GN=Cd36_12250 PE=4 SV=1	0.000258446	0.553054
A0A454IYM7	Uncharacterized protein OS=Candida albicans Ca529L OX=1325634 GN=L150_01273 PE=4 SV=1	0.000218897	0.548645
Q5A7P9	Thioredoxin peroxidase OS=Candida albicans (strain SC5314 / ATCC MYA-2876) OX=237561 GN=DOT5 PE=4 SV=1	0.000170656	0.547189
O74626	Alk8 protein OS=Candida albicans OX=5476 GN=alk8 PE=3 SV=1	0.00153158	0.538462
A0A454IXM1	Uncharacterized protein OS=Candida albicans Ca529L OX=1325634 GN=L150_00918 PE=4 SV=1	0.000163413	0.525165
A0A454J956	Uncharacterized protein OS=Candida albicans Ca529L OX=1325634 GN=L150_05089 PE=4 SV=1	0.000725237	0.516684
A0A454IXF9	Alternative oxidase OS=Candida albicans Ca529L OX=1325634 GN=L150_00881 PE=3 SV=1	7.40191e-05	0.516553
A0A454IXD0	Alcohol dehydrogenase 2 OS=Candida albicans Ca529L OX=1325634 GN=L150_00799 PE=3 SV=1	0.000980712	0.511206
Q5APE9	Uncharacterized protein OS=Candida albicans (strain SC5314 / ATCC MYA-2876) OX=237561 GN=orf19.4816 PE=4 SV=1	0.00070755	0.510065
B9W7C4	Vanillin dehydrogenase, putative OS=Candida dubliniensis (strain CD36 / ATCC MYA-646 / CBS 7987 / NCPF 3949 / NRRL Y-17841) OX=573826 GN=Cd36_03230 PE=3 SV=1	0.0023202	0.509562
A0A454JCB2	Pyrimidine biosynthesis enzyme THI13 OS=Candida albicans Ca529L OX=1325634 GN=L150_06173 PE=4 SV=1	7.40191e-05	0.505773
Q5AGB5	Uncharacterized protein OS=Candida albicans (strain SC5314 / ATCC MYA-2876) OX=237561 GN=orf19.4264 PE=4 SV=1	0.000711259	0.504261
G1UAZ9	Uncharacterized protein OS=Candida albicans (strain SC5314 / ATCC MYA-2876) OX=237561 GN=orf19.5158 PE=4 SV=1	0.000258446	0.503759
A0A454IVM3	Galactose-1-phosphate uridylyltransferase OS=Candida albicans Ca529L OX=1325634 GN=L150_00205 PE=3 SV=1	0.000824665	0.49738
A0A454J802	Uncharacterized protein OS=Candida albicans Ca529L OX=1325634 GN=L150_04642 PE=4 SV=1	0.000163413	0.492537
C4YQQ9	Uncharacterized protein OS=Candida albicans (strain WO-1) OX=294748 GN=CAWG_04406 PE=4 SV=1	0.00833793	0.490313
C5K445	Uncharacterized protein OS=Candida albicans (strain WO-1) OX=294748 GN=CAWG_01183 PE=4 SV=1	0.000243219	0.472509
C4YTA6	Uncharacterized protein OS=Candida albicans (strain WO-1) OX=294748 GN=CAWG_05392 PE=4 SV=1	0.000243219	0.472393
B9WIS3	Uncharacterized protein OS=Candida dubliniensis (strain CD36 / ATCC MYA-646 / CBS 7987 / NCPF 3949 / NRRL Y-17841) OX=573826 GN=Cd36_62260 PE=4 SV=1	0.00143422	0.46652
A0A454IXA2	Acyl-CoA desaturase OS=Candida albicans Ca529L OX=1325634 GN=L150_00802 PE=3 SV=1	0.000197541	0.452785
B9WHH1	Uncharacterized protein OS=Candida dubliniensis (strain CD36 / ATCC MYA-646 / CBS 7987 / NCPF 3949 / NRRL Y-17841) OX=573826 GN=Cd36_52290 PE=4 SV=1	0.000267645	0.44707
C4YEH1	Urea amidolyase OS=Candida albicans (strain WO-1) OX=294748 GN=CAWG_00928 PE=4 SV=1	0.000163413	0.446024
P56091	Galactokinase OS=Candida albicans OX=5476 GN=GAL1 PE=3 SV=1	0.000163413	0.443696
A0A454IZV7	Hsp78-like protein OS=Candida albicans Ca529L OX=1325634 GN=L150_01735 PE=3 SV=1	0.000121251	0.443242
A5GXM4	Glycoamidase OS=Candida albicans OX=5476 PE=2 SV=1	7.40191e-05	0.442308
C4YF57	GAL10 bifunctional protein OS=Candida albicans (strain WO-1) OX=294748 GN=CAWG_01168 PE=4 SV=1	0.000194404	0.430615
C4YNC2	Phosphoenolpyruvate carboxykinase OS=Candida albicans (strain WO-1) OX=294748 GN=CAWG_01381 PE=3 SV=1	0.000163413	0.426873
A0A454JAG4	Uncharacterized protein OS=Candida albicans Ca529L OX=1325634 GN=L150_05489 PE=3 SV=1	0.000207523	0.415762
C4YKB8	Respiratory growth induced protein 1 OS=Candida albicans (strain WO-1) OX=294748 GN=RGI1 PE=3 SV=1	0.000358669	0.37931
C4YKQ4	Uncharacterized protein OS=Candida albicans (strain WO-1) OX=294748 GN=CAWG_06060 PE=4 SV=1	0.000192642	0.37836
Q5AHH4	Small heat shock protein 21 OS=Candida albicans (strain SC5314 / ATCC MYA-2876) OX=237561 GN=HSP21 PE=1 SV=1	0.00974482	0.362852
A0A454JB84	Formate dehydrogenase OS=Candida albicans Ca529L OX=1325634 GN=L150_05791 PE=3 SV=1	0.000218576	0.350135
A0A1D8PNS1	Formate dehydrogenase OS=Candida albicans (strain SC5314 / ATCC MYA-2876) OX=237561 GN=orf19.1117 PE=3 SV=1	0.000192642	0.348539
C4YDC2	Alternative oxidase OS=Candida albicans (strain WO-1) OX=294748 GN=CAWG_00513 PE=3 SV=1	0.00032598	0.334223
A0A454J793	Uncharacterized protein OS=Candida albicans Ca529L OX=1325634 GN=L150_04336 PE=4 SV=1	0.00213118	0.286725
C4YQY7	Uncharacterized protein OS=Candida albicans (strain WO-1) OX=294748 GN=CAWG_04484 PE=4 SV=1	0.00061043	0.262682
B9WH78	Thioredoxin, putative OS=Candida dubliniensis (strain CD36 / ATCC MYA-646 / CBS 7987 / NCPF 3949 / NRRL Y-17841) OX=573826 GN=Cd36_51370 PE=4 SV=1	3.2915e-05	0.146598
B9WHZ4	Uncharacterized protein OS=Candida dubliniensis (strain CD36 / ATCC MYA-646 / CBS 7987 / NCPF 3949 / NRRL Y-17841) OX=573826 GN=Cd36_54120 PE=4 SV=1	0.000334344	0.085399
