# Supplementary material for: Integrated proteomic and metabolomic analysis to study the effects of spaceflight on Candida albicans
Source: BMC Genomics. 2020 Jan 17;21:57. doi: 10.1186/s12864-020-6476-5 (PMC6969454; doi:10.1186/s12864-020-6476-5)
Supplement: Supplementary file 6 — Additional file 6: Table S3. List of differentially expressed metabolites between the spaceflight and control group. [file 12864_2020_6476_MOESM6_ESM.xlsx]

## Sheet: Table S3
Table S3. List of differentially expressed metabolites between the spaceflight and control group.
Mode	Retention time (min)	m/z	ms/ms	Description	Formula
ESI+	3.48985	298.097	136.0628,119.0335,110.0724	5'-Methylthioadenosine	C11H15N5O3S
ESI+	7.10735	476.278	376.2587,184.0754,149.0237	LysoPE(18:3(9Z,12Z,15Z)/0:0)	C23H42NO7P
ESI-	3.27527	462.066	306.0754,143.0468,128.0348	Adenylsuccinic acid	C14H18N5O11P
ESI-	7.12408	450.262	277.2170,241.2169,152.9960	LysoPE(16:1(9Z)/0:0)	C21H42NO7P
ESI-	7.71132	476.278	279.2386,241.2171,227.2019	LysoPE(18:2(9Z,12Z)/0:0)	C23H44NO7P
